# Supplementary material for: Defining subpopulations of differential drug response to reveal novel target populations
Source: NPJ Syst Biol Appl. 2019 Oct 3;5:36. doi: 10.1038/s41540-019-0113-4 (PMC6776548; doi:10.1038/s41540-019-0113-4)
Supplement: Supplementary file 3 — Supplementary Table S4 [file 41540_2019_113_MOESM3_ESM.xlsx]

## Sheet: log(IC50) Values
Supplementary Table S4: log(IC50) values that serve as input data for segmentation. The first column indicates the COSMIC ID of a particular cancer cell line. The second column indicates the cell line name. The subsequent columns represent the response (IC50 value) of each cell line towards each anti-cancer drug. NA values indicates cases where testing of the drug was not performed on the cell li…
COSMIC ID	Cell line	17-AAG	VX-702	AMG-706	KU-55933	Elesclomol	Afatinib	GDC0449	PLX4720-1	BX-795	NU-7441	SL 0101-1	BIRB 0796	JNK Inhibitor VIII	681640	Nutlin-3a (-)	PD-173074	ZM-447439	RO-3306	MK-2206	PD-0332991	BEZ235	GDC0941-1	AZD8055	PD-0325901	SB590885	selumetinib-1	AZD6482-1	CCT007093	EHT 1864	BMS-708163	BMS-536924	Cetuximab	PF-4708671	JNJ-26854165	HG-5-113-01	HG-5-88-01	TW 37	XMD11-85h	ZG-10	XMD8-92	QL-VIII-58	CCT018159	AG-014699	GSK269962A	SB 505124	Tamoxifen	QL-XII-61	JQ1
906800	697	0.0978766	0.609748	0.82224	0.847967	-2.25208	0.13326	1.27023	0.623329	-0.0958248	0.142224	1.50014	1.06714	1.4655	0.120487	0.329022	0.13993	-0.197029	0.952503	-0.449667	-1.21632	-1.67814	-0.852961	-1.032	-0.322123	1.04154	1.28048	0.412	1.48087	0.939511	1.42529	0.586409	2.53695	1.10768	0.631892	NA	NA	-0.891883	NA	NA	NA	NA	0.862549	0.197193	-0.477179	1.57626	1.227	NA	0.662412
687452	5637	-1.22561	1.28412	0.889854	1.38681	-1.49852	-0.260916	1.78478	1.24223	0.473125	0.963869	1.91037	1.9333	1.67174	0.462804	1.82138	1.27262	0.24243	0.514336	0.834566	1.53883	-1.10886	0.358473	0.244066	0.210985	1.40051	1.37306	1.16866	1.60067	1.20689	1.57673	1.28518	2.25764	1.62986	0.612857	NA	NA	-0.241106	NA	NA	NA	NA	0.861637	0.970312	0.475824	1.6254	1.40664	NA	0.603402
1287381	201T	-0.744384	1.0713	1.32808	1.79361	-1.44492	0.169843	2.35561	1.9488	1.00784	0.901662	2.34108	1.92481	2.17525	1.24269	2.13998	1.49166	1.23916	1.63596	0.570275	0.453243	-1.07055	-0.0864919	-0.12037	-0.402394	2.02336	1.76284	1.23346	1.9807	2.3602	1.3012	NA	NA	1.85871	1.79337	NA	NA	-0.017631	NA	NA	NA	NA	1.90866	2.04142	NA	NA	NA	NA	NA
924100	22RV1	0.311703	1.157	1.44917	2.24309	-1.87846	1.02581	1.94186	2.33168	1.16742	1.53458	2.35118	1.80272	2.22127	1.16738	1.04377	1.55682	1.55834	1.75132	0.79056	-0.027718	-1.29623	0.226832	-0.121165	0.131071	1.58908	1.14053	1.2403	1.53865	1.58602	0.890969	0.869802	2.99081	1.54011	1.23145	0.731035	1.2156	0.0778831	1.4122	0.985654	2.01827	-1.01171	1.48462	1.22168	1.06914	1.7456	1.56216	2.01604	0.706094
910924	23132-87	-0.985904	1.46723	0.778301	1.48981	-1.19817	0.722962	2.1662	2.1662	1.15931	0.957973	2.1662	1.79253	2.10854	1.06226	1.26233	1.46723	1.42821	1.86476	-0.248427	1.02983	-0.829504	-0.115648	-0.244623	-0.543596	1.86404	1.7559	0.0967835	1.85112	1.70919	1.34128	0.745338	2.79824	1.46706	1.0827	NA	NA	-0.24529	NA	NA	NA	NA	1.10536	1.86517	0.912439	2.11495	1.6532	NA	1.11443
687561	42-MG-BA	-1.08719	1.47094	0.446003	1.72386	-2.07574	0.86112	2.12375	2.17718	0.354528	0.6665	1.95845	1.81104	1.78019	0.849129	1.87624	0.7772	0.599028	0.0829572	0.454816	1.42141	-1.69783	0.128317	-0.157346	-0.0878378	1.48038	0.854659	0.349723	1.45308	1.11988	1.43502	0.771444	2.81923	1.46389	0.725777	NA	NA	-0.357884	NA	NA	NA	NA	1.0492	1.01582	0.85894	1.79397	1.74228	NA	0.95767
1287706	451Lu	-1.21361	0.764627	0.615542	1.48189	-1.20853	0.78737	1.37727	-0.810442	1.00362	0.811082	1.7757	1.84814	1.90686	NA	1.51869	0.716451	NA	1.32987	1.65076	0.478805	-1.27393	0.823394	-0.293947	-2.54095	-0.996831	1.35855	0.783459	1.21119	1.19138	1.64652	1.52395	2.00781	1.20452	0.820751	1.0926	1.92127	-0.858228	1.72923	0.73037	0.91057	-0.581836	0.859267	1.47926	1.74745	2.04848	1.74745	1.73878	1.04848
906798	639-V	-0.657189	0.92354	0.532481	0.829355	-2.19463	0.0727907	1.317	1.89033	0.804788	0.0826488	1.54253	1.67876	0.903158	1.11402	1.17219	0.353789	1.09374	0.634368	0.453577	0.822676	-1.33266	-0.214324	0.219491	-2.00194	1.60928	1.05635	0.572618	1.53785	1.59817	1.60928	1.0337	2.30034	1.43542	0.89552	0.698843	1.78421	-0.21029	1.33801	0.6261	1.07517	-0.244135	0.916513	1.60928	0.772267	0.747412	1.56145	0.793904	0.0277735
906797	647-V	0.766401	1.39315	1.43102	1.26699	-2.10884	0.205838	2.13102	2.13102	1.28668	0.709426	1.98126	1.89479	2.06876	0.88755	2.01433	1.23219	1.48495	1.63652	1.04814	1.73308	-1.04611	0.512997	0.0202136	-0.476023	1.82999	1.71166	0.744983	1.61494	0.959201	1.70001	1.64259	2.72429	0.862023	0.945372	NA	NA	-0.649147	NA	NA	NA	NA	1.52157	1.27618	0.787927	2.08217	1.41599	NA	1.03339
910922	769-P	NA	NA	NA	NA	NA	NA	NA	NA	NA	NA	NA	NA	NA	NA	NA	NA	NA	NA	NA	NA	NA	NA	NA	NA	NA	NA	0.513937	1.8137	1.22227	1.40525	1.69187	2.00813	NA	NA	NA	NA	NA	NA	NA	NA	NA	NA	NA	NA	1.53262	1.33199	NA	0.91215
905947	786-0	-0.895919	NA	0.966832	1.52024	NA	NA	NA	1.29395	0.719764	0.583923	1.68639	1.69399	1.71779	0.527936	1.43969	1.08357	0.848637	1.1519	0.57894	0.116317	-1.51401	0.405555	0.051737	-0.694708	1.31391	0.685171	0.30164	0.865784	0.789379	-0.452203	0.984386	2.1447	0.617283	0.274515	NA	NA	0.440285	NA	NA	NA	NA	0.532409	1.44864	0.622149	1.70378	1.37749	NA	0.946569
687562	8-MG-BA	-0.980251	1.3024	1.21855	1.43659	-1.99733	0.641969	1.4427	0.813344	0.321449	0.695527	1.73617	1.87376	1.9965	0.127847	1.86896	1.15865	0.616308	0.540387	0.961885	1.4524	-1.38783	0.562044	0.307866	-0.124975	1.47321	1.21579	1.03512	1.14086	1.3204	1.61775	0.677994	2.55159	1.72415	0.813128	0.431287	1.22551	-0.651371	1.28127	0.323808	0.816942	-0.874277	1.02999	0.637044	0.0963648	1.37469	0.768756	1.04042	0.952804
906795	8305C	-0.201039	1.71529	1.56106	1.27779	-1.00144	0.618342	1.84596	0.493888	0.601323	0.405762	2.28365	2.12714	2.07902	0.927241	2.35465	1.3544	1.38084	1.60651	0.854997	0.541601	-1.35581	0.523101	-0.15684	-1.19211	0.849146	0.402205	1.00326	1.78321	1.63223	0.98747	0.811772	2.88253	1.35091	1.50511	1.03931	1.29495	0.504765	1.96544	1.08685	1.31067	-0.541331	1.11053	0.980657	1.4295	2.25294	1.63942	2.08505	1.19011
924102	8505C	-0.0150993	1.18562	0.815615	1.49716	-2.11949	0.761868	1.31359	1.34451	0.719015	1.01591	2.15562	1.10221	1.41983	1.30062	1.56394	1.43683	0.682479	1.22339	0.645562	0.54341	-1.35539	0.825301	0.187936	-1.13239	1.69521	1.49513	1.14691	1.91582	1.52246	1.85255	0.927379	NA	1.55565	0.836602	0.499619	1.60664	-0.617955	1.66889	0.529926	1.10088	-0.916794	1.22623	1.12272	1.63539	2.10535	1.80432	1.95642	1.10535
910921	A101D	-0.292727	0.243583	1.31378	0.811563	-1.69309	0.862147	1.02553	-0.202165	0.379017	0.235421	1.27678	2.18093	2.11567	1.46651	0.513267	0.557445	0.719392	1.32494	0.985725	0.266873	-1.67006	-0.0747347	-0.305349	-1.63037	0.0619198	1.29409	1.29321	2.13554	2.13333	1.71344	1.04958	2.71382	2.316	1.35914	0.82422	1.41354	-0.908885	1.1261	0.382452	0.667634	-0.379024	1.83508	1.96781	0.230972	1.6388	0.916249	1.59621	0.481452
687563	A172	-0.64983	NA	1.12761	2.04633	NA	NA	NA	2.08699	0.483771	0.712699	2.02163	2.02314	1.92854	1.00673	0.430286	-0.0109222	0.0394713	0.541129	NA	NA	NA	NA	NA	NA	NA	NA	0.847747	1.09288	1.15465	0.985841	1.23018	2.17486	1.25845	0.901402	NA	NA	-0.0429459	NA	NA	NA	NA	0.85547	0.981363	0.788733	1.67281	1.74639	NA	1.00873
910784	A204	NA	NA	NA	NA	NA	NA	NA	NA	NA	NA	NA	NA	NA	NA	NA	NA	NA	NA	NA	NA	NA	NA	NA	NA	NA	NA	0.435318	2.08479	1.75375	1.3537	0.927022	3.05668	1.54342	0.131592	NA	NA	0.0821265	NA	NA	NA	NA	1.59377	0.965495	0.174579	1.74113	1.44231	NA	0.842408
906792	A2058	NA	0.847783	NA	NA	-1.50076	0.587213	1.74281	NA	NA	NA	NA	NA	NA	NA	NA	NA	NA	NA	NA	NA	NA	NA	NA	NA	NA	NA	NA	1.47761	1.43604	1.63768	1.0705	NA	1.9391	1.19355	0.436544	1.326	-0.819946	1.30983	0.452357	0.99557	-0.996581	0.714452	0.915813	0.620617	1.56207	1.41988	NA	NA
906794	A253	-0.461952	1.41097	1.22195	1.84785	-1.68307	0.146291	1.61869	2.11812	1.29409	1.10737	2.11812	1.90661	1.96541	1.41913	2.02007	1.41887	1.26945	1.45108	1.04853	1.0947	-0.737147	1.36699	0.287095	-0.543424	1.81709	1.72012	1.74824	1.75996	1.73418	1.44201	0.825025	2.55432	NA	0.925275	0.582489	1.68577	-0.557957	1.87941	0.809715	1.86383	-1.01058	1.51973	1.8162	1.77552	2.07655	1.77552	2.07655	1.07655
906804	A2780	-0.850579	0.697705	1.11315	2.0851	-2.17747	0.512502	2.10749	1.64666	0.886092	1.31071	1.65584	1.72494	1.70042	1.28992	1.50938	0.728772	1.64539	1.80092	1.45217	1.21283	-0.960942	0.477668	0.25714	0.292036	1.79832	1.71169	0.367023	1.35926	0.748979	1.03389	1.24223	2.8813	0.964733	1.00616	0.480564	2.07261	-0.59666	2.0487	0.490709	1.33172	-0.803151	0.561239	0.256171	0.402067	1.38608	1.61217	0.330117	1.06965
910935	A3-KAW	0.276085	1.02553	0.854861	1.69972	-0.764341	0.386733	1.60906	1.76223	0.430143	1.05801	1.72811	1.7623	1.73469	1.06322	0.765949	1.06076	1.36349	1.43042	1.35451	1.35428	-0.97952	1.36436	-0.137946	-0.0770499	1.44973	1.01728	1.46081	1.52603	1.12361	1.46127	0.480161	2.56409	1.22148	1.48859	NA	NA	-0.461547	NA	NA	NA	NA	1.10719	1.41235	0.39251	1.15162	1.13294	NA	-1.1863
906793	A375	-0.632408	1.04848	0.572439	1.07191	-2.73648	0.462266	0.922641	-0.606633	0.0539664	0.411517	1.56517	1.25033	1.21498	0.553423	0.257387	0.858858	0.125573	0.845524	0.498686	-0.182545	-1.72916	-0.166067	-0.477073	-2.43418	0.122505	1.18959	0.955684	1.51698	1.5426	1.23325	-0.0155721	2.58095	1.62456	0.862719	0.214776	0.706075	-0.900057	1.11286	0.440487	0.994118	-0.778101	0.520763	0.905858	-0.117001	1.32216	1.48769	1.31287	0.788722
910697	A388	-0.615843	1.18446	0.978974	1.36065	-1.97717	-0.485805	2.0561	1.28202	1.09466	1.11922	2.12042	1.12694	1.43065	1.52678	2.01393	1.56794	0.965212	1.12089	0.471621	0.472371	-1.00123	-0.21037	-0.0230313	-0.789055	1.49885	1.63121	0.95051	1.1657	2.11611	1.00049	1.7969	2.67876	1.61571	1.1141	0.393817	1.74859	-0.143088	1.91649	0.645843	1.39539	-0.847867	1.58239	1.76481	1.69293	1.55594	1.54496	1.21091	0.852434
910934	A4-Fuk	1.1137	0.10239	1.44298	1.48721	-0.833741	0.545495	1.54625	1.01899	0.462913	1.41357	2.05271	1.35141	2.15326	0.6177	1.19365	-0.21157	0.421841	1.18933	-0.497568	0.534527	-1.64027	-0.57501	-0.962747	-0.809675	1.85223	-0.00508924	0.561853	1.50253	1.89927	1.65113	0.645415	2.81227	1.89452	0.765305	NA	NA	-0.482986	NA	NA	NA	NA	1.43311	1.85223	0.997528	1.69326	1.74904	NA	1.08051
910851	A427	-0.424208	1.01064	1.22655	1.82617	-2.25544	0.767806	1.75351	1.76053	0.311509	0.821573	1.96729	2.0385	1.95115	0.273243	0.908074	0.412213	0.590132	1.79895	1.1495	0.774448	-0.766198	1.05691	-0.0515567	-0.370646	0.640296	0.627677	1.20571	1.55459	1.36258	1.75889	0.906824	2.31241	0.63934	0.914027	0.442297	2.07176	-0.81041	1.66984	0.373949	2.07176	-0.321896	0.907806	1.06605	0.658308	1.65918	1.33622	2.07092	1.07157
910925	A431	-1.04135	1.17761	1.34199	1.67727	-1.15665	-0.613577	1.75233	0.827115	0.411716	0.986101	2.0295	1.83506	2.05165	0.49662	1.85608	1.3467	0.855231	0.9639	0.641323	0.659891	-1.07497	0.244266	-0.179796	-0.439515	1.0144	0.886331	0.919525	1.71609	1.84579	1.31001	1.06084	2.57907	1.64743	1.1419	NA	NA	0.181618	NA	NA	NA	NA	1.26932	1.10056	1.70865	2.00628	1.66147	NA	0.802019
905948	A498	-0.907197	1.90147	1.85796	2.22037	-1.27754	-0.442584	2.55771	1.88579	0.92476	1.81434	2.45855	2.59855	2.57505	1.51088	1.67419	1.83972	0.625961	1.55436	0.932774	1.5704	-1.08073	0.12392	0.841507	-0.771784	2.2687	0.667718	-0.355403	1.1354	1.87245	2.30594	0.403282	2.93904	1.96781	0.903217	0.460163	2.1094	0.27859	1.80546	0.715352	2.51197	-0.979005	1.99678	2.08756	1.00655	1.95066	2.20262	2.32835	1.34496
905949	A549	-2.34794	1.49731	1.34516	0.838728	-2.12919	0.306775	1.71511	1.34662	0.239511	0.209183	2.21366	2.00674	2.11175	1.25769	0.660216	1.4307	1.15217	1.0001	0.18259	-0.167585	-1.90886	-0.390773	-0.820336	-1.7161	1.89175	1.55553	1.0325	1.92814	1.29577	1.32436	0.300014	2.71353	1.36388	1.75281	0.353598	1.25457	-1.14309	1.60717	0.848243	1.1901	-0.978884	0.610788	1.43143	0.107804	1.72058	1.7376	2.14917	0.898174
684052	A673	0.801925	NA	0.670352	1.64068	NA	NA	NA	1.3999	1.39832	1.17022	1.6081	1.86422	1.85113	1.14802	1.78259	1.28737	1.32529	1.65123	1.41498	0.578874	0.328049	1.36456	0.788289	-0.0487045	1.63499	1.35306	0.83958	1.54874	1.45543	1.11218	0.19605	2.77398	1.97789	1.28431	0.180094	0.886634	-0.820984	1.95665	0.03207	1.74045	-1.0992	1.0201	0.684746	1.07333	1.13057	1.55241	1.93134	0.864421
910920	A704	0.251893	1.41132	1.05662	1.22445	-1.63532	0.577531	2.00121	1.32053	0.621753	0.449048	2.117	1.90082	2.10787	NA	1.54469	0.424832	NA	0.969515	0.434985	1.15089	-1.25803	0.119466	-0.170724	-0.354954	1.80414	1.59432	0.220722	1.63787	1.71776	1.32086	0.714401	2.41166	NA	NA	0.74276	1.50733	NA	1.60018	0.617575	1.27352	0.510856	NA	NA	0.83718	1.56405	1.41765	1.94711	1.08113
906791	ABC-1	NA	1.62373	NA	NA	-3.07936	1.02768	2.32665	NA	NA	NA	NA	NA	NA	NA	NA	NA	NA	NA	NA	NA	NA	NA	NA	NA	NA	NA	1.60624	1.92	1.25899	1.82426	-0.0468748	NA	1.12049	1.14566	-0.0198115	0.904373	-0.399827	1.82995	0.37671	1.56206	-1.00352	2.25532	2.02521	0.623042	1.94288	1.3455	1.82978	1.22964
905950	ACHN	NA	1.3672	NA	NA	0.0352329	-0.781115	1.82845	NA	NA	NA	NA	NA	NA	NA	NA	NA	NA	NA	NA	NA	NA	NA	NA	NA	NA	NA	0.291252	1.67053	1.38842	1.74761	0.869859	2.28394	1.44255	0.939228	NA	NA	-0.78504	NA	NA	NA	NA	1.10997	1.29356	0.845322	2.15923	1.84415	NA	1.08965
906803	ACN	-1.3383	1.40079	1.31162	1.51426	-1.05925	0.675423	1.74663	0.0320326	1.27128	0.987557	2.05596	1.5081	2.00011	1.00918	1.40578	1.40079	1.16951	1.77258	0.600511	0.774194	-1.12221	0.649284	-0.0536642	-1.88408	-0.00744913	-0.36066	NA	NA	NA	NA	1.23003	NA	1.64368	1.08223	0.869764	2.05315	-0.217307	1.56034	0.361119	0.845897	-0.951208	0.9016	1.34611	1.7423	2.05315	1.75212	1.79047	1.04987
906790	AGS	-1.69779	1.26768	1.26718	1.33975	-3.35813	0.307407	1.9037	1.96676	0.120847	0.437044	1.93258	1.96503	1.96648	0.990109	0.321399	0.918327	0.706033	0.284731	-0.175931	0.207278	-1.68284	-0.269167	-0.0835573	-2.10638	0.903394	0.900878	0.793063	1.68447	1.20278	1.48869	NA	NA	1.76797	0.631208	0.0161144	1.18907	-1.14566	1.06422	0.170449	0.792847	-1.24153	0.71298	1.29448	0.0883905	NA	NA	NA	NA
910944	ALL-PO	-0.159808	0.337644	1.12354	0.338873	-2.28464	0.0908795	0.930326	0.64389	-0.942755	0.256829	1.00546	1.88818	1.23157	0.099884	0.64137	0.454074	-0.134914	0.411978	-0.334113	0.219467	-1.09397	-0.565833	-0.164915	-0.556024	1.22939	0.463246	0.202862	1.56692	0.408869	1.81133	0.736438	2.83144	0.628002	-0.323204	-0.0441383	1.05583	-0.828875	1.04557	0.0123102	0.908266	-0.483123	1.25213	0.736949	1.14796	1.83519	1.49237	2.00778	0.874085
1295740	ALL-SIL	0.810299	1.15313	1.07005	1.83322	-1.60784	0.372994	1.71057	1.37752	0.154895	1.08982	1.71416	NA	1.80162	0.711732	1.20264	0.899751	0.0179764	1.55107	0.217534	0.49768	-0.958789	0.0492148	-0.291468	0.168662	1.49839	1.43256	0.842996	1.52714	1.46621	1.23998	0.240269	2.64109	NA	NA	-0.09931	0.66743	NA	0.9912	-0.164372	1.05033	-0.990605	NA	NA	0.341762	1.33776	1.17696	0.949118	0.639242
910933	AM-38	-0.598871	0.851074	0.682657	1.71622	-0.918428	0.877527	2.13404	1.65751	1.05145	0.8988	1.41513	NA	1.64333	0.990468	0.66694	1.3605	1.48653	1.87819	0.896689	0.644214	-1.22773	0.905072	0.154079	-0.104158	1.89352	1.52319	0.90784	1.54397	1.09605	1.74673	1.45325	2.9828	1.66872	0.870563	NA	NA	-0.0328305	NA	NA	NA	NA	1.25184	1.40601	1.46649	2.13325	1.66783	NA	1.16473
1295741	AMO-1	-0.68032	0.598426	1.19517	1.85225	-0.84844	0.59403	1.90702	1.90868	0.34668	1.20791	1.83616	1.90448	1.90846	1.19553	0.717884	1.13182	0.758884	1.49716	0.615428	1.27821	-1.36909	0.06166	-0.404065	-0.443248	1.60778	1.4995	1.3037	1.72578	1.63963	1.58922	-0.0132364	2.68732	1.52895	0.640338	0.359324	0.60416	-0.0786948	1.27273	0.181851	0.744653	-0.774959	1.22465	1.60778	0.579776	1.51534	1.29867	1.27029	0.689848
910781	AN3-CA	NA	1.49156	NA	NA	-1.90398	0.595134	1.38505	NA	NA	NA	NA	NA	NA	NA	NA	NA	NA	NA	NA	NA	NA	NA	NA	NA	NA	NA	NA	1.80314	1.86493	1.92572	0.5684	2.93329	2.13412	1.38071	NA	NA	0.173796	NA	NA	NA	NA	1.07703	1.87762	0.027219	1.7715	1.2995	NA	0.765951
906765	ARH-77	0.667889	1.04596	1.00223	1.45043	-0.291286	0.721634	1.89252	1.66623	1.65855	1.13125	1.79897	2.07687	2.04901	1.28619	1.653	0.940163	1.58228	1.54307	1.68093	1.40321	-0.168702	1.62716	0.366356	0.473929	1.38807	1.28195	1.77347	1.74834	1.37225	1.77944	0.915268	2.53794	1.19418	1.73895	NA	NA	-0.087351	NA	NA	NA	NA	1.6435	1.62607	1.19299	1.74853	1.43396	NA	-0.439702
1290722	ASH-3	-0.255801	1.4642	1.29574	1.55799	-1.56736	0.233176	2.05828	2.15589	0.806969	1.05522	2.13182	1.7746	1.95086	NA	2.06626	1.4642	1.37215	0.824622	0.908899	0.553613	-1.01861	0.133319	0.196087	-1.40629	1.80467	0.375337	0.84053	1.85019	1.98258	1.78571	1.08371	2.37556	2.11046	1.43664	0.611912	1.38797	-0.946745	1.77895	0.651135	1.06873	-0.939908	0.885099	1.83589	0.31322	1.32536	1.8179	1.95548	1.11583
910702	AsPC-1	-0.664401	1.45138	1.37059	2.03733	-1.35016	0.554135	1.38981	1.83233	1.62899	1.27637	1.83263	2.38762	2.62025	1.23383	1.00485	1.80712	1.20444	1.24194	-0.789243	-0.6774	-1.58429	0.495448	0.00179036	-1.42979	0.721891	-0.572787	1.26964	1.97386	1.80222	1.18256	0.280235	2.25044	2.00473	1.67913	1.22199	0.950189	0.0328699	1.50073	1.75562	1.36915	-0.80874	2.09323	1.59573	1.28221	1.2293	1.66758	2.57556	1.3603
910687	ATN-1	-0.591972	0.614713	1.29098	-0.167904	-2.04681	0.588595	1.53446	-0.552665	-0.777486	0.205813	NA	1.98995	1.82981	-0.273211	0.388457	0.115914	-0.0833109	1.09127	0.114355	0.455243	-1.64527	-0.630598	-0.620297	0.387893	0.295461	0.271621	0.550586	1.46841	1.98995	1.43749	0.0506746	1.91943	1.11117	0.308854	0.24393	1.35264	-0.186813	1.52487	0.429371	1.28314	-0.717237	0.888434	1.34864	0.789994	1.72198	0.850562	0.803439	0.886814
910704	AU565	-0.97271	1.47605	0.328761	1.46101	-1.90805	-1.35771	2.23136	1.95421	1.39431	0.681865	2.23136	0.891953	1.47835	1.43141	2.058	1.53239	1.19896	0.353997	-0.421945	0.976885	-1.21166	-0.123452	0.118678	-0.768629	1.53085	1.83342	0.97797	0.405518	1.50049	0.777484	1.46646	NA	1.40554	0.802069	0.725946	1.41636	-0.406957	1.76148	0.473045	1.42479	-0.779963	0.741801	1.03502	1.07492	2.1697	1.86206	NA	NA
910705	BALL-1	0.423918	0.896123	0.8981	1.23788	-0.746808	0.24107	1.37754	1.27387	0.695915	0.793098	1.58472	1.59713	1.5003	0.781761	1.34813	0.898157	1.19919	1.29593	0.743128	0.662328	-1.1024	0.365889	-0.140649	-0.00493444	1.29578	1.19919	1.04095	1.38586	1.14146	1.29494	1.17258	2.40382	1.11282	0.817422	NA	NA	-0.478988	NA	NA	NA	NA	1.20653	1.27747	0.988477	1.36999	1.18198	NA	0.555391
753531	BB30-HNC	-1.29919	1.33787	1.33633	1.15097	-2.0989	-1.12534	1.7506	1.35965	0.516244	0.648527	1.67085	1.98787	1.64202	0.313535	1.06244	0.927231	0.73038	0.407834	0.237432	-0.503922	-1.54415	-0.239394	-0.160461	-1.63747	0.932553	0.83013	0.777008	1.73076	1.50133	0.981852	NA	1.93409	1.67666	0.701187	NA	NA	-0.798546	NA	NA	NA	NA	0.584614	1.13865	NA	NA	NA	NA	NA
753532	BB49-HNC	-1.29595	1.75404	1.63109	1.62717	-0.716327	1.02332	2.33846	1.94806	0.740784	1.07391	1.99468	2.37805	2.3905	1.15981	0.928235	1.2012	0.962036	2.0791	0.939518	0.55724	-0.931487	0.192205	0.117915	-0.701683	2.11762	0.394628	-0.158645	2.29214	2.24731	0.573097	0.016269	3.06434	1.25632	1.09933	NA	NA	0.237178	NA	NA	NA	NA	1.22443	1.65666	-1.66967	1.93883	0.866564	NA	1.24964
753533	BB65-RCC	NA	1.02688	NA	NA	-1.59745	-0.592092	2.06339	NA	NA	NA	NA	NA	NA	NA	NA	NA	NA	NA	NA	NA	NA	NA	NA	NA	NA	NA	1.11161	1.96964	1.65401	1.80958	1.02327	2.43125	2.21464	0.877211	0.683988	1.84712	-0.790928	1.88108	0.44689	1.22489	-0.488754	1.19597	1.49233	0.763374	1.98088	1.38039	1.45801	1.16007
910919	BC-1	-0.337835	1.13976	1.18137	1.31897	-1.02899	0.558883	1.74344	1.60245	0.877184	0.948047	1.67117	1.82902	1.60314	1.09304	0.696994	1.07347	1.36955	1.56716	1.25612	1.03952	-0.833164	1.213	-0.141411	0.278435	1.35195	1.24755	1.27195	1.64731	1.03895	1.57549	0.838036	2.67277	0.962241	1.04983	NA	NA	-0.252654	NA	NA	NA	NA	1.08265	1.40974	-0.236342	1.2937	1.06214	NA	-0.784439
1295743	BC-2	NA	NA	NA	NA	NA	NA	NA	NA	NA	NA	NA	NA	NA	NA	NA	NA	NA	NA	NA	NA	NA	NA	NA	NA	NA	NA	NA	NA	NA	NA	NA	NA	NA	NA	NA	NA	NA	NA	NA	NA	NA	NA	NA	NA	NA	NA	NA	NA
910918	BC-3	NA	NA	NA	NA	NA	NA	NA	NA	NA	NA	NA	NA	NA	NA	NA	NA	NA	NA	NA	NA	NA	NA	NA	NA	NA	NA	NA	NA	NA	NA	NA	NA	NA	NA	NA	NA	NA	NA	NA	NA	NA	NA	NA	NA	NA	NA	NA	NA
924104	BCPAP	-0.762606	NA	0.931863	1.87828	NA	NA	NA	0.76234	0.349006	0.780276	1.85349	1.48008	1.61494	0.929968	1.5127	1.17419	0.65804	1.40622	0.602048	0.0483073	-1.69398	0.952172	-0.239912	-1.12645	1.37619	0.198668	0.751681	1.00167	1.46567	1.19577	0.731996	2.75934	1.54041	0.992097	NA	NA	-0.586411	NA	NA	NA	NA	0.901546	1.13615	0.594288	1.35794	1.63811	NA	0.94063
906763	BE-13	0.880248	1.17101	1.28743	0.802999	-0.762804	0.275432	1.58559	0.729254	-0.232255	0.486769	NA	1.9864	1.98286	0.580409	1.10864	0.288592	-0.0403538	1.4606	1.51434	-0.457278	-1.85428	0.464718	-0.353806	0.38434	1.01307	0.745342	0.993215	1.2749	1.19409	1.52744	0.795211	2.74919	0.913478	0.942912	-0.297541	1.16184	-0.217771	1.07219	-0.471003	0.967168	-1.28712	1.25	1.38366	-0.594715	1.75599	1.39159	0.934232	0.898585
753616	BE2-M17	0.148904	1.40589	1.36396	2.09351	-1.22065	0.442763	2.17507	2.09178	0.752404	1.03655	2.05084	2.17337	2.11557	0.658167	1.94393	0.503242	0.652933	1.48519	0.694025	-0.126259	-0.998983	0.867916	-0.151724	-0.725162	1.43449	0.486468	1.42166	1.67853	1.7582	1.66835	-0.074545	2.88124	1.88124	1.2662	NA	NA	-1.50956	NA	NA	NA	NA	1.60921	1.87921	0.242336	1.25348	1.56292	NA	-0.52832
906746	Becker	-1.33087	1.41566	1.47436	1.62122	-1.61885	0.560827	1.788	2.19114	0.500803	0.747047	1.4497	1.68127	2.24208	0.788846	1.72857	1.4042	1.00664	1.06143	0.619301	0.133328	-1.429	0.334934	0.14753	-0.127877	1.67047	0.829174	-0.148055	1.2644	1.63711	1.8113	1.30805	2.7399	NA	0.804062	0.809442	1.99926	-0.510089	1.42274	0.549507	1.35639	-0.989104	0.822091	1.18509	0.680771	1.78898	1.51847	1.87629	1.00292
753534	BEN	NA	NA	NA	NA	NA	NA	NA	NA	NA	NA	NA	NA	NA	NA	NA	NA	NA	NA	NA	NA	NA	NA	NA	NA	NA	NA	1.55725	2.04939	1.06042	2.05455	1.53467	3.06178	0.826476	1.19781	NA	NA	-0.579615	NA	NA	NA	NA	1.98153	1.1668	0.727038	2.21845	1.63251	NA	1.28728
910926	BFTC-905	-0.44057	1.12033	0.57788	1.14389	-1.64195	0.573162	1.36218	1.36144	0.141102	0.264831	1.26484	0.72299	1.29843	0.168023	1.70735	1.18786	0.316642	0.811467	0.787123	0.0282237	-1.29815	0.0120289	-0.265716	-0.975776	0.841421	0.357376	0.581914	1.68621	1.40239	1.10584	0.372203	2.67643	1.3557	0.696947	NA	NA	-0.261852	NA	NA	NA	NA	1.20428	1.08162	1.47965	1.86144	1.56141	NA	0.829316
910698	BFTC-909	NA	NA	NA	NA	NA	NA	NA	NA	NA	NA	NA	NA	NA	NA	NA	NA	NA	NA	NA	NA	NA	NA	NA	NA	NA	NA	0.953006	1.81739	1.26301	1.29542	1.42617	2.32786	1.80275	1.04549	NA	NA	-0.729987	NA	NA	NA	NA	0.803436	1.2449	0.368832	1.42657	1.16195	NA	0.223863
906696	BHT-101	0.116601	1.41549	0.764271	1.16946	-2.43871	0.536994	1.02025	-0.140169	0.239272	0.391765	1.83632	1.55767	0.963457	1.14759	1.05025	0.688908	0.394783	1.12759	-0.297183	-0.667464	-1.49653	-0.291862	-0.399641	-2.06969	0.179394	-0.8971	-0.0892465	1.89945	1.24329	0.92505	0.51187	2.75212	-0.153714	1.24372	0.425179	0.852655	-0.895196	0.751713	0.731201	0.648691	0.194701	0.996119	0.712426	0.451243	1.60413	1.46383	1.86815	0.906125
753535	BHY	-0.563182	NA	1.4034	1.60176	NA	NA	NA	1.67979	0.730464	1.0536	1.43471	1.9341	1.27403	0.166739	1.72044	1.38202	0.770242	1.20339	1.2392	0.0171325	-1.27902	0.283936	-0.00954839	-0.527137	1.71433	0.0536753	0.890759	1.85622	1.56448	1.56674	1.04084	1.83757	1.63545	1.27411	NA	NA	-0.145293	NA	NA	NA	NA	1.63916	1.6105	1.56313	1.75383	1.55495	NA	0.617297
1290724	BICR10	-0.725809	1.29905	0.991048	1.48304	-1.66539	0.849987	2.1902	1.79855	0.797349	1.32447	2.2561	1.17557	1.52617	-0.119756	1.60407	0.463504	1.14881	1.3976	-0.480879	0.3887	-1.42578	-0.272654	-0.376826	-0.625772	2.02606	0.990276	1.33326	2.14002	2.23721	2.0124	1.32757	2.7273	2.25205	0.942396	0.979723	1.82782	-0.302276	1.61447	1.1455	1.28358	-0.678863	1.31175	1.65193	0.944239	1.72209	1.49144	1.7639	1.20826
1240121	BICR22	-1.15273	0.98142	0.890796	1.73139	-2.13714	-0.331772	1.79087	1.00259	0.0915628	0.642451	1.91552	1.24985	1.4144	NA	1.7573	1.53649	0.356784	0.655123	0.355559	0.184319	-1.43266	-0.0805515	-0.359339	-1.24872	1.72893	1.47585	1.13681	1.72698	1.4113	1.89549	1.16613	2.96676	1.72721	0.553278	NA	NA	-0.531756	NA	NA	NA	NA	1.44707	1.13056	1.14419	2.19732	1.38706	NA	0.624
1290725	BICR31	NA	NA	NA	NA	NA	NA	NA	NA	NA	NA	NA	NA	NA	NA	NA	NA	NA	NA	NA	NA	NA	NA	NA	NA	NA	NA	NA	NA	NA	NA	NA	NA	NA	NA	NA	NA	NA	NA	NA	NA	NA	NA	NA	NA	NA	NA	NA	NA
1240122	BICR78	-0.944956	1.50652	0.698294	1.34904	-2.11148	-1.63715	1.73658	1.89642	0.607121	0.546611	2.06529	1.07188	1.56085	-0.0482026	1.77373	1.09375	0.713549	0.868728	0.267916	0.410922	-0.947128	-0.343544	-0.0440395	-1.60119	1.97342	1.15689	0.58331	1.50297	1.39997	1.07832	0.624102	2.23593	1.82914	0.946099	NA	NA	-0.683831	NA	NA	NA	NA	0.942225	1.54498	1.06699	1.70964	1.2911	NA	0.980587
910706	BL-41	0.0787086	0.973937	0.895073	1.01514	-2.22359	0.371877	1.02993	1.53307	0.078068	0.714524	1.60353	1.51683	1.67291	0.602633	1.576	0.973937	0.136328	1.26822	0.444154	0.423444	-1.59523	0.261664	-0.25861	0.0708466	1.37188	1.27497	0.961763	1.49245	1.45763	1.22756	1.21143	2.31759	1.54019	0.819994	0.175087	1.66122	-0.814096	1.47323	-0.205279	0.805126	-1.1631	0.777976	1.37188	0.380843	1.32809	1.27223	0.301608	0.406984
910707	BL-70	NA	NA	NA	NA	NA	NA	NA	NA	NA	NA	NA	NA	NA	NA	NA	NA	NA	NA	NA	NA	NA	NA	NA	NA	NA	NA	NA	NA	NA	NA	0.572835	2.54049	NA	NA	NA	NA	NA	NA	NA	NA	NA	NA	NA	-0.704714	0.836293	1.32011	NA	-0.212284
753536	BOKU	-0.531261	1.61758	1.12247	1.92318	-1.6206	0.966178	2.33678	2.23995	1.35932	1.4006	2.371	1.31447	2.3478	1.50495	2.17049	1.67203	1.96793	1.26008	0.47774	1.57977	-0.829052	0.726709	0.250567	-0.448828	2.06997	1.83042	1.52075	2.17812	2.18902	1.90048	1.06629	3.06194	2.33843	1.29075	NA	NA	-0.801063	NA	NA	NA	NA	1.51196	1.71067	0.914198	1.49251	1.56939	NA	-0.662387
924105	BPH-1	-0.764727	NA	0.616148	1.58621	NA	NA	NA	2.04248	0.404949	0.71105	2.02399	1.53554	1.54823	0.126946	1.2966	1.27164	0.59208	0.521691	0.533217	0.982797	-1.7623	-0.540006	-0.00407333	-1.95532	1.86648	-0.820696	0.352687	1.30424	1.17513	1.15437	0.351432	1.84182	1.27407	0.886338	NA	NA	-0.449826	NA	NA	NA	NA	0.959554	0.836783	1.03734	0.957845	1.27079	NA	0.755099
906801	BT-20	-0.376571	1.39364	1.72064	2.38699	-1.40221	-0.16725	1.58649	1.92633	1.80557	1.58921	2.3019	2.41224	2.17347	0.941509	2.32196	1.72391	1.19638	1.7529	0.654589	1.85805	-0.967316	0.252317	0.0369068	-0.207595	2.12185	1.24685	0.246927	1.67234	1.56998	1.38881	1.89875	1.88649	1.59617	1.74892	1.18499	2.3536	-0.144285	2.3536	2.20175	1.99077	-0.406954	1.27369	1.59145	2.03523	2.35186	2.04506	2.35148	1.33166
946359	BT-474	-1.44209	1.60651	1.60106	2.30293	-1.73048	-1.2956	2.24669	2.28339	1.68566	1.56265	2.30548	2.2683	2.28192	1.49059	2.0885	1.56528	1.74906	1.99636	0.482548	1.71148	-0.671564	0.50219	0.201159	0.30319	1.99354	1.83474	0.947682	1.44873	1.16235	1.04734	1.66367	3.01142	1.27746	1.32951	1.20351	1.6817	0.568808	1.72598	0.460066	0.606156	-0.842018	0.961404	1.20279	0.850315	1.38706	1.5989	0.247721	1.24803
949093	BT-483	0.154932	2.28673	2.27546	2.33474	-1.65017	1.59069	2.74448	2.72502	2.0545	2.16065	2.07569	2.21635	3.01177	1.42953	2.24955	2.10448	2.32915	2.20084	1.76184	1.91057	-0.680342	1.1008	0.355401	1.04605	2.75082	1.83152	NA	2.21532	1.55496	2.68379	1.73583	2.90787	2.99591	1.69281	2.57655	2.92812	1.03385	2.94429	2.38874	2.94429	-0.650663	2.96042	2.48902	2.64326	2.73755	2.61044	2.68156	1.77324
905951	BT-549	-0.807333	1.71573	1.6585	NA	-2.10987	1.11185	2.46612	2.48699	0.91319	1.57075	2.48699	1.70064	2.27666	1.39302	2.39008	1.73611	1.41962	2.12794	1.209	2.08829	-0.832188	1.94102	0.639095	0.492553	2.18596	1.81572	0.42891	2.23159	1.61912	2.09084	1.99173	3.11061	1.55059	0.680349	NA	NA	-0.0854118	NA	NA	NA	NA	1.31009	1.62557	-0.379616	2.38828	1.34331	NA	1.26209
910710	BV-173	-0.392715	0.420922	0.913213	0.769061	-1.7005	0.264416	0.878535	0.599651	-0.221167	0.274705	1.23612	1.47024	1.60218	0.119061	0.0594201	0.335641	-0.0399172	1.03166	0.16754	-0.404859	-1.62568	0.297703	-0.838534	-0.767912	0.665306	0.912098	0.884423	1.53137	0.977288	1.58781	0.694322	2.66675	1.17733	0.353525	NA	NA	-0.731765	NA	NA	NA	NA	0.732083	0.525858	0.393324	1.51511	1.12211	NA	-0.576112
906693	BxPC-3	-0.798815	1.46493	0.957671	1.69316	-1.01734	0.733478	2.17232	1.73033	0.957327	1.32847	2.08797	1.5866	2.24108	0.932408	2.01378	1.51232	0.970446	1.84811	1.0492	0.54111	-1.13968	0.580575	-0.0308778	-0.503808	1.94429	0.591063	0.988609	1.59522	1.95797	1.32633	0.961694	3.00568	2.2198	1.12099	NA	NA	0.394861	NA	NA	NA	NA	2.16253	1.36995	1.18538	2.17205	1.81569	NA	-0.194105
687505	C-33-A	0.757412	1.384	1.06008	1.80256	-2.14936	-0.578999	1.88616	1.83494	1.33326	1.10906	1.97798	1.68491	1.78537	1.11205	1.9972	1.39514	1.14354	1.37972	1.33464	1.69556	-0.999775	0.843812	0.00545879	-0.506473	1.79308	1.69617	1.39201	1.69337	1.28661	1.69851	0.558717	2.86329	1.3291	1.05362	NA	NA	-0.868889	NA	NA	NA	NA	NA	1.75325	-0.309882	1.18744	1.15115	NA	-0.0684437
687506	C-4-I	-1.22286	1.54511	1.40836	1.63409	-2.47584	-0.259781	2.09006	2.24807	1.28473	1.24888	2.24807	1.53941	2.20064	1.34511	2.15058	1.54834	1.18544	1.05534	0.455444	1.71582	-0.737034	-0.0599875	0.293784	-1.44778	1.94704	1.84219	0.842321	2.06761	2.16271	1.7313	1.2205	NA	2.09327	0.885952	0.800143	1.67797	-1.04684	1.3768	1.37656	1.4668	-0.330525	1.15484	1.91596	0.659215	2.19296	1.03264	2.19296	-0.461006
910700	C2BBe1	-0.593703	1.27011	1.09758	1.80821	-1.31961	0.708564	1.13285	1.65051	0.790441	1.5024	1.47838	1.35886	NA	NA	0.562776	1.08032	1.06712	2.00904	1.52243	0.330636	-1.2422	0.82285	-0.000978852	-1.56091	0.495882	-0.725644	0.834444	2.05962	1.2309	1.96854	0.936999	2.01818	1.75112	1.41067	0.999481	1.4365	-0.485407	1.88807	1.83368	1.30791	0.58495	1.6775	2.02034	0.974826	1.77404	1.96108	2.04246	1.26211
906830	C32	-2.21889	1.54035	0.480555	2.09387	-1.48368	0.703508	2.20779	-0.491799	1.06695	1.32745	1.93288	1.69306	1.46561	1.01646	0.696546	1.54392	1.19251	1.72913	0.458241	0.373888	-0.63318	0.566712	0.0407236	-2.16563	-0.783967	1.51217	0.906519	2.05087	1.96332	1.61558	0.661582	2.77127	1.80115	0.926418	0.581436	1.96343	0.343019	1.70991	0.0664931	1.72441	-0.208837	1.08401	1.75303	0.688488	2.1347	1.85923	1.10659	1.19018
910850	C3A	-0.305589	1.50466	1.23666	1.95771	0.0977452	0.686088	2.24014	2.22011	1.94516	1.54631	1.87564	NA	2.23901	1.35158	1.64319	1.45575	1.24393	1.85036	1.8108	1.17588	0.379491	1.84825	0.626437	-0.939414	1.94516	1.17476	1.67562	1.91349	1.07159	1.71389	1.0762	2.98561	1.37088	1.39228	NA	NA	0.335033	NA	NA	NA	NA	0.984329	1.59412	0.649845	1.71637	1.89818	NA	1.08405
906824	Ca-Ski	-0.645292	1.24627	1.32804	1.73406	-1.67731	-0.216243	1.78979	1.89584	0.72305	0.951031	2.20015	1.16497	1.77624	0.872983	1.94068	1.26029	0.764153	0.781698	0.00511092	1.01392	-1.2293	-0.119464	-0.0848485	-0.818204	NA	1.73095	1.61387	2.02142	2.20187	1.44205	0.98717	2.43567	2.19685	0.848596	NA	NA	-0.453477	NA	NA	NA	NA	0.924505	1.6521	0.0842596	1.78521	1.62405	NA	-0.653516
910703	CA46	0.912037	1.30148	1.45944	1.77974	-0.471916	0.897852	2.11316	1.74516	1.21551	1.41267	2.1501	2.19846	2.19642	1.49607	2.03182	1.23066	1.7841	1.89313	1.0782	1.79751	-0.869501	0.782644	-0.0562536	0.597978	1.72767	1.62129	1.87293	1.5234	1.75241	1.87318	0.740117	2.81932	1.24477	1.72965	NA	NA	0.588613	NA	NA	NA	NA	1.74316	1.71014	0.399552	1.68777	1.49454	NA	-0.176483
753538	Ca9-22	-0.136836	1.23391	1.02022	1.15299	-2.35302	-1.19461	1.80297	1.92556	0.418366	0.825918	1.71899	1.61405	1.64303	0.348694	1.49294	0.836713	0.364833	1.18521	1.39649	0.4389	-1.46837	0.786994	-0.0836553	-0.81372	1.47641	0.195232	0.713961	1.75495	1.38557	0.96634	0.640005	2.02377	1.17301	1.15096	NA	NA	-1.20535	NA	NA	NA	NA	0.674767	1.12209	0.899637	1.48814	1.38148	NA	0.926767
753539	CADO-ES1	1.1823	1.05384	1.44234	1.59604	-1.60244	0.577	1.85807	1.69377	1.26782	1.17183	1.79804	2.19351	1.95892	0.957851	1.28442	0.931633	1.60068	1.68783	1.77853	1.11076	-0.857348	1.11052	0.0862292	0.591446	1.45188	1.20086	1.71548	1.43639	1.00948	1.81098	1.74947	2.65004	1.23032	1.44952	0.994107	1.92633	0.470382	1.89508	1.7108	1.62006	0.953551	2.02954	1.61953	0.497768	1.62737	1.74344	1.5855	0.703401
905963	CAKI-1	NA	1.28356	NA	NA	-1.61661	0.25974	2.0551	NA	NA	NA	NA	NA	NA	NA	NA	NA	NA	NA	NA	NA	NA	NA	NA	NA	NA	NA	0.528768	2.06827	2.22703	1.61753	1.26528	1.77962	1.6182	1.01101	NA	NA	-0.673578	NA	NA	NA	NA	1.69011	1.23467	0.645427	2.44789	1.32066	NA	1.10713
906826	CAL-120	-0.21997	1.66872	1.10265	1.9876	-1.80538	0.638883	2.39534	1.57063	0.698674	1.51439	1.61705	2.07651	2.25408	0.677411	1.56376	0.719704	0.605976	1.58025	0.980495	0.75237	-1.418	1.08412	0.0229841	0.326243	1.32469	0.971104	0.922748	2.19722	1.62364	2.06063	0.585639	2.8613	1.81072	1.10106	NA	NA	-0.248744	NA	NA	NA	NA	1.30412	1.5413	0.0554251	2.18117	1.57209	NA	1.22014
753540	CAL-12T	-0.351123	1.37818	1.43031	1.17809	-1.00229	-0.0158012	1.94224	1.07681	0.653727	0.562601	1.97736	1.9272	2.19504	0.503318	1.61571	1.21972	1.25193	1.38195	1.02642	0.777951	-1.44595	0.449766	-0.0979876	-0.575942	1.44701	0.638085	0.859349	1.72248	1.59494	0.877096	0.672283	1.55371	1.73796	1.86266	0.706691	1.33208	0.100304	1.84148	1.63234	1.13808	-0.999807	0.76223	1.54272	1.22332	2.16546	1.72916	1.87666	1.15175
924106	CAL-148	NA	NA	NA	NA	NA	NA	NA	NA	NA	NA	NA	NA	NA	NA	NA	NA	NA	NA	NA	NA	NA	NA	NA	NA	NA	NA	NA	NA	NA	NA	NA	NA	NA	NA	NA	NA	NA	NA	NA	NA	NA	NA	NA	NA	NA	NA	NA	NA
910916	CAL-27	-0.652794	0.574435	1.40563	1.54405	-1.90225	-1.3753	1.13424	1.94685	0.696378	0.677853	2.10744	1.99197	1.61521	1.14822	1.98217	1.28966	0.914802	0.511847	1.21917	0.398695	-1.1772	0.238367	0.131386	-1.06494	1.56876	1.69703	1.14331	1.92513	1.62624	1.11326	0.514061	2.1587	1.78169	1.43265	0.0946403	1.28716	-0.79589	1.18306	0.176713	0.813159	-0.658321	0.869079	1.46669	0.535699	1.15501	1.00939	1.65472	0.502355
1290730	CAL-29	-1.56427	1.28239	1.20686	1.51669	-2.39004	-0.240923	1.81451	1.93314	0.349446	0.814696	1.84277	1.62746	1.71325	-0.0822811	1.22477	1.3934	0.37252	1.25239	0.0991377	-0.242399	-1.78315	-0.190805	-0.18141	-0.881108	1.87435	0.0967967	-0.0631857	1.56439	1.78784	1.5935	0.72914	2.09435	1.5255	0.836831	NA	NA	-0.53947	NA	NA	NA	NA	1.17657	1.243	0.533638	1.27178	1.31545	NA	0.669229
753541	CAL-33	0.0397588	0.792901	0.724281	0.967476	-2.29872	-1.31641	1.54003	1.19553	0.54116	0.535053	1.80896	1.22865	1.29848	0.229894	1.22443	0.540492	0.701081	0.44049	-0.0623224	-0.148879	-1.78324	-0.72255	-0.608279	-1.52095	1.52641	1.04829	0.433717	1.24928	1.49706	1.35255	0.548469	NA	1.58168	0.886421	0.276425	0.927983	-0.036241	1.2694	0.670812	1.19089	-1.2059	0.695212	1.24251	0.483642	1.39717	1.73841	1.45879	0.681176
924107	CAL-39	-1.04404	1.45296	1.3636	2.01799	-1.86898	-0.927508	2.0908	2.15601	0.696779	1.3775	2.10587	2.12849	2.15402	0.519615	1.90589	1.19499	0.931201	0.919671	0.628084	-0.187436	-1.39296	0.241686	-0.214122	-1.42088	1.85825	-0.474879	0.884774	1.56763	1.56502	1.32193	0.87609	2.00222	1.81749	1.32182	NA	NA	-0.396481	NA	NA	NA	NA	1.05386	1.40632	0.876123	1.51401	1.67806	NA	0.98129
910927	CAL-51	-1.6104	1.10508	1.22191	1.17524	-2.71774	0.446272	1.31062	1.7481	0.120381	0.345534	1.20627	1.91433	1.92211	0.605408	0.856351	1.10987	0.235571	1.55271	0.812455	0.145523	-1.6092	0.499061	-0.68538	0.0480673	1.62086	1.31431	0.0891333	1.73084	1.29187	1.4892	0.695527	2.6106	0.331247	0.976277	NA	NA	-0.552311	NA	NA	NA	NA	0.608219	0.434652	0.513852	1.26963	1.58915	NA	0.605918
910952	CAL-54	0.392665	NA	1.59916	1.21478	NA	NA	NA	1.56432	1.43077	0.808731	1.43613	1.76468	1.84894	0.357171	0.622951	1.29724	0.884957	2.00448	-0.0628551	0.235947	-0.85097	-0.0366405	0.19365	-0.0354783	1.97515	-0.0182934	-0.0153234	2.04134	1.86851	1.26248	0.789818	2.36264	1.69117	1.09478	NA	NA	-0.78746	NA	NA	NA	NA	1.24573	1.00896	1.13178	1.28522	1.39756	NA	1.17519
906828	CAL-62	-0.755989	1.34333	1.13815	1.66009	-1.59847	0.741265	2.0423	1.58055	0.460798	0.925822	1.61592	2.00368	2.0423	0.811771	1.94255	1.34182	0.697915	1.68686	1.19864	0.106341	-1.43615	0.433051	-0.0574558	-1.11387	1.74074	0.0584613	0.940555	1.32829	1.08667	1.12081	0.982216	2.7963	1.57617	1.92974	0.210041	1.52973	-0.421959	1.18305	0.0122744	0.54448	-1.38103	0.876217	1.09673	-0.0728967	1.84164	1.27056	1.02525	0.354689
906827	CAL-72	0.283246	1.57982	1.39193	1.52445	-1.4871	0.313735	1.90467	1.11025	0.728424	0.776978	1.18127	2.16082	2.25034	-0.0520468	1.70181	0.144149	1.0303	1.50321	1.32446	1.27231	-1.50358	0.997174	-0.314409	0.423676	1.75314	1.90267	1.49778	2.16672	2.26185	1.98327	1.12178	3.10054	2.13698	1.28997	NA	NA	0.0946665	NA	NA	NA	NA	1.16997	1.80364	0.331667	1.78759	1.27581	NA	1.08995
1290765	CAL-78	-0.0252591	1.66576	0.868659	2.2031	-1.43943	1.06487	2.3659	1.78287	0.67544	1.33662	2.3659	NA	2.0408	1.66693	2.23015	0.150585	1.95224	1.60196	0.629645	1.45212	-0.285463	0.991958	0.492011	-0.673372	2.06487	1.9629	1.94311	2.01342	2.3538	1.99194	1.51302	2.78953	2.1266	1.31753	1.11673	1.54186	-0.180445	1.50428	0.276562	1.38985	-0.407892	1.58474	2.0597	0.94496	2.17193	1.89894	2.19466	1.17062
910852	CAL-85-1	1.08871	1.31083	1.50534	2.00623	-1.05834	0.578217	2.05855	1.96573	0.833534	1.70142	2.04	2.05905	2.08194	1.36459	1.9032	1.65735	1.22105	1.96538	1.14028	0.488476	-1.05624	1.1259	0.111444	-0.847641	1.7228	0.44742	NA	2.21131	2.05371	1.53966	0.946623	2.05443	2.24561	1.63509	NA	NA	0.237012	NA	NA	NA	NA	1.52919	2.02066	2.02143	2.32246	2.02143	NA	1.20181
724858	Calu-1	NA	NA	NA	NA	NA	NA	NA	NA	NA	NA	NA	NA	NA	NA	NA	NA	NA	NA	NA	NA	NA	NA	NA	NA	NA	NA	NA	NA	NA	NA	NA	NA	NA	NA	NA	NA	NA	NA	NA	NA	NA	NA	NA	NA	NA	NA	NA	NA
687777	Calu-3	0.589382	1.22734	1.71239	2.25658	0.139613	-0.258516	2.15607	2.35954	1.16984	1.45752	1.76342	2.26702	2.15363	1.58059	1.92966	1.70079	1.30244	1.43019	0.665889	1.90452	-1.08601	0.607352	0.241731	0.42282	2.12411	1.92374	1.37165	2.23865	1.9094	1.31699	1.24357	2.75333	2.12738	1.13309	1.04908	1.85769	0.0108241	2.2817	1.2976	1.19237	-0.0319384	1.53612	1.21915	1.06581	2.32638	1.75823	2.32438	1.01151
724859	Calu-6	0.854459	1.54646	1.59061	2.28769	-0.198527	0.814031	1.84275	2.2825	1.75042	1.58981	2.2535	2.28769	2.28276	0.943781	1.41584	1.59157	0.577961	1.81754	1.36089	1.04251	0.216731	1.57742	1.00437	-0.0327995	1.98951	0.475243	NA	NA	NA	NA	1.20493	3.01785	1.44821	1.50042	NA	NA	-0.0372939	NA	NA	NA	NA	1.11674	1.81449	0.967297	1.77366	1.88192	NA	1.00392
946382	CAMA-1	NA	NA	NA	NA	NA	NA	NA	NA	NA	NA	NA	NA	NA	NA	NA	NA	NA	NA	NA	NA	NA	NA	NA	NA	NA	NA	1.08961	1.46633	1.47089	1.81024	1.5392	3.18595	1.77352	1.23347	NA	NA	-0.185443	NA	NA	NA	NA	1.86546	1.92392	1.44426	2.33087	2.03353	NA	1.37475
906825	Caov-3	NA	NA	NA	NA	NA	NA	NA	NA	NA	NA	NA	NA	NA	NA	NA	NA	NA	NA	NA	NA	NA	NA	NA	NA	NA	NA	NA	NA	NA	NA	NA	NA	NA	NA	NA	NA	NA	NA	NA	NA	NA	NA	NA	NA	NA	NA	NA	NA
949090	Caov-4	1.5627	1.91174	1.794	2.61127	-1.69252	1.31024	2.60946	2.61127	2.04743	1.9123	2.61127	1.58294	2.6081	1.9123	2.47173	1.90356	2.19475	1.47487	0.634519	2.12327	0.711597	1.979	1.29164	-1.51214	2.30837	2.19565	2.19264	2.43081	2.46671	1.57519	1.52539	2.15933	2.61127	2.07169	NA	NA	-0.536552	NA	NA	NA	NA	2.21107	2.30846	1.47531	2.38963	2.04009	NA	1.46079
753624	CAPAN-1	-0.461774	1.26752	0.914548	1.99831	-1.43923	0.351388	2.30462	2.31201	1.82547	1.61304	2.31201	0.852801	1.57543	1.61304	2.16314	1.61304	1.71619	1.28224	0.646687	0.926905	-0.0257446	0.939085	0.741542	-1.22538	2.01098	1.73111	1.93317	1.71155	1.46432	0.573803	1.24919	NA	1.55293	1.81112	0.823435	2.24606	0.965938	2.25661	1.19316	1.53516	0.383946	2.04129	2.00025	1.9422	2.25661	1.95558	NA	NA
910915	Capan-2	-0.684997	1.71071	1.5796	2.04184	-0.0990445	0.152484	2.40968	2.40841	1.21013	1.6646	1.93796	2.23485	2.1328	1.63345	2.26084	1.69834	1.40715	1.86777	1.76269	0.883872	0.28423	1.31865	0.387919	-0.985768	2.10865	0.421069	1.98976	2.163	2.15037	1.76798	0.479621	2.32772	2.40968	1.47966	0.655622	1.0896	0.692559	2.34388	0.778024	2.33301	0.312342	2.12836	2.10464	2.04285	1.34685	1.51214	1.39794	0.453916
924108	CaR-1	-1.21322	1.21115	1.67292	1.8296	-0.461492	-0.360867	1.63499	2.50275	0.956841	1.36177	2.09834	2.51008	2.54465	0.825234	2.39494	1.87533	0.904139	1.95249	1.46827	0.41989	-1.07078	0.529954	0.182648	-0.102123	1.80854	0.870852	0.426159	1.4084	1.38331	1.24477	0.843773	3.12259	1.20139	1.75164	0.500461	1.82378	0.82664	2.18411	0.704449	0.982651	-0.872956	2.04378	1.44394	0.713049	2.49596	1.92654	2.47728	1.50511
910943	CAS-1	0.316607	1.81618	1.70654	2.28139	-0.762063	1.21441	2.50377	2.20344	0.691488	1.4267	2.44135	1.9564	1.99334	1.13826	2.33713	0.878482	1.58468	2.05181	1.15323	1.47901	-0.649896	1.23644	0.327956	0.514917	2.22259	2.01331	NA	NA	NA	NA	1.48616	2.96543	2.41978	0.902953	1.33462	2.30657	0.398137	1.95289	0.901249	1.39556	-0.186418	1.96787	1.51929	-0.419698	2.37326	1.58436	1.71515	1.26173
906823	CCF-STTG1	-1.17533	1.47823	0.405828	2.04319	-0.848673	0.763976	2.17708	2.17752	0.624697	1.18259	2.17752	1.93131	1.82723	1.47855	0.566306	1.38188	0.930555	1.58564	0.489231	0.462667	-0.859926	0.303701	0.125758	-0.387964	1.87649	1.77746	1.26095	1.99707	1.54299	1.86667	0.762893	2.70929	2.04114	1.32128	NA	NA	0.122434	NA	NA	NA	NA	1.72361	1.82564	0.693054	2.13259	1.83156	NA	0.76338
1240123	CCK-81	0.213044	1.37024	1.38688	1.94556	-0.328554	-0.700191	2.01037	2.10284	1.23532	1.33244	2.09807	1.99431	2.09822	0.63903	0.239104	1.0308	-0.190053	0.593934	0.381363	0.242011	-0.334093	0.685203	0.154823	-0.748657	0.863013	-0.234138	1.21338	1.78745	1.07323	1.6408	1.541	2.88637	1.18528	0.887906	0.782464	1.58237	0.227526	1.27881	0.80983	1.04316	0.240613	1.28839	1.30006	1.76712	2.06814	1.76712	1.88544	0.355609
905952	CCRF-CEM	0.142902	0.772627	0.840474	0.890579	-2.3205	0.166688	1.00847	1.17492	-0.211279	0.385996	1.28267	1.66266	1.53368	0.429532	1.05955	0.60909	-0.299178	0.847877	-0.898139	-0.867981	-1.93768	0.246428	-0.81464	-0.352818	0.771175	0.926755	0.676216	1.60831	1.36954	1.07485	1.06931	2.55903	1.53814	0.454193	NA	NA	-0.74473	NA	NA	NA	NA	0.57424	0.941719	0.193935	1.39044	0.958553	NA	-0.158295
910688	CESS	0.17714	1.19597	1.19407	1.48168	0.0883674	0.54205	1.80699	1.46735	1.5879	0.999583	1.89534	1.84129	1.88356	1.13524	0.793685	1.08359	1.49757	1.56678	1.19108	1.24819	-0.660598	1.02761	0.177885	0.0510569	1.57947	1.49272	1.38801	1.71442	1.7496	1.54779	0.864105	2.61369	1.59406	1.12919	NA	NA	-0.348028	NA	NA	NA	NA	1.28653	1.55228	0.84549	1.57499	1.47883	NA	-0.000217629
906821	CFPAC-1	-0.452936	1.32874	0.971503	2.20152	0.177339	-0.0489046	1.94857	1.70745	1.5834	NA	1.97399	1.64956	1.90604	0.909605	1.46563	1.44159	0.970166	1.55146	0.867534	0.420157	-0.781906	1.20146	0.691796	-0.605813	1.44679	0.575417	1.06052	2.01562	2.23755	1.13267	0.638607	2.84007	1.97087	1.21521	NA	NA	-0.203711	NA	NA	NA	NA	1.05817	1.33293	0.918832	2.20456	1.70323	NA	1.2045
910568	CGTH-W-1	-1.71956	1.33881	-0.730807	1.42563	-2.11955	0.710357	1.6699	1.57359	-0.415588	0.805741	1.92892	1.13585	1.62738	1.2532	1.80789	0.640517	0.286891	0.896255	0.510948	-0.254029	-1.78418	0.257848	-0.19026	-0.702094	1.75031	1.47732	1.39396	1.73654	1.61682	1.51303	0.796666	NA	1.82738	1.07282	0.603179	1.75463	-0.491318	1.88967	0.232664	1.06462	-1.46424	0.811292	1.06735	1.3997	1.44822	1.73708	1.734	0.735725
687596	ChaGo-K-1	-0.634639	NA	0.477291	2.22815	NA	NA	NA	1.65693	1.69984	1.36191	1.60725	1.29911	1.6778	1.13588	1.43382	1.46446	0.573514	1.26195	1.11576	0.821807	-0.678291	1.39852	0.44754	-0.500908	1.74568	1.40728	NA	1.03266	2.10642	2.02895	0.723779	2.82418	2.15351	1.26723	NA	NA	-0.411636	NA	NA	NA	NA	1.45135	1.58402	0.91758	2.03417	1.41063	NA	1.26867
910853	CHL-1	-1.66547	0.828837	1.2108	0.864044	-2.40129	-1.64739	1.40108	0.81193	0.280347	-0.00126572	1.14485	1.84682	1.37747	-0.0232364	1.75259	0.265379	0.44474	1.06614	0.719023	0.507758	-1.7875	-0.441842	-0.495984	-0.924119	1.33648	0.303289	0.704613	1.70774	1.37658	1.70476	0.66716	2.76169	1.66907	1.11959	NA	NA	-1.1284	NA	NA	NA	NA	1.01857	1.64673	0.260873	1.26024	1.52554	NA	0.87329
910567	CHP-126	0.311169	1.07667	0.749597	1.67428	-1.90646	0.885447	2.06859	1.42821	0.321823	1.17789	2.18648	2.16649	2.10027	0.87153	0.681386	1.48443	1.01738	0.736671	1.01161	0.161401	-1.28247	1.02117	-0.326998	0.545244	1.88545	1.78854	1.69872	1.97838	2.18635	1.76119	1.72911	2.7797	2.18648	1.69497	NA	NA	-0.298512	NA	NA	NA	NA	1.00019	1.18956	1.82049	1.58263	1.82565	NA	1.13835
910941	CHP-134	0.294231	NA	0.826944	1.34378	NA	NA	NA	1.30365	0.328994	0.520502	0.73847	1.85603	1.76324	0.311164	0.583801	0.492555	0.202819	1.64478	1.09128	-0.119148	-0.808753	0.751614	-0.0154645	0.673323	1.19216	1.20048	NA	NA	NA	NA	NA	NA	NA	NA	NA	NA	NA	NA	NA	NA	NA	NA	NA	NA	NA	NA	NA	NA
906820	CHP-212	-1.34488	0.506982	1.13498	1.07854	-2.21046	0.318512	1.63066	1.98421	-0.13682	0.488357	1.70964	1.6783	1.66208	0.697972	0.14646	0.826268	-0.0361261	0.633953	0.0998469	-0.605395	-1.38281	-0.459166	-0.344325	-2.95955	1.62111	0.353208	0.85333	1.60072	1.2109	1.14616	-0.0346241	NA	1.58508	0.764288	-0.0383916	0.484109	0.0913146	1.11683	0.871524	0.882482	-0.0776833	1.01653	0.948333	0.305196	1.94638	1.62276	1.64926	0.937913
1290767	CHSA0011	-0.0784109	1.62852	-0.3253	2.48811	-1.09516	1.21034	2.5226	2.15594	0.508134	1.53315	2.27035	0.937367	1.62658	NA	1.35332	0.460056	NA	0.888801	0.337642	1.33571	-0.469939	0.76758	0.597807	-1.07391	2.22157	1.58734	1.11481	1.51449	1.92147	2.20327	0.624346	2.70383	NA	NA	0.710151	1.01263	NA	1.55745	0.103044	1.23139	-1.06922	NA	NA	0.568165	1.7006	1.79139	2.03488	1.35079
1290768	CHSA0108	-0.0183974	1.04012	1.48749	1.65868	-1.18265	0.905188	2.25759	1.66973	0.478294	0.975513	2.26944	2.05839	2.11401	1.15245	2.11558	0.414877	1.19922	1.54643	0.476895	0.27024	-1.45717	-0.245338	-0.51216	-0.546651	1.71849	1.48349	0.698994	2.10435	2.23181	1.98159	0.469339	2.76789	1.94245	1.06256	0.439125	0.805158	-0.292288	1.00705	0.176664	1.12487	-0.997727	0.901097	1.59972	0.132535	1.88014	1.29062	1.27135	1.14395
1303912	CHSA8926	1.07632	1.85477	0.409003	2.32707	-2.05007	0.892394	2.54571	1.7253	0.597662	1.60942	2.55374	2.26211	2.39727	1.85477	0.934248	1.53877	1.91826	2.18272	0.602664	1.13801	-0.746506	-0.0481844	0.205299	-0.399228	1.80875	1.94846	1.04203	2.37329	2.55374	1.85029	1.20497	3.10941	2.55374	1.50491	0.78893	0.865738	-0.216845	1.83232	-0.136007	1.82886	-0.518569	2.34514	2.24715	0.567505	2.45948	1.95271	2.11333	1.40595
1290769	CL-11	0.509847	1.01458	1.66275	1.39104	-0.147515	0.899038	1.54703	2.34903	0.931544	0.503099	2.14546	2.29777	2.07345	NA	1.40845	1.30457	1.5404	1.38194	0.589039	0.706519	-0.697411	0.483167	0.506469	-2.024	1.6635	1.09509	1.32407	2.00539	2.2768	1.85232	0.557048	2.67006	2.04206	2.22214	0.640173	1.12411	0.706161	1.64835	2.30816	1.11789	0.761983	1.87074	1.49226	1.7863	2.30834	2.00678	2.21614	1.30658
1290771	CL-34	0.0714845	1.38786	1.46229	2.03285	0.459808	0.987004	2.22282	0.778645	1.16028	1.58805	2.31441	2.21119	2.31623	1.60529	2.13943	1.61557	0.648513	1.9838	0.803087	1.20844	-0.131102	0.862646	0.916141	-1.60129	0.91744	1.5719	2.01599	2.13754	2.04883	1.5502	0.828194	3.08246	1.69412	1.79452	0.5307	1.08984	1.68871	2.26168	0.666384	1.42904	0.0720663	2.29655	2.01509	0.947553	2.26405	1.96261	1.42849	1.25928
1240124	CL-40	-0.711195	1.95725	2.0385	2.69946	1.02599	-0.438706	2.48929	2.7366	1.03014	1.98375	2.73222	2.73747	2.73747	1.77233	2.37029	1.82136	2.0858	2.29612	0.945427	1.21767	-0.245844	0.130762	0.361776	-0.67931	2.26613	2.28134	1.68462	2.36124	2.02574	1.26833	0.890257	2.78824	2.58198	1.9859	NA	NA	0.691726	NA	NA	NA	NA	2.58813	2.20648	2.32552	2.61872	2.01025	NA	1.47133
910566	CMK	0.413457	1.1444	1.13301	1.35207	0.0804206	0.524128	1.67618	1.471	0.498548	0.861583	1.7102	1.84368	1.59935	0.671839	1.50617	0.758978	1.0357	1.50457	1.47856	0.880352	-0.779964	0.72392	-0.333541	0.242311	1.32215	1.25027	1.02594	1.30303	1.14615	1.49339	1.39343	2.66956	0.905158	1.38829	NA	NA	-0.0389831	NA	NA	NA	NA	1.16855	1.36953	0.457771	1.48599	1.17127	NA	-0.645943
910951	CML-T1	0.416361	1.05711	1.14845	1.20876	-1.54541	0.315971	1.35481	0.984347	0.473516	0.878978	1.49479	1.84742	1.8474	0.6886	0.730919	0.550448	0.537333	1.33261	0.678491	-0.41045	-1.52506	0.758098	-0.431976	-0.43445	0.934707	1.3263	1.28615	1.45467	1.48125	1.45153	0.941325	2.64394	1.42343	0.764353	NA	NA	-0.553988	NA	NA	NA	NA	0.893672	1.35296	1.05535	1.35365	1.24781	NA	0.171978
905961	COLO-205	-1.40926	0.987756	1.40355	1.92675	0.11503	0.754084	1.89051	-0.705502	0.50266	1.33573	1.66199	2.11708	2.09299	0.908304	1.30832	0.491795	0.602421	1.4067	0.464635	0.884915	-1.21702	-0.48506	-0.50083	-1.70696	-0.730075	-1.10497	1.28327	1.62287	1.104	1.70873	0.0189523	2.82398	1.32966	1.65191	NA	NA	1.18727	NA	NA	NA	NA	2.01871	1.48994	1.08032	1.72942	1.67412	NA	-0.250614
910569	COLO-320-HSR	0.956542	1.18808	1.2198	1.58551	-1.06712	0.529808	1.69901	1.87088	0.815387	1.08499	1.9608	1.96091	1.96094	1.16569	1.85157	1.24662	1.27942	1.60641	0.48725	0.656176	-1.00924	-0.0478057	-0.14267	0.285639	1.62616	1.5326	1.22677	1.65574	1.61804	1.42014	0.395459	2.75289	1.88608	1.42698	NA	NA	-0.462225	NA	NA	NA	NA	0.984825	1.65802	1.3945	1.8202	1.49428	NA	0.934669
910692	COLO-668	0.0238919	1.48377	1.46682	1.60747	-0.109901	0.881705	2.17962	1.84847	0.940921	1.38335	1.99036	1.14334	2.17275	0.623134	1.89209	1.32109	1.00285	1.65527	1.2249	1.76965	-0.323655	1.56386	1.04557	-0.0565132	1.8409	1.10073	0.794026	1.75913	1.49266	0.546328	0.805676	2.95803	1.01327	1.33655	0.994329	1.27864	0.408227	2.12655	0.8382	1.91367	0.43231	0.929701	1.88171	1.25772	1.96881	1.78186	1.66477	1.0386
910689	COLO-678	-0.903983	1.73765	1.83818	2.48984	-1.288	-0.333564	2.20364	2.53715	1.51674	1.68983	2.34894	2.51269	2.50298	1.29132	1.12011	1.6535	1.96384	2.18909	1.98544	0.815982	0.283778	1.47292	0.818872	-1.00148	2.23612	-0.0392879	2.07748	2.02941	1.98164	2.15668	1.10957	2.09595	2.2275	1.63488	NA	NA	0.478236	NA	NA	NA	NA	1.42081	2.10771	2.16795	2.42622	2.14429	NA	1.4466
906818	COLO-679	-0.925259	1.20256	1.54487	2.07267	-1.79634	0.645947	2.21535	0.0523413	1.12249	0.858623	2.25638	1.90871	2.23904	0.747251	0.888728	1.3723	1.20555	1.84824	1.42121	0.853682	-0.852197	1.5483	0.394853	-1.93583	-0.549741	-0.476487	0.878489	1.09263	1.1359	1.62631	0.748913	3.00912	1.6923	0.92083	NA	NA	-0.539785	NA	NA	NA	NA	1.5055	1.96068	1.02686	1.55063	1.71456	NA	1.03858
906817	COLO-680N	-0.201538	1.70628	1.58523	1.8577	-0.0755044	0.513416	2.23848	2.40186	1.43264	1.38568	2.42468	2.35764	2.27933	1.66533	1.56525	1.72181	1.05531	1.33774	1.54645	0.756237	-0.299052	1.65977	1.28631	-0.26987	2.02079	0.560499	1.46771	1.87292	1.96333	1.79719	1.97068	2.40802	1.99491	1.79762	NA	NA	0.253364	NA	NA	NA	NA	1.45911	1.72488	1.91508	2.32142	2.0655	NA	1.36814
910691	COLO-684	0.0240051	1.23033	1.13856	1.74933	-1.83332	0.946121	1.7219	1.90261	1.08561	1.2047	2.14365	1.99526	2.16277	1.20972	2.08205	1.55691	1.48883	1.92029	-0.41907	1.7623	-1.44257	-0.591478	-0.565709	0.512646	1.97205	1.85211	0.375133	1.83686	1.68862	1.97495	1.66393	3.02883	2.18441	1.49174	0.797941	1.82023	-0.710267	1.60739	0.215946	1.60134	-1.20397	0.939229	1.55358	0.98024	1.78738	1.8607	NA	0.227148
906815	COLO-741	0.576211	1.43486	0.649776	2.13383	-1.00138	0.797378	2.13145	0.71788	1.2333	1.12097	2.1277	0.925196	1.61256	0.97653	1.31704	1.43403	0.669598	1.54583	1.07986	-0.000276515	-0.100177	1.28351	0.459059	-1.77887	0.866003	-0.278865	1.51555	1.95337	1.78262	1.77562	0.95136	2.85053	2.13383	1.55869	0.859617	1.17563	0.0694777	1.68467	0.748567	1.37254	0.0111927	1.37836	1.7511	0.7914	1.91235	1.7887	2.08973	-0.00171084
1240125	COLO-783	0.493112	1.46761	0.424446	1.42131	-0.95897	0.865548	1.83511	0.806493	1.591	0.868119	1.84199	1.91824	1.5234	NA	1.57864	1.46761	1.76864	1.15887	0.879081	0.694821	-0.300932	1.62934	0.63645	-1.53095	0.368153	1.74847	1.18428	1.84984	1.66093	1.7662	1.22877	1.80035	NA	NA	1.27772	2.013	NA	2.13027	0.806745	2.11897	0.562883	NA	NA	1.82641	1.7677	1.82882	2.13027	0.620381
906814	COLO-792	NA	NA	NA	NA	NA	NA	NA	NA	NA	NA	NA	NA	NA	NA	NA	NA	NA	NA	NA	NA	NA	NA	NA	NA	NA	NA	NA	NA	NA	NA	0.631578	2.88037	1.43676	0.863056	NA	NA	-0.509169	NA	NA	NA	NA	1.7425	1.82843	0.143391	1.53481	1.78535	NA	1.08636
906813	COLO-800	-0.620908	0.630308	1.24932	1.85883	-1.49272	0.115136	1.33491	2.07639	0.306776	1.32207	2.06763	1.56004	1.67846	0.809471	1.83119	0.894664	0.167508	1.67121	0.638694	-0.170543	-1.41763	0.430099	-0.14994	0.0444575	1.30315	1.54358	1.36377	1.81902	1.12027	1.75075	0.0543119	2.77816	2.06108	0.675054	-0.123671	0.200613	-0.519809	1.13042	-0.44292	0.928797	-1.46635	1.25182	-0.161208	0.45708	1.58751	1.13604	1.34387	1.03009
906812	COLO-824	-0.85357	1.41471	1.50667	1.99483	-1.23828	0.557553	2.09762	2.17136	0.931037	1.49711	1.5878	2.20788	2.21035	1.35307	2.02165	1.42666	0.538455	1.62356	1.31019	1.81241	-0.383064	1.0525	0.888229	0.608289	1.81546	1.60718	1.75373	1.93817	1.68824	1.61292	0.683321	2.98313	NA	NA	NA	NA	NA	NA	NA	NA	NA	NA	NA	1.15415	1.88547	1.70923	NA	1.16482
687448	COLO-829	NA	NA	NA	NA	NA	NA	NA	NA	NA	NA	NA	NA	NA	NA	NA	NA	NA	NA	NA	NA	NA	NA	NA	NA	NA	NA	1.51092	1.73762	1.79548	1.06355	1.83908	NA	1.78963	2.00579	2.00051	2.28793	-0.0849953	2.28357	1.088	2.29368	-0.076951	1.52045	1.73186	2.13953	2.4766	1.93671	2.38914	1.37455
906805	COR-L105	NA	NA	NA	NA	NA	NA	NA	NA	NA	NA	NA	NA	NA	NA	NA	NA	NA	NA	NA	NA	NA	NA	NA	NA	NA	NA	0.618801	1.2298	1.35792	0.74726	0.803028	2.20886	1.41113	1.25329	NA	NA	-0.112141	NA	NA	NA	NA	1.43768	1.16786	0.858392	2.09599	1.8662	NA	1.22043
687780	COR-L23	-0.251047	1.38736	0.890656	2.06477	-0.175188	0.617954	1.65923	1.32829	0.658311	1.21222	1.39542	1.72768	1.51222	0.159881	1.10316	1.36391	0.513252	0.718319	0.87303	-0.0140264	-1.29542	0.529205	0.181132	-0.603068	1.27641	0.430863	1.06973	1.62559	1.73249	0.878739	1.28255	2.86276	1.71771	0.857469	0.606219	1.17348	-0.203072	2.03949	0.824124	1.90524	-0.737518	0.841723	0.964898	1.06579	1.67938	1.58354	1.72018	0.644797
910937	COR-L279	0.904862	1.30104	1.29951	1.88512	-0.0758312	0.699466	1.99464	1.98541	0.828815	1.30209	1.99925	1.98375	1.59291	1.30189	1.89745	1.3021	0.945931	1.65018	1.33137	1.60182	-0.751605	0.689309	-0.0246193	0.399012	1.69705	1.55217	1.61029	1.69664	1.34944	1.69996	1.52629	2.7893	1.43343	1.67947	NA	NA	0.731421	NA	NA	NA	NA	1.44973	1.66898	0.86871	1.57041	1.54003	NA	0.074378
1322212	COR-L32	NA	NA	NA	NA	NA	NA	NA	NA	NA	NA	NA	NA	NA	NA	NA	NA	NA	NA	NA	NA	NA	NA	NA	NA	NA	NA	NA	NA	NA	NA	0.123006	3.66692	NA	NA	NA	NA	NA	NA	NA	NA	NA	NA	NA	1.38189	1.58876	1.87386	NA	1.62532
1322213	COR-L321	0.862325	1.14905	1.36338	1.84642	0.453851	0.825122	1.38021	1.91312	0.64282	1.39931	1.91773	2.00071	2.18107	1.40199	1.77833	0.900277	1.12954	1.73374	1.78648	1.71341	-0.363132	1.74113	0.302023	0.523021	1.59111	1.5693	1.65902	1.84051	1.27322	1.77092	1.74	2.86571	1.30783	1.39099	NA	NA	0.634436	NA	NA	NA	NA	1.64849	1.67431	0.967828	2.06192	1.45742	NA	1.07281
906808	COR-L88	0.324362	1.31758	1.68961	2.2486	0.612799	1.09989	2.15502	2.29662	1.2409	1.65253	2.35953	2.42936	2.42936	1.49908	2.30599	1.53655	1.62042	2.12833	2.03142	2.03118	-0.406058	1.59883	0.346268	0.826626	2.04786	1.68459	1.88006	2.14789	1.57771	2.0523	1.91252	3.18721	1.48527	1.61014	NA	NA	0.168402	NA	NA	NA	NA	1.97593	1.8391	1.17128	2.14858	1.79559	NA	1.32012
1297439	COR-L95	0.357015	1.70578	1.36257	2.40475	-1.4223	1.04736	2.40475	2.40475	2.10372	1.58133	2.40475	1.62907	2.05964	1.70578	2.26976	1.70011	2.00437	1.81494	0.569625	1.99326	0.303898	1.16207	0.910837	0.0242287	2.09987	2.00358	2.10372	2.22429	1.59434	2.09989	1.1271	2.82284	1.76836	1.15416	1.37273	1.62605	0.581032	2.21542	0.773646	2.34489	0.240051	2.36439	2.10372	1.32905	1.59976	1.88125	1.81643	1.27122
753545	CP50-MEL-B	-1.38753	1.04177	1.03306	1.94779	-2.02848	0.446348	1.86641	-0.497386	0.860603	0.774492	1.75381	2.11411	1.78758	1.42775	0.477767	1.1844	1.6309	1.15161	1.44848	0.941565	-1.13877	0.579039	-0.123128	-2.20379	0.0396038	-0.859966	0.999172	1.73113	1.53151	1.82569	0.413612	2.90085	0.830705	0.912107	0.441548	0.917002	-1.08652	1.64548	0.66391	1.12004	-0.542562	1.61442	1.82569	1.14604	2.07086	1.7816	1.39912	0.99387
753546	CP66-MEL	-0.272535	1.63398	1.18164	2.10305	-1.11935	1.03192	2.33295	1.04932	1.85803	1.41283	2.32144	1.88604	2.2907	1.63398	2.13175	1.63398	1.67662	1.49067	0.525984	0.825285	-0.461101	0.659433	0.183484	-2.39874	1.78161	0.927586	1.69631	2.13555	2.33295	1.73245	0.827131	3.09208	2.33295	1.97211	NA	NA	0.175939	NA	NA	NA	NA	1.69879	2.00484	1.509	2.24302	1.91922	NA	1.25804
949092	CP67-MEL	NA	NA	NA	NA	NA	NA	NA	NA	NA	NA	NA	NA	NA	NA	NA	NA	NA	NA	NA	NA	NA	NA	NA	NA	NA	NA	NA	NA	NA	NA	NA	NA	NA	NA	NA	NA	NA	NA	NA	NA	NA	NA	NA	NA	NA	NA	NA	NA
753547	CPC-N	1.17851	0.861102	1.46814	1.78676	0.0395876	-0.0456607	1.47512	1.39704	1.16779	0.867854	2.18523	2.20504	2.20872	0.430329	1.39944	1.3367	0.795107	1.93104	0.872549	0.851039	-0.834447	0.30095	-0.0874077	0.597135	1.92887	1.05281	1.64161	1.98697	1.35058	1.5939	0.394361	2.88484	1.86007	1.2053	NA	NA	-0.546914	NA	NA	NA	NA	1.33816	1.7744	0.520758	1.13524	1.07844	NA	-0.224332
906807	CRO-AP2	-0.239957	0.364382	1.1584	1.2977	-1.99702	0.0772848	1.35669	1.70821	-0.0973204	0.468889	1.83034	1.06338	1.89366	0.881815	0.0957123	0.329537	-0.216947	0.790798	-0.603586	-0.153339	-1.98052	0.0633426	-1.32947	-0.02178	1.3134	0.93303	0.885745	1.68227	1.34676	1.49843	0.425005	2.69052	NA	0.712657	NA	NA	-0.408729	NA	NA	NA	NA	0.495255	1.13574	-0.554914	1.27059	1.47914	NA	0.87229
1297440	CRO-AP3	0.599141	0.00680641	0.809312	1.11403	-1.93633	0.103901	1.34859	1.06478	0.0089566	0.63508	1.36775	0.403327	1.71953	0.339098	1.00376	0.305104	0.194965	0.639973	0.592274	-0.0698019	-1.26472	0.709333	-0.852311	0.166873	1.43084	1.078	1.19709	1.38462	0.775208	1.54625	1.33367	2.65533	0.801056	0.15332	NA	NA	-0.0407298	NA	NA	NA	NA	0.88029	1.34672	0.0184635	0.93295	1.08233	NA	-0.431919
1290795	CS1	-0.749766	1.53356	0.987801	1.78728	-1.89274	0.919171	1.84167	2.23836	0.516027	1.27063	2.24007	1.4757	1.73724	0.18595	1.97272	1.53762	1.08391	0.627697	0.380889	0.0916689	-1.43002	0.44626	0.0100488	-0.873304	1.0458	1.17231	1.36092	1.66127	1.68469	1.10261	1.78048	2.37196	1.92571	0.589277	0.837049	1.62559	-0.515981	2.1133	0.491535	1.58772	-0.331461	1.04603	1.2755	0.872016	1.84888	1.87739	1.77585	0.899636
949088	CTB-1	0.47474	1.18281	1.66474	1.63335	-1.76975	1.06434	1.9045	1.12674	0.770117	1.15553	2.3961	2.43196	2.41955	0.512293	0.634013	0.813156	0.529563	1.21578	0.461415	-0.119603	-1.43862	0.177093	-0.738738	0.837421	2.0914	2.03643	1.20671	2.24908	1.84656	2.13692	1.33869	3.17185	1.91584	1.18704	NA	NA	-0.586654	NA	NA	NA	NA	1.17779	1.80241	1.14673	1.62084	1.19046	NA	1.00371
753548	CTV-1	0.186693	0.603891	1.02472	1.30437	-1.74669	0.0681565	1.33258	1.41857	0.859917	0.652649	1.7357	1.76285	1.77099	0.458591	0.694054	0.354291	0.182358	1.33141	0.363438	0.255591	-1.39198	0.0666669	-0.503632	-0.268821	0.944726	1.08581	0.857915	1.56381	1.49898	1.38371	0.389846	2.57209	1.21554	0.497746	NA	NA	-0.278955	NA	NA	NA	NA	0.595311	0.940396	0.93006	1.49249	1.26191	NA	0.746383
910554	CW-2	0.407504	1.64748	1.64183	2.11827	-0.831937	-0.455309	2.26754	2.14218	1.63885	1.05468	2.06587	2.00245	2.28213	1.48805	1.2615	1.59396	1.38007	1.58452	1.21704	1.33235	-0.514783	1.50698	0.296905	0.0921951	2.0434	1.38529	1.57982	1.6942	1.17772	2.04479	1.58032	2.83406	1.51307	0.925443	1.48405	1.81501	-0.364967	1.99691	2.06675	1.99651	1.27383	1.1376	1.84025	1.04269	2.29977	1.99874	2.23298	1.29977
946367	D-247MG	-0.930018	1.76469	0.978595	2.44632	-1.54447	1.16835	2.04136	1.87143	0.728812	1.63648	2.33424	2.42594	2.41735	1.32188	0.612713	1.51782	1.13935	2.16913	1.00578	0.251331	-0.91882	0.808586	0.803046	0.383939	1.70016	1.87008	1.08388	1.13075	1.40082	2.10624	1.37893	2.95989	2.063	1.06459	0.707048	1.58255	-0.0813216	2.1036	0.727312	1.55284	-0.0629852	2.15304	1.40362	1.01448	2.3809	2.08318	1.48337	1.38421
946368	D-263MG	-1.37559	1.60811	0.584532	1.21879	-1.1627	0.853747	1.88787	2.12607	0.372547	0.581401	1.91339	2.34673	2.30923	0.887561	1.71515	-0.268684	0.485848	1.64342	0.590912	-0.360609	-1.56699	-0.255436	0.147955	-1.1624	2.04642	-0.365999	0.250923	1.77724	1.84866	1.86388	0.860721	2.93703	1.83362	1.1328	0.662846	1.36637	-0.467357	1.56298	0.129366	0.984345	-1.16698	1.57795	1.40815	-0.232663	2.24478	1.79852	1.5945	1.2743
906834	D-283MED	0.197724	0.838528	0.914579	1.04564	-1.3992	0.547714	1.81211	1.23811	0.02812	0.472009	1.69287	1.87321	1.90788	0.100176	0.479357	0.42109	0.614181	1.056	0.593661	0.083689	-1.31016	0.102234	-0.808819	0.0638448	1.28918	1.01021	0.782806	1.64463	1.8089	1.1378	1.33692	2.8488	1.67286	0.871239	NA	NA	-0.615917	NA	NA	NA	NA	1.26096	1.26533	1.19991	1.75878	1.64875	NA	1.01434
946369	D-336MG	-1.35438	1.04189	1.55702	2.28208	-1.64883	0.7801	2.32567	2.38221	0.643875	0.963822	2.38926	2.37151	2.34354	0.957081	1.93379	0.708395	0.932384	2.07844	NA	NA	NA	NA	NA	NA	NA	NA	0.138233	1.69254	1.66791	2.05961	0.725518	2.96582	1.76902	0.913578	0.534037	1.37623	0.00583996	1.77364	0.371741	1.64099	-0.451375	1.27901	1.69375	-0.103087	2.15295	1.43903	1.82325	0.944454
946370	D-392MG	0.0479346	1.66588	1.01912	2.4438	-1.04645	1.08729	2.36881	2.03047	0.73848	1.32935	1.98833	2.27572	2.21102	0.687351	0.948601	1.35483	1.28862	1.76247	1.80099	0.693426	-1.0443	1.12357	0.572745	-0.226451	2.0029	1.09992	0.908667	1.72317	1.64838	1.06838	1.46323	2.72696	1.40874	1.35691	1.11109	1.89264	0.0993981	2.06079	0.974518	1.38986	-0.188927	1.45027	1.53588	1.55592	2.39683	2.08561	1.41814	1.36374
946372	D-423MG	0.143636	1.51958	1.59938	1.25534	-1.82826	0.460905	1.09784	1.25831	0.226196	0.229465	1.83892	2.30414	1.83365	0.866051	1.93547	0.898407	0.643339	1.24018	0.433934	0.231176	-1.22902	0.0555953	0.0320408	-0.272552	2.00311	0.786611	0.191904	1.69807	1.05635	1.26769	1.18532	2.68415	1.19495	1.24836	0.532566	1.21259	-0.249909	2.18394	0.500174	1.27658	-0.5736	1.02411	1.79533	0.190336	2.22875	1.92772	0.92948	1.22875
946373	D-502MG	0.938005	1.79559	1.43177	2.13073	-1.59835	0.654056	2.51577	1.54093	0.840693	1.36712	2.41937	1.77125	2.18266	0.977089	0.539769	1.40973	0.75589	1.33417	0.7454	0.310266	-0.99277	0.205122	0.759439	-0.886367	1.28759	0.575623	0.999834	1.93418	2.50858	0.87313	0.898366	2.49371	2.23384	1.43263	NA	NA	0.858113	NA	NA	NA	NA	2.39738	1.63053	0.569952	1.99723	2.063	NA	0.107921
753549	D-542MG	0.605734	1.7092	0.970604	2.40817	-2.08435	1.09831	2.40693	2.20145	1.18844	1.70806	2.40817	1.32133	2.3223	1.7092	2.23964	1.7092	2.00038	1.3027	0.593164	1.9111	-1.08507	0.685229	0.342628	-0.747526	2.09969	1.98511	1.23906	2.0828	2.13331	2.09328	1.82836	2.29787	2.12207	1.31132	1.08429	1.91752	-0.265661	2.07489	0.711877	1.43681	-0.292816	1.93618	2.10714	1.06762	2.29517	1.92896	1.79296	1.20984
946377	D-566MG	-1.53704	0.911518	1.2358	1.35869	-1.8369	0.638568	1.34539	1.13599	0.154742	0.839682	2.02023	2.0432	1.86625	0.253462	1.61055	0.884494	0.217307	0.939273	0.84569	0.534589	-1.67694	0.233386	0.0593022	-0.431547	1.20226	0.840892	0.296086	1.44872	1.48485	1.66752	0.974139	NA	1.05182	0.674372	0.357417	1.35305	-0.92632	1.68754	0.330018	1.20874	-0.959208	0.637033	1.06961	-1.30814	0.978631	1.25876	1.48701	0.744096
1290797	DAN-G	-0.437393	1.25219	1.28746	1.87073	-1.74913	0.302345	1.96407	1.22972	0.805756	0.729293	1.82106	1.46177	1.59948	0.905785	1.87493	1.12793	1.58487	1.68623	0.93836	0.752628	-1.23875	0.348752	-0.285326	-0.702865	1.65932	0.767096	1.23843	1.78884	1.98726	1.68623	0.898798	NA	1.54961	1.24486	NA	NA	-0.196417	NA	NA	NA	NA	1.55973	1.29683	1.03327	1.96036	1.65933	NA	0.959289
906833	Daoy	NA	1.24817	NA	NA	-1.69814	0.517607	1.62217	NA	NA	NA	NA	NA	NA	NA	NA	NA	NA	NA	NA	NA	NA	NA	NA	NA	NA	NA	0.741823	1.74154	1.64878	1.65109	1.48509	2.47871	1.38099	0.808343	NA	NA	-0.69386	NA	NA	NA	NA	0.745507	1.05921	0.807697	1.74001	1.62481	NA	0.815319
906831	Daudi	0.724363	1.14939	1.14531	1.5178	-0.093266	0.60912	1.88304	1.76376	1.0218	1.04301	1.80789	1.86322	1.79254	1.10959	1.11697	1.21766	0.626576	1.63147	0.3837	1.48031	-0.788194	0.498278	0.0171243	0.329494	1.62174	1.48061	1.22306	1.49169	1.19381	1.28761	0.413726	2.64927	1.27424	0.911974	0.327578	1.06903	-0.139279	0.889791	0.378769	0.816993	-0.00100619	1.01641	1.62343	0.514731	1.60604	1.20686	0.827337	0.563303
906832	DB	0.174594	0.248139	0.71325	1.16997	-0.579151	0.129273	1.36426	1.25804	0.320621	0.762555	1.29911	0.936926	1.26875	-0.070317	1.11855	0.520624	0.555422	0.718806	1.13866	-0.118126	-1.53517	0.753051	-0.256719	0.311316	0.928437	0.674335	NA	NA	NA	NA	1.62837	2.98004	NA	NA	NA	NA	NA	NA	NA	NA	NA	NA	NA	0.24857	1.55818	1.5407	NA	-0.270693
906835	DBTRG-05MG	-0.378498	1.35243	1.3948	2.31496	-1.68118	0.78431	2.17637	0.744013	0.845547	1.44318	2.30725	2.14601	2.24789	0.939744	0.424566	1.49576	0.506706	1.9748	1.1748	0.097634	-1.36869	0.957874	0.680404	-0.961299	1.01505	0.125217	1.25821	1.76646	1.85047	1.29071	0.72692	2.94601	2.16829	1.23784	0.51063	1.07635	0.0471897	2.14328	0.735041	1.36338	-0.470568	1.96485	1.4494	1.0241	1.9931	1.94411	1.65741	1.04858
906836	DEL	-0.42143	1.06772	0.970347	1.24256	-0.504222	0.399691	1.24784	1.76701	1.46597	1.06804	1.76701	1.76352	1.76691	1.06804	1.67001	1.06804	1.36893	1.44007	1.3689	1.36907	-0.53853	1.36907	0.271418	-0.026478	1.46598	1.36894	1.46598	1.58652	1.71499	1.2432	0.581291	2.55336	1.64286	1.76701	NA	NA	0.0642215	NA	NA	NA	NA	0.852296	1.42488	0.857694	1.22133	1.09513	NA	0.091058
906837	Detroit562	-1.29256	1.19761	1.24246	1.81752	-1.36338	-0.0735275	1.87336	1.67669	0.433058	1.02221	1.78516	1.62568	1.96076	0.632996	1.98638	1.37642	0.27184	1.58589	0.950094	0.72201	-1.05347	0.884162	-0.0405548	-0.114129	1.69214	1.31193	0.327659	1.79172	1.23292	1.06772	0.900275	2.85955	1.54003	0.908733	NA	NA	0.153176	NA	NA	NA	NA	0.840191	1.41262	0.35802	2.01728	0.972956	NA	1.02899
906838	DG-75	-0.276835	0.860005	1.09893	0.814616	-1.64599	0.44422	1.3116	0.754117	0.740095	0.237004	1.14523	1.78386	1.65552	0.182408	1.35837	0.409724	0.576276	1.20841	0.410771	-0.248587	-1.47962	0.107769	-0.601074	0.389219	1.61597	0.939555	0.000304449	1.28605	1.21656	1.43492	1.11656	2.90934	1.11785	1.06641	0.609758	1.5786	-0.474384	1.01538	-0.110416	0.394346	-0.979061	0.787915	1.01543	0.848114	1.45691	1.1127	1.25204	0.727394
1789883	DIFI	-0.877173	1.52184	1.50728	2.06273	-0.140739	-2.30691	2.22117	1.96979	1.01929	1.47622	2.148	2.19322	2.21392	1.52267	1.92671	1.52267	0.753466	1.19278	-0.100173	0.660694	-0.890995	-0.0827848	0.106761	-0.853807	1.92061	1.75092	1.78663	2.04119	1.80621	1.84748	0.796455	0.00930046	2.02204	1.44495	0.778593	1.18288	0.678293	2.17052	0.669121	1.3446	-0.612708	1.83866	1.90505	0.541445	2.17309	1.39603	2.17309	1.14978
906841	DJM-1	0.0149252	1.15827	1.44906	1.78299	-1.44573	0.28771	1.59539	1.41343	0.776155	1.22059	1.9838	1.97679	2.15035	0.635272	1.84733	1.00826	1.06944	1.83482	1.05172	0.721251	-0.652007	0.771913	0.0730647	-0.098538	1.19674	1.13963	1.66888	1.8891	1.89181	1.6402	NA	2.87475	1.59211	1.27553	NA	NA	-0.198956	NA	NA	NA	NA	1.08281	1.80868	NA	NA	NA	NA	NA
906839	DK-MG	-0.484768	1.88539	0.849697	1.98624	-1.71817	0.917249	2.49216	2.35613	0.26411	1.27013	2.3576	2.53232	2.14749	1.86521	0.598247	1.79308	1.12245	2.23289	1.31938	0.260373	-0.781234	0.602283	0.564917	-0.821397	2.28333	0.590777	0.30263	1.5401	1.30097	1.42396	1.56219	2.88275	0.857502	1.02348	NA	NA	0.449325	NA	NA	NA	NA	2.00797	1.1451	0.977204	2.4775	2.17949	NA	0.148092
687983	DMS-114	0.504235	1.62257	1.23096	2.13003	-1.95273	1.02051	2.32154	2.29364	0.940809	1.01325	2.17929	1.85467	2.21619	1.54658	2.22463	0.0194401	1.92211	1.29161	0.410179	1.35285	-1.07307	0.51178	-0.16171	-0.331497	2.02051	1.91502	1.35011	1.99994	1.50428	1.98205	0.529892	2.48083	1.60921	1.5958	0.966399	1.59964	-0.983738	1.84848	0.519344	1.22266	-0.954718	1.54317	1.95803	1.70248	1.73159	1.92963	1.87348	1.19956
687984	DMS-153	NA	NA	NA	NA	NA	NA	NA	NA	NA	NA	NA	NA	NA	NA	NA	NA	NA	NA	NA	NA	NA	NA	NA	NA	NA	NA	NA	NA	NA	NA	NA	NA	NA	NA	NA	NA	NA	NA	NA	NA	NA	NA	NA	NA	NA	NA	NA	NA
687985	DMS-273	-0.578695	1.31101	1.22595	1.35918	-2.05707	0.55162	1.28141	1.85623	0.708124	1.20697	1.58372	1.48103	1.77025	1.15419	1.85447	1.19248	0.504273	1.19655	0.122282	1.33555	-1.19817	0.355853	-0.158765	-0.0851278	1.85886	1.12819	0.118557	1.80433	1.16797	1.86942	1.23724	NA	1.38509	1.10059	0.605477	2.11507	-1.09049	1.63599	0.447301	2.09805	-0.596379	1.47199	1.57546	1.30965	2.11507	1.81404	2.11507	1.11507
907295	DMS-53	NA	1.601	NA	NA	0.351205	0.999348	2.29954	NA	NA	NA	NA	NA	NA	NA	NA	NA	NA	NA	NA	NA	NA	NA	NA	NA	NA	NA	1.12083	1.82918	1.204	0.964114	1.09499	1.97756	1.41136	1.58369	1.13445	2.07176	0.141489	1.94444	1.85605	1.20385	0.767884	1.6053	1.32839	1.84897	1.58449	1.82428	2.24793	1.25146
753551	DMS-79	0.245772	1.73532	1.73765	2.371	0.214376	1.11932	2.31826	2.13152	1.85091	1.58501	2.33956	2.43224	2.31384	1.26966	2.03055	1.5983	1.98892	1.91912	1.42658	2.02777	-0.376579	1.22697	0.437065	0.82707	2.08635	1.83121	1.80622	2.25813	1.43247	2.10075	1.86459	3.20298	1.60283	1.20528	NA	NA	0.139823	NA	NA	NA	NA	1.74036	1.28214	0.996707	2.04045	1.89312	NA	1.32051
1297446	DND-41	0.428858	1.05141	1.2235	1.30919	-1.69699	0.43507	1.42366	1.91703	0.267586	0.604375	1.65865	1.75132	1.908	0.75441	1.82726	1.0522	0.623989	1.62323	0.72711	0.330747	-0.907901	0.824856	0.023515	-0.779286	0.992195	1.37988	1.23946	1.72021	1.83066	0.947465	0.475788	2.69182	1.92424	0.865653	0.408329	1.59924	0.11016	1.02303	0.120338	0.937386	-0.887262	0.766968	1.46078	0.549743	1.67822	0.720602	0.787042	0.893099
906842	DOHH-2	0.82466	1.24217	1.21328	1.8179	-0.79958	0.590391	1.81698	1.26274	0.21618	1.26706	1.31282	2.01251	1.82147	0.243808	0.45927	0.855351	0.205784	1.72389	0.166607	0.572135	-1.35606	0.64963	-0.0172459	0.380231	1.25399	1.21845	NA	NA	NA	NA	NA	NA	NA	NA	NA	NA	NA	NA	NA	NA	NA	NA	NA	NA	NA	NA	NA	NA
910936	DOK	-1.63709	0.932382	1.76991	1.45647	-1.68257	-1.66022	1.01623	1.56335	0.604541	0.934382	1.52614	2.02385	2.37859	0.258898	1.35619	1.13438	0.86735	0.663055	-0.186015	0.640254	-1.69443	-0.745697	-0.707544	-1.88819	1.06807	0.680983	0.0689822	1.17119	1.32482	1.30446	0.402317	NA	1.28085	0.798659	0.6904	0.338882	0.0919963	1.58328	0.696047	1.12354	-0.964929	1.21797	1.85051	0.529229	2.10858	2.09147	2.07077	1.31935
906843	DoTc2-4510	-0.588081	1.01598	1.21264	1.14496	0.145399	-0.449786	1.73091	1.23567	0.361794	1.15452	2.01963	1.90994	1.97473	0.787631	1.77322	0.780618	1.57821	1.26061	1.01111	1.56534	-0.382738	0.622856	0.507728	-0.244224	1.24927	1.17111	1.4079	1.26144	1.63473	1.75164	1.08536	NA	1.77193	1.12549	0.728407	1.6262	0.0878764	1.63254	0.372692	1.04544	-0.267352	0.978033	1.1104	1.46595	2.01613	1.7151	0.931155	1.016
1479987	DOV13	-1.56522	1.3927	1.15935	1.67801	-2.60354	-0.391662	2.27011	1.16362	0.46201	0.713735	2.22294	1.66789	1.71793	NA	0.936604	1.30523	0.646997	1.22669	0.605585	-0.317822	-1.65795	0.027996	-0.244402	-1.60714	1.97962	0.400002	0.653482	1.93198	1.44506	1.79087	0.375447	2.75197	1.49324	1.0919	0.054211	1.05607	-0.403513	1.71064	0.127485	1.05774	-0.967315	1.0116	1.60848	0.849707	1.02797	1.12852	1.0468	0.70207
753552	DSH1	-1.33359	1.23209	1.398	2.04973	-1.56854	-1.40822	2.01207	1.60519	0.82481	1.40048	1.65801	2.08977	1.45434	0.834552	1.82624	1.20506	0.960174	1.2075	0.621703	0.357634	-0.643342	0.698156	0.229541	0.0434586	1.11281	1.55159	0.877118	1.29209	0.64727	1.22276	1.32285	2.62203	0.853524	0.404818	NA	NA	-0.192206	NA	NA	NA	NA	0.62609	0.686514	0.796945	1.88689	1.76108	NA	0.675121
905935	DU-145	0.327484	-0.841641	-0.26731	0.583026	-0.571445	-0.473784	0.878823	1.5049	1.92203	1.53254	1.56836	0.677186	1.20783	-0.69497	1.84727	-0.154358	1.52433	1.78719	-0.0796362	0.423542	0.441409	1.4994	0.483883	0.643198	1.22352	1.53144	-0.06198	1.91317	1.98913	1.65518	1.02146	2.11671	1.63439	1.15486	NA	NA	-0.679892	NA	NA	NA	NA	NA	1.17935	0.516512	1.73824	1.21095	NA	0.630162
906844	DU-4475	-0.651429	1.12519	1.02428	1.5335	-0.964083	0.496572	1.62182	-0.359938	0.295956	0.852551	1.30375	1.65168	1.54261	0.655361	0.755435	1.09494	0.678737	1.27585	0.926208	1.42669	-1.31974	0.926745	-0.108203	-2.47763	-0.198494	1.06611	1.08841	1.46444	1.15522	1.46002	0.925916	2.5904	1.04083	0.829151	NA	NA	-0.197107	NA	NA	NA	NA	1.1173	1.03243	0.865101	1.5425	1.36455	NA	0.576231
753553	DV-90	NA	NA	NA	NA	NA	NA	NA	NA	NA	NA	NA	NA	NA	NA	NA	NA	NA	NA	NA	NA	NA	NA	NA	NA	NA	NA	NA	NA	NA	NA	NA	NA	NA	NA	NA	NA	NA	NA	NA	NA	NA	NA	NA	NA	NA	NA	NA	NA
906847	EB-3	1.26736	1.61116	1.44454	2.30318	-0.124293	1.00642	2.2914	2.2277	2.00884	1.60041	2.3002	2.3058	2.26605	1.55259	2.15488	1.60359	1.91264	1.89903	1.90351	1.90444	-0.93208	1.91382	0.0185869	0.700892	2.00297	1.89121	1.8113	1.92489	1.59126	2.00689	1.61789	2.9635	1.82287	2.13502	NA	NA	1.10897	NA	NA	NA	NA	1.64292	1.80661	0.621794	1.34482	1.33294	NA	-0.0669932
906846	EB2	1.00365	1.3139	1.25669	2.01372	-0.806577	0.705452	2.01372	2.01372	1.67672	1.31341	2.01372	2.00055	2.01348	1.31463	1.91297	1.31357	1.61467	1.71098	1.61503	1.6114	-0.564421	1.30734	0.0633785	0.402842	1.71269	1.61578	1.69556	1.56993	1.66789	1.68282	1.52605	2.79548	1.72387	1.69832	NA	NA	-0.204709	NA	NA	NA	NA	2.0136	1.71269	1.30049	1.77691	1.62716	NA	0.844498
753554	EBC-1	-1.8593	1.22227	1.50046	1.55196	-1.48083	0.931929	1.63568	1.27945	0.738794	0.86669	2.09418	1.59437	1.73512	1.27551	1.78285	1.52778	0.843392	1.60842	0.49216	-0.0835459	-1.41774	0.930337	-0.116436	-1.29148	1.77462	-0.146977	0.540174	1.93383	1.61184	1.3882	1.6218	2.92696	1.27879	0.785138	NA	NA	-0.878793	NA	NA	NA	NA	0.963187	1.4297	0.634779	2.15522	1.01865	NA	1.09233
753555	EC-GI-10	-0.031953	1.4301	0.989602	1.78562	-1.31545	-1.33759	2.07834	1.97837	0.614387	1.2878	1.79796	1.57682	1.786	1.46304	1.98461	1.45643	0.723209	1.32667	0.00220375	0.441486	-1.82655	-0.155595	-0.282747	-1.24709	1.82586	1.71419	0.767405	1.52805	1.21961	1.52058	1.39268	1.97422	1.62717	1.25285	0.373965	1.69262	-0.262191	1.71628	0.260503	1.27556	-1.13027	0.666789	1.63118	0.974423	2.088	1.09004	1.91793	1.11971
906848	ECC10	1.14385	0.851412	1.13851	1.53091	-1.91285	0.589002	1.55085	1.10325	0.30595	1.36671	1.45008	2.07686	2.04829	0.278519	1.24806	-0.678599	0.382011	1.75626	0.455525	1.11299	-1.29401	-0.239776	-0.223357	0.0660436	1.84607	1.29138	0.734769	1.46889	0.873692	1.69215	0.136681	2.90659	1.66094	0.978685	NA	NA	-0.388733	NA	NA	NA	NA	1.84901	1.08945	1.1179	1.25046	1.30813	NA	-1.03009
906849	ECC12	NA	NA	NA	NA	NA	NA	NA	NA	NA	NA	NA	NA	NA	NA	NA	NA	NA	NA	NA	NA	NA	NA	NA	NA	NA	NA	NA	NA	NA	NA	NA	NA	NA	NA	NA	NA	NA	NA	NA	NA	NA	NA	NA	NA	NA	NA	NA	NA
906850	ECC4	NA	NA	NA	NA	NA	NA	NA	NA	NA	NA	NA	NA	NA	NA	NA	NA	NA	NA	NA	NA	NA	NA	NA	NA	NA	NA	NA	NA	NA	NA	NA	NA	NA	NA	NA	NA	NA	NA	NA	NA	NA	NA	NA	NA	NA	NA	NA	NA
924109	EFE-184	-0.136845	1.45692	1.99661	2.70037	-1.27437	-0.359629	2.59242	2.39942	1.41522	1.79267	2.62812	2.33011	2.70037	2.0014	2.57447	1.90899	1.70874	2.01098	0.915559	2.21297	-0.901066	0.513341	0.346189	-0.685812	2.39509	2.22578	1.83421	2.43052	2.48176	2.26166	NA	NA	2.65744	1.71847	NA	NA	-0.0409032	NA	NA	NA	NA	1.69391	2.22657	NA	NA	NA	NA	NA
906851	EFM-19	NA	1.61135	NA	NA	-1.19968	1.15544	2.39921	NA	NA	NA	NA	NA	NA	NA	NA	NA	NA	NA	NA	NA	NA	NA	NA	NA	NA	NA	1.43591	2.34584	2.05689	2.13071	0.807989	3.27718	2.3116	1.96029	NA	NA	0.248145	NA	NA	NA	NA	2.12957	1.98705	1.23281	1.84899	1.47921	NA	1.26231
1290798	EFM-192A	-1.12839	1.44541	1.57666	1.78703	-0.441347	-1.45251	2.09144	1.96955	1.1877	1.31225	2.01833	2.2795	2.27776	NA	1.49779	1.31877	NA	1.43294	-0.155187	1.06618	-1.18174	-0.112159	0.135754	-0.107021	1.30824	1.13059	1.41166	1.69283	1.64253	1.6626	1.82199	2.59637	1.59219	1.35002	0.919625	2.22172	0.252468	2.03827	0.423896	1.90721	-1.28706	1.5641	1.97469	0.962618	1.5612	1.45161	1.12625	1.19865
911905	EFO-21	0.659031	1.85576	1.46615	2.44497	-0.793977	0.637	2.48994	2.55978	1.13928	1.84919	2.26493	1.97103	2.28614	1.57231	1.68622	1.86081	0.521765	1.65486	1.4751	1.84086	-0.431702	1.08631	0.589382	-0.135801	2.22894	0.5757	0.96012	1.87856	1.93337	1.86965	1.27135	2.92194	1.70063	1.09808	NA	NA	0.452856	NA	NA	NA	NA	2.09921	1.58798	1.52585	1.82988	1.84648	NA	1.23722
906852	EFO-27	-0.984031	1.13955	1.53731	1.84521	-2.09693	-1.22829	2.11484	1.86859	0.984708	0.654351	2.01858	1.83994	2.31709	0.776767	1.78217	1.04438	1.03629	1.41666	0.954563	0.225992	-1.60934	1.01879	-0.230994	-0.828858	2.03996	0.244425	1.13813	1.66189	1.51268	1.59311	-0.337389	3.08478	1.73568	1.30189	NA	NA	-0.870222	NA	NA	NA	NA	0.745673	1.75888	-0.705982	2.19948	1.24134	NA	1.13377
906853	EGI-1	0.829503	1.36224	1.75508	2.44353	-2.02116	0.956448	2.10335	1.1995	0.80108	0.885003	1.50826	2.36029	2.02786	1.16452	1.28857	1.30918	0.47113	1.86046	0.378173	0.176513	-1.77019	-0.110336	-0.852156	-1.16426	1.65759	0.177537	1.19037	2.22355	1.77005	1.55684	1.07254	2.54626	2.15024	1.51378	NA	NA	0.150667	NA	NA	NA	NA	1.34396	2.11343	2.07629	2.36765	2.07629	NA	1.37198
906854	EHEB	0.4619	0.82627	1.68944	2.33839	-0.398339	1.12771	2.39293	1.81588	1.74635	0.898135	2.11002	1.60762	2.52073	1.27265	1.2744	1.27319	1.05766	1.87038	0.0995834	0.878696	-1.13478	0.0471776	-0.380824	-0.300127	1.93399	1.57804	0.460784	2.09815	2.53642	1.7261	1.39689	2.91177	2.3875	0.776331	NA	NA	0.0405972	NA	NA	NA	NA	1.44282	1.80554	0.325102	1.85673	0.230603	NA	1.32103
1297447	EJM	0.397604	1.14793	1.20803	1.47454	-2.00114	0.552188	1.91353	1.76141	0.800001	0.910014	1.75293	1.83651	1.91355	0.883256	1.81664	1.2105	1.20247	1.61248	0.964007	1.51519	-1.24281	0.584875	-0.309343	0.25532	1.61252	1.51561	1.04284	1.68702	1.4267	1.57327	0.642722	2.70956	1.70208	1.24901	NA	NA	-0.23665	NA	NA	NA	NA	1.16103	1.60709	1.05008	1.73938	1.58733	NA	0.858912
905970	EKVX	0.306267	1.95163	1.8672	1.92887	-1.32524	-0.442029	2.88315	2.77119	1.27022	0.902347	2.85743	2.08302	2.94328	NA	2.36219	2.10473	NA	2.41392	0.712122	1.92779	-0.976594	-0.00271999	0.0928246	-0.461127	2.75142	1.56109	0.622092	1.64404	2.20246	2.72465	0.524147	2.18295	2.59122	1.9509	1.12007	1.43323	0.678613	2.32828	0.705786	2.20783	-0.351667	2.07117	2.12215	1.06317	2.75281	1.59237	2.94176	1.56676
906855	EM-2	0.31115	1.27428	1.48935	1.3626	-0.36521	0.673378	1.99764	1.50854	0.298603	1.42898	2.19962	2.13678	2.06941	0.854913	1.69923	1.2978	-0.0389196	1.77924	-0.179103	-0.213146	-1.16437	0.119273	-0.719974	-1.58906	1.89859	1.62144	1.17256	2.01916	1.75308	1.63215	0.885269	2.95084	1.98534	1.20495	NA	NA	-0.297651	NA	NA	NA	NA	1.09553	1.89859	-0.759361	2.04353	1.06258	NA	-0.411729
1503369	EMC-BAC-1	-0.972556	0.934572	1.3781	1.59371	-1.84704	-1.4106	1.98785	1.61721	0.490186	0.871522	2.02743	1.61525	2.03124	NA	1.63903	1.15121	0.694812	1.5151	0.756906	0.651039	-0.958774	0.123152	-0.0134408	-0.354028	1.48986	1.25297	NA	NA	NA	NA	0.417052	1.16239	1.7675	0.83217	0.302375	0.456764	0.50138	1.46684	0.259374	1.44539	-0.601528	1.6342	1.83716	0.720516	1.83068	1.89587	1.32042	1.2021
1503370	EMC-BAC-2	-0.986564	1.57429	0.676128	2.2655	-2.02752	0.0722877	2.27326	1.23899	0.0064975	1.07801	2.27326	1.16543	1.37593	NA	0.430737	1.2484	0.973015	1.19906	0.0877976	0.078568	-2.12761	-0.00582789	-0.48214	-1.37359	NA	1.64596	0.861096	1.99669	1.94401	1.95737	0.686511	2.6468	1.80983	1.32758	0.193272	1.33613	-0.440581	1.42484	0.0316274	0.983054	-1.02848	1.71408	1.97223	0.146932	1.97096	1.57496	1.59233	0.817691
1240127	EN	0.197162	1.77855	1.72871	1.8981	-1.62167	1.17649	2.47752	1.94175	0.835163	1.77855	2.47718	1.90245	2.17777	1.71625	2.3804	1.77855	NA	1.13684	0.496507	2.07958	-0.50708	0.73988	0.307	-0.24519	2.17649	2.07715	1.6335	2.21917	1.91249	1.95989	1.49466	2.79642	2.18962	1.37951	1.27748	2.39347	-0.168927	2.40869	0.684807	2.34409	0.0891543	NA	2.17649	0.795996	2.40869	2.10766	2.40869	1.40869
906856	EoL-1-cell	-0.232646	0.441781	-2.64351	1.19916	-1.79555	0.141462	0.960045	0.635636	-1.25062	0.364001	1.55521	0.0962228	1.81474	0.720923	0.359701	0.29678	-0.50767	1.55588	0.710544	-0.332903	-1.36426	-0.117995	-1.05307	-1.06136	0.835616	0.989705	NA	1.07156	0.660582	1.48772	-0.0324674	2.64424	0.709407	0.069168	-0.229492	0.90761	-0.297309	0.957587	-0.770999	0.848157	-1.45203	0.783057	0.915917	-0.557215	1.56612	0.901894	0.164765	0.657151
753556	EPLC-272H	NA	1.50972	NA	NA	-1.46738	-0.290873	2.20477	NA	NA	NA	NA	NA	NA	NA	NA	NA	NA	NA	NA	NA	NA	NA	NA	NA	NA	NA	0.895747	1.95488	1.78139	1.26456	0.493738	2.40305	2.11162	1.00532	0.521792	1.13064	-0.115476	1.37151	0.0981961	0.841898	-1.17255	0.940795	1.5543	0.723569	2.08535	1.42761	1.81309	0.96528
1240128	ES-2	-0.175058	1.22871	1.26091	1.97611	-2.28512	0.589133	1.47569	0.826516	0.478262	0.986046	1.97611	1.4007	1.67229	0.424141	1.82974	1.23508	0.589927	0.641973	0.221492	-0.406239	-1.49985	0.789859	-0.214419	-1.65516	0.667218	-0.00172748	1.49001	1.74479	1.77028	1.67144	1.53377	2.34745	1.0131	0.902492	1.3573	1.94785	-0.581574	1.36225	1.1597	1.94785	0.220015	1.10865	1.62953	1.06032	1.94785	1.64584	1.94785	0.947192
949158	ES1	0.306659	1.33345	0.886157	1.93905	-3.01187	0.691439	1.7463	1.71784	0.507368	1.34391	1.95201	1.41885	1.52238	0.937336	1.77444	1.35286	0.849966	0.828941	-0.0705476	-0.566692	-1.36978	0.0329999	-0.19313	-0.46623	1.73594	1.632	1.02185	1.83291	0.850263	1.19228	-0.0942621	2.6822	1.78699	0.501588	0.187425	0.379813	-0.732836	1.39333	0.0109945	1.34252	-1.45729	1.25153	0.257662	0.91969	1.01551	1.55664	1.79659	1.00187
684055	ES3	-0.22312	NA	0.722508	1.35563	NA	NA	NA	1.59486	0.432651	1.20214	1.86023	1.92038	1.23667	0.763582	0.771508	1.29925	-0.32802	0.690259	0.0916955	-0.467192	-1.59016	0.890692	0.026368	0.354861	1.85339	-0.0690727	1.12886	1.67908	1.52442	0.84129	0.139794	2.15068	NA	NA	0.12198	0.546827	NA	1.07172	0.186234	1.06703	-1.1667	NA	NA	0.346328	1.7789	1.60246	2.11032	1.08071
949156	ES4	0.384706	1.16725	1.30996	1.71231	-2.22501	-0.436836	2.03714	1.46177	0.878094	1.0904	1.74097	2.05568	1.82261	0.0502553	0.425946	0.87875	0.714537	1.63721	1.08751	0.207418	-1.5797	-0.189014	-0.333465	0.12492	1.61359	1.12332	NA	NA	NA	NA	0.593825	2.69971	1.39689	1.06929	0.404225	1.2943	-0.604174	1.64369	0.203899	1.37648	-1.66404	0.999264	1.11763	0.649364	1.86864	1.86632	0.795673	1.11733
684057	ES5	0.217029	1.14255	0.759747	1.46689	-1.93505	0.201083	1.61927	0.653724	0.125525	0.298562	1.88532	1.67263	1.9527	0.360184	1.51942	0.411488	0.0620769	1.45103	-0.166734	-0.203828	-1.78507	-1.20727	-0.980337	0.503865	1.37745	1.13788	1.07866	1.8923	1.67641	0.966883	0.0309073	2.77669	1.46328	1.29629	0.199284	0.282836	-0.36352	1.71565	0.218901	1.07276	-1.16001	1.24723	0.731426	1.07438	1.84322	1.65336	1.62116	0.872847
949157	ES6	0.526356	1.64069	0.877767	2.03521	-1.41304	1.03863	2.33966	1.9032	0.955709	1.3325	2.33966	1.6476	2.009	1.49467	2.23449	1.60925	1.93925	1.3004	0.674755	0.219928	-1.11577	0.760418	0.0968236	-0.347846	2.03794	1.92656	1.4432	1.96677	1.93424	1.58389	1.08103	2.59424	2.13372	1.35893	0.77205	1.62642	-0.427959	1.91532	0.414569	2.25339	-0.654718	1.32691	2.03863	1.43154	1.83077	1.75342	0.915174	0.99841
684059	ES7	0.346695	1.15946	0.710545	1.07241	-2.38582	0.442713	1.4619	1.7566	-0.0233748	0.30526	1.97227	1.60245	1.87799	0.461734	1.62168	1.38331	-0.0393054	1.07846	0.942964	-0.57318	-1.69799	-0.493654	-0.542927	0.468741	1.46645	1.67628	0.230033	1.76385	1.00644	1.02716	0.88657	2.57055	1.32741	0.991617	-0.103072	1.57386	-0.49178	NA	0.0541583	1.42261	-1.53374	1.00682	0.632609	0.281887	1.5087	1.05448	0.998335	0.975579
949155	ES8	-0.942873	0.97039	0.555344	1.46699	-2.80807	0.292566	1.74416	1.89002	0.101638	0.998715	1.89871	1.30798	1.33628	0.622147	1.37534	0.961459	0.490547	0.763758	0.06951	-0.252633	-1.63042	-0.339524	-0.284641	-1.02744	1.09919	1.1382	0.766645	1.33458	1.04162	1.66098	-0.0513971	2.36189	1.44909	0.535332	-0.225621	0.624293	-0.828984	1.27076	-0.0778267	1.11592	-1.41984	0.955418	0.486525	0.35464	1.26581	1.54464	1.37736	0.720284
1503366	ESO26	-1.6311	1.22663	1.21462	1.99977	-1.95613	-0.878552	2.04514	1.96293	0.683324	1.22724	1.85411	2.00799	2.00902	1.3038	1.96267	1.3615	0.966782	1.75643	0.261776	1.4359	-0.724922	-0.0217934	0.320787	-0.175948	1.76005	1.38953	1.59095	1.76769	1.82134	1.43579	1.62081	2.48201	2.05232	1.35999	0.706429	1.47685	0.03622	0.902109	0.302013	0.876506	-0.350585	1.51537	1.75991	0.903748	0.414076	1.21882	1.11919	1.02272
1503367	ESO51	-0.520726	0.259639	1.11394	2.36407	-0.619395	0.925922	2.04541	2.01905	1.23939	1.05968	1.78793	0.991229	2.044	0.422258	2.40236	1.16271	0.691149	2.16492	0.810553	0.733639	-1.17532	-0.128175	-0.39914	-0.441081	1.38883	-0.254274	1.67264	0.965272	2.31727	0.932416	2.03869	3.06066	NA	NA	1.34967	2.35746	NA	2.25502	1.68969	2.45725	0.227313	NA	NA	1.54947	1.82013	1.81345	2.33198	1.27956
907000	ESS-1	-0.682428	1.28476	1.02493	1.48345	-1.48629	0.681007	1.98373	1.97419	1.00399	0.985329	1.65027	1.8857	1.7631	0.33377	1.61847	0.91859	0.59363	1.29073	0.69164	1.15427	-0.975236	0.530984	0.304674	-0.1391	1.6824	1.36631	0.980845	1.79254	1.87633	1.28438	1.14968	2.26407	1.92697	0.990471	0.682444	1.58344	-0.810508	1.5481	0.258721	1.29539	-1.21542	1.2429	0.93768	0.956367	1.95156	1.65053	1.08287	0.951564
906861	ETK-1	-0.961866	1.03391	1.52657	2.05742	-1.46269	-0.301038	1.9024	2.22521	0.615123	1.03968	2.23308	2.20908	2.22943	0.905883	2.01156	1.45361	1.5216	1.65181	0.575292	0.217054	-1.93616	0.31247	0.0169324	0.0344151	1.725	1.18889	0.988102	1.45587	1.97603	1.62926	0.705753	2.37845	1.7593	1.0537	0.659756	1.24394	-0.0655053	1.09157	0.65018	1.00619	-1.28614	1.30448	1.06024	0.717684	1.77489	1.4043	1.26135	1.0948
906862	EVSA-T	-1.36788	1.21906	0.585088	0.994976	-1.43158	0.270967	1.91803	1.60771	0.51357	0.44494	1.91803	1.11794	1.56159	0.952241	1.81941	1.20134	0.590556	0.493914	-0.934874	0.817284	-1.71346	-0.529972	-0.633741	-0.233004	1.4125	1.50463	-0.679405	1.73757	1.09401	1.37792	0.771259	2.70532	1.36475	1.208	0.691106	1.8923	-0.48475	1.05661	0.303177	1.06917	-1.2599	1.05973	1.60074	0.84231	0.901935	1.19952	0.902252	0.892056
949163	EW-1	0.761477	1.28922	0.561757	1.68934	-2.21997	0.687156	1.88962	1.69905	1.0568	0.953307	1.82789	1.80527	1.19607	0.353795	1.89101	1.02908	1.11488	1.38845	0.763755	0.592876	-1.03865	0.591778	0.204442	-0.13904	1.68624	1.4212	1.30922	1.61718	1.36107	1.55702	0.725727	2.33689	1.82207	0.957594	0.492606	1.60514	-0.592847	1.90818	0.231478	1.95162	-0.679425	1.7194	1.26029	1.65059	1.84484	1.64872	1.62184	0.951618
684062	EW-11	1.25096	0.946743	1.49833	2.35725	-2.36438	0.536797	1.52713	2.07613	0.944929	1.33922	2.04378	1.91946	2.16624	1.13342	2.24804	1.65695	1.77745	2.09749	0.583249	0.301663	-0.991812	0.891759	0.218664	0.620285	2.08836	1.99746	1.96553	2.20721	2.21025	0.467579	-0.317052	3.14017	2.24028	1.43728	0.182688	-0.000206533	-0.236647	1.44328	0.507985	0.876925	-1.02701	0.868535	0.42032	0.895034	1.47329	1.21491	2.32102	0.644532
949162	EW-12	NA	NA	NA	NA	NA	NA	NA	NA	NA	NA	NA	NA	NA	NA	NA	NA	NA	NA	NA	NA	NA	NA	NA	NA	NA	NA	NA	NA	NA	NA	NA	NA	NA	NA	NA	NA	NA	NA	NA	NA	NA	NA	NA	NA	NA	NA	NA	NA
949166	EW-13	1.19833	0.640763	1.56624	2.255	-1.29777	0.712354	1.68819	2.18722	1.1533	1.42448	2.25573	2.04089	2.27721	1.46751	2.1506	1.2829	1.41361	1.97618	1.15368	1.59223	-1.2605	0.111443	-0.0377884	0.635924	1.91693	1.69469	1.4176	2.05979	2.27286	1.85463	1.40574	3.038	2.27721	2.12783	NA	NA	0.716738	NA	NA	NA	NA	2.14826	1.77812	1.79408	1.93805	1.8645	NA	-0.341678
949165	EW-16	-0.0396663	0.59812	0.247254	1.54118	-2.65693	0.516831	1.38919	1.28168	0.402168	0.982592	1.46959	1.37129	1.55093	0.334005	0.925153	0.71465	0.167698	1.4545	0.17399	-0.365789	-1.76689	0.0482361	-0.178182	-0.318439	1.07357	NA	1.68324	1.95367	1.65532	0.772888	0.191967	2.4583	1.70146	0.750602	0.279718	0.452815	-0.667661	1.39278	0.259919	1.66396	-1.42099	1.25874	1.22631	0.75667	1.0178	1.54775	1.01489	0.637483
949164	EW-18	0.778373	0.619869	1.45586	1.16548	-0.867564	0.618991	1.25113	1.07894	0.414367	0.818795	1.66335	2.1975	2.1992	0.748472	1.56593	1.08353	0.570108	1.70116	-0.148936	1.13354	-1.56839	-0.786549	-0.633043	0.598909	1.65827	1.17559	0.932345	1.95472	1.91408	1.88066	0.338932	2.96405	1.78392	1.48758	NA	NA	-0.103025	NA	NA	NA	NA	1.70919	1.08973	1.51595	1.98098	1.76119	NA	0.704359
949167	EW-22	0.217076	1.36973	0.891243	1.5826	-1.10868	0.68426	2.07267	1.59053	0.532422	0.825411	1.832	1.78414	1.92256	0.645994	1.97555	1.33796	0.444041	1.64376	0.51375	0.43968	-1.3332	0.161275	-0.193916	0.468667	1.77164	1.66259	1.18335	1.10417	1.03644	1.77164	0.22964	1.97454	1.35356	0.720082	0.211674	0.898527	-0.500801	1.32399	0.264042	1.13812	-1.03148	1.5802	0.67713	0.885794	2.01181	1.7277	1.14964	0.977462
949168	EW-24	0.76164	1.23512	1.13237	1.57607	-0.132264	0.61215	1.56931	1.73948	1.32228	1.15816	1.93909	1.90568	1.69034	1.12018	1.90298	1.29902	1.63884	1.69354	1.63352	1.63162	-0.696668	0.859429	0.330362	0.415777	1.7354	1.56309	1.19826	1.61607	1.01925	1.52428	0.597589	2.8297	1.04117	1.59734	0.681763	0.929083	0.685256	1.44491	0.363663	1.14578	-1.0272	1.89831	1.72988	0.752436	1.6096	1.66616	1.0475	0.60898
949161	EW-3	0.701786	1.2816	1.04063	2.24779	-1.21238	0.856705	1.80947	2.16632	0.979379	1.51638	2.26722	2.07515	2.1898	0.876754	1.5624	1.53939	1.47931	1.49214	0.465424	0.374483	-0.833432	0.0364616	0.315723	0.477933	1.81807	1.46863	1.22659	1.91656	1.64326	1.96837	0.105629	3.02299	2.2695	1.30954	NA	NA	0.0713093	NA	NA	NA	NA	1.94424	1.16705	1.51663	1.80539	1.56233	NA	0.0721958
949160	EW-7	0.564267	0.604514	1.2196	1.26353	-0.51289	0.387915	1.5373	1.34135	0.712032	0.819147	1.62175	1.92228	1.89241	0.915166	0.953556	0.648969	0.904536	1.61777	0.847359	1.17603	-1.51548	-0.0215891	-0.0845817	0.291438	1.40772	1.03914	0.235037	1.26243	1.78092	1.58382	-0.0764836	2.67641	1.61589	1.28467	0.342449	0.392539	0.581663	1.45502	0.124926	1.80378	-1.19235	1.89428	1.43975	0.556657	1.50603	1.25319	0.77448	0.866489
1290801	EW7476	NA	NA	NA	NA	NA	NA	NA	NA	NA	NA	NA	NA	NA	NA	NA	NA	NA	NA	NA	NA	NA	NA	NA	NA	NA	NA	NA	NA	NA	NA	NA	NA	NA	NA	NA	NA	NA	NA	NA	NA	NA	NA	NA	NA	NA	NA	NA	NA
906863	FADU	-1.8665	1.38007	0.53264	1.95061	-2.42	-1.36996	2.07904	1.87338	0.705213	0.70955	1.82365	1.36454	1.67916	0.561412	1.7748	1.38007	1.18441	0.866381	0.79019	0.427389	-0.409563	0.089244	0.383453	-1.77292	1.2786	1.47315	1.08749	0.812381	1.61533	1.58523	1.00402	NA	0.981437	0.660101	0.309606	1.71047	-0.241871	1.56949	-0.372123	0.958968	-0.240962	0.483509	0.83281	1.03808	1.91365	1.17233	NA	NA
1297449	Farage	0.127517	0.510255	1.15421	1.47455	-1.63147	0.0377721	1.68243	1.05759	0.630737	0.269697	1.81419	1.43684	1.85462	0.788313	0.96801	0.651606	0.754461	1.29865	-0.277607	0.706551	-1.75953	-1.00754	-1.06741	0.0225328	1.2257	1.36305	-0.121812	1.59692	1.41213	1.06692	1.43484	2.35114	1.8151	1.00528	1.81264	1.70892	-0.464188	1.83252	0.72122	1.83318	1.23479	1.18322	1.48951	1.30054	1.54877	1.5337	0.707385	0.443102
1503361	FLO-1	-1.19604	1.35432	0.715419	1.74013	-2.14518	0.410248	1.9679	1.7362	0.600356	0.829162	2.47997	0.8757	2.03573	NA	2.22086	1.38582	0.906286	1.29083	-0.0784101	0.112954	-1.28541	-0.361639	-0.456416	-1.40721	2.08728	0.495144	0.138054	2.26268	1.47026	2.15455	0.59048	2.84709	1.44081	1.24204	0.371286	1.69882	-0.365789	1.53495	-0.0380435	1.35044	-0.877107	1.46962	1.79355	1.50231	2.02239	2.03842	1.93754	1.38173
906864	FTC-133	-0.854197	0.830509	0.950022	2.09675	-1.54746	0.520507	1.61869	1.85093	0.556229	0.690549	2.12448	1.54119	1.78573	0.43438	1.88594	1.01107	0.630451	1.87572	1.02457	1.22626	-1.60091	0.947595	0.394451	-0.473044	1.78329	0.559327	0.882501	1.87087	1.92932	1.13823	1.69739	2.62063	1.57159	0.814755	0.803404	1.57419	-0.180653	1.91187	0.626991	1.59774	-0.587508	0.981498	1.23519	0.363496	1.78766	1.357	2.01107	0.934879
1240129	FU-OV-1	0.493022	1.52973	1.66973	1.81969	-1.51698	0.375238	1.93897	2.46204	1.91338	1.25325	1.96586	2.4434	2.02568	1.74596	1.91099	1.44977	1.60044	1.60141	1.06922	1.8492	-0.506732	0.583027	0.921621	-0.364365	2.11766	0.916109	1.1668	1.29439	2.06912	1.49801	0.63107	1.63009	1.65431	1.27954	NA	NA	0.0583813	NA	NA	NA	NA	1.66191	1.98163	1.19732	1.72548	1.82296	NA	-0.300333
1290806	FU97	-1.94858	1.28431	0.848196	1.38512	-0.669851	0.622284	1.61755	1.5975	0.59934	0.715662	2.14735	2.04186	1.60131	1.40113	2.01249	0.797929	1.43022	1.83754	-0.343477	0.489071	-1.36289	-0.307321	-0.475961	-1.00846	1.53866	1.74832	-0.237133	1.58532	0.69196	1.50722	0.577852	2.82458	0.838319	0.901784	NA	NA	-0.367801	NA	NA	NA	NA	1.15509	1.40611	-0.209106	1.66532	1.29384	NA	0.876373
1290807	G-292-Clone-A141B1	0.511029	0.918885	1.24686	1.8778	-0.990563	1.34811	2.60376	2.21099	0.408235	1.28666	2.08862	1.32913	2.13982	0.83016	2.22122	-0.390349	1.72168	2.34811	1.86969	0.926329	-0.798628	0.0822936	-0.213741	0.910775	1.95313	2.02549	0.288905	1.12282	1.10406	2.14121	0.48912	2.51185	NA	NA	NA	NA	NA	NA	NA	NA	NA	NA	NA	0.309771	2.50086	2.2356	NA	1.46701
906865	G-361	-0.513203	1.36329	1.23196	1.59289	-2.05739	0.579585	2.06232	0.495418	1.08582	1.04684	2.06275	1.73667	2.06275	1.36378	0.917563	1.36244	1.59542	1.75897	0.731766	0.869853	-1.11403	0.482882	-0.36536	-2.86148	0.724186	1.66273	0.453564	1.48542	1.23188	1.16428	1.40113	2.81149	0.310233	0.838465	NA	NA	-0.745359	NA	NA	NA	NA	1.31307	1.76172	0.638342	1.55191	1.52252	NA	1.01795
907299	G-401	-0.917297	1.33318	1.39534	1.63057	-2.12965	-0.216751	1.64935	2.19013	0.482573	0.91245	2.11752	1.27523	2.15052	0.695293	0.600683	0.198231	1.05101	1.53596	-0.00679667	0.143951	-1.3313	0.230365	-0.483925	-0.440631	1.54517	0.921964	1.16243	1.74376	1.34951	1.2105	0.373396	2.4995	1.39203	0.974157	0.657386	0.94409	-0.313765	1.43264	1.26607	1.37615	-0.975614	1.15677	1.19938	0.795289	1.58397	1.76629	1.63172	1.01756
907298	G-402	-1.16072	0.54914	0.105256	2.06259	-2.64746	0.545046	1.80446	1.54963	0.318041	NA	1.81466	1.24431	2.3695	0.940056	0.676726	0.659725	0.750432	1.75477	0.282824	0.24411	-1.56524	-0.44463	-0.887375	0.101209	1.7781	NA	0.667198	1.6367	0.978644	1.42077	1.60807	2.92887	1.54903	0.837917	NA	NA	-0.758323	NA	NA	NA	NA	1.21567	0.819537	0.52263	0.785697	1.22169	NA	0.678774
1240130	G-MEL	NA	0.651393	NA	NA	-2.45061	0.769636	1.11667	NA	NA	NA	NA	NA	NA	NA	NA	NA	NA	NA	NA	NA	NA	NA	NA	NA	NA	NA	0.363591	1.47781	1.34738	1.76964	0.974913	2.78706	NA	NA	0.591142	1.76414	NA	1.36438	0.694514	0.686969	-0.629841	NA	NA	0.423389	0.565353	1.72243	0.512832	0.721597
1303896	GA-10	0.0697425	0.746874	1.17343	1.13553	-1.94917	0.492503	1.58078	1.23965	0.713701	0.406296	1.66211	1.51066	1.8724	0.544412	1.68197	0.757817	0.688341	1.21738	-0.226343	0.205607	-1.80953	-0.690647	-1.09791	0.193634	1.45444	1.4307	0.356523	1.68262	1.68519	1.06558	0.976814	2.64281	1.62095	1.01021	NA	NA	-0.636067	NA	NA	NA	NA	0.93674	1.57128	0.832066	1.32392	1.15253	NA	-0.505791
910932	GAK	-0.839161	1.03162	1.236	1.82974	-0.379801	0.680881	1.85161	1.68137	1.43153	1.06578	2.07925	2.06937	1.92538	0.655585	1.31433	1.11041	1.70298	1.68278	1.46073	1.23458	-1.02484	1.29805	0.0614852	-1.16022	1.76857	0.31078	NA	NA	NA	NA	1.37911	2.87784	1.95344	1.09406	0.828168	1.38015	0.261285	1.44814	0.623446	1.25439	-0.418329	1.71815	1.5743	1.0923	1.60562	1.71659	1.70937	1.06422
906868	GAMG	-1.32693	NA	1.21319	1.06488	NA	NA	NA	1.16357	0.386103	0.530219	1.60627	1.72029	1.57581	0.235126	1.9595	0.199053	0.408716	0.647204	0.143222	0.212512	-1.70663	-0.385972	-0.263069	-0.487961	0.834202	0.790553	-0.0364332	1.23545	1.47067	0.971576	1.03735	2.59794	1.1979	1.01528	NA	NA	-0.565995	NA	NA	NA	NA	0.995208	0.884621	0.646242	1.79065	1.69412	NA	1.07926
687568	GB-1	0.632158	1.52036	1.5655	0.562227	-2.16921	0.78654	1.84354	1.49302	0.535603	0.691258	2.01698	1.44553	1.95128	0.362761	1.69235	1.48105	0.932105	1.03354	0.64671	0.347807	-1.33716	0.864741	0.310499	-0.0134502	1.35178	0.915497	1.90681	1.73373	2.12219	1.88483	0.761617	2.42098	1.85897	1.71696	0.645083	1.43425	-0.820435	1.58757	1.42578	1.5721	0.244044	1.05034	1.23601	0.673045	1.66548	1.71292	2.22326	1.19972
906869	GCIY	0.0230426	1.46963	1.19613	1.23281	-0.427251	-0.454392	2.23037	2.23534	0.975264	0.657217	2.05229	2.25056	2.10202	1.55774	2.03312	1.55276	1.7294	1.82379	0.988243	1.86056	-1.22745	-0.362661	-0.282949	-0.607208	1.95747	0.43353	0.403378	1.27534	1.2016	1.14666	NA	NA	1.05715	0.943545	NA	NA	-0.829181	NA	NA	NA	NA	1.22992	1.666	NA	NA	NA	NA	NA
906999	GCT	NA	NA	NA	NA	NA	NA	NA	NA	NA	NA	NA	NA	NA	NA	NA	NA	NA	NA	NA	NA	NA	NA	NA	NA	NA	NA	0.718092	1.82219	1.34206	1.73396	1.59828	2.3878	1.44428	0.833845	NA	NA	-0.621021	NA	NA	NA	NA	0.958923	0.726518	-0.858153	1.99873	1.69444	NA	0.998725
906870	GDM-1	0.429113	1.32501	-0.167611	1.97202	0.214004	0.722947	2.02397	1.76166	0.618915	1.28402	2.01412	1.93255	1.95698	1.2743	0.872758	1.32099	1.571	1.72104	1.26736	1.62521	-0.249876	0.275085	0.231345	0.417472	1.71405	1.62604	1.72295	1.84099	1.19288	1.71523	-0.180739	2.7991	1.31773	1.43723	NA	NA	0.489468	NA	NA	NA	NA	1.13688	1.20684	-0.0201625	1.52204	1.1927	NA	0.735611
906871	GI-1	-0.803574	0.882613	0.645491	0.996698	-2.01599	0.68897	1.50139	1.76362	0.602315	1.04071	1.78208	1.6433	1.69149	0.537525	1.48563	1.05417	0.438203	1.73249	0.901237	1.54146	-1.30962	0.85147	0.569211	-0.189199	1.7162	0.988006	0.657706	1.71865	1.78524	1.49081	0.848543	2.39596	1.67723	1.07802	0.230891	1.20905	-0.774412	1.38665	0.324851	0.906469	-1.24781	0.98507	1.25018	NA	1.50483	1.59859	1.72176	0.98983
906872	GI-ME-N	0.0226046	1.67331	1.36635	2.08057	-0.454024	0.924674	2.35088	2.04275	0.386981	0.960255	2.37793	2.13619	2.37793	0.415582	0.935146	0.497924	1.16954	0.963206	1.19758	0.531613	-1.52107	0.769135	-0.280897	-0.511586	1.73708	1.40033	1.24065	1.48701	1.5462	1.78267	0.410758	2.5196	1.48246	0.674244	0.10641	0.327937	-0.370964	0.761308	-0.195964	0.46304	-1.52678	0.999453	0.920431	-0.785393	2.22891	1.66941	0.660939	0.951601
906873	GMS-10	-1.10304	1.4376	1.32585	1.76076	-1.00273	0.109115	2.12122	1.56538	0.580315	0.84322	2.00718	1.98513	1.94217	0.701974	1.96463	1.43971	0.593415	1.43144	1.0527	0.516525	-0.787415	1.47843	0.282811	-0.495611	1.83161	0.755714	0.905139	1.64638	1.38743	1.10721	0.857117	NA	1.63282	1.16211	NA	NA	-0.33036	NA	NA	NA	NA	0.814587	1.132	0.84022	2.09444	1.79162	NA	0.96607
906875	GOTO	-0.351149	1.51309	-0.0227592	1.11958	-1.80018	0.950118	1.65729	1.78245	1.14327	0.547793	1.91345	1.12938	0.784041	NA	0.684984	0.584618	0.646192	1.28786	1.47025	0.625979	-0.58256	1.26844	0.248408	-0.0237035	1.15168	1.37203	1.29459	1.82947	1.50277	1.13595	0.874062	2.69061	2.15743	0.78737	NA	NA	-0.614723	NA	NA	NA	NA	1.20202	1.22297	1.14489	1.76622	1.7632	NA	0.602395
907291	GP5d	NA	NA	NA	NA	NA	NA	NA	NA	NA	NA	NA	NA	NA	NA	NA	NA	NA	NA	NA	NA	NA	NA	NA	NA	NA	NA	1.54168	1.82184	1.51915	1.70101	0.716834	2.25517	1.79482	1.77781	0.650099	1.21994	-0.375048	1.58513	0.559019	0.933628	-0.332295	1.86392	1.60562	1.37849	1.97435	1.67332	1.97435	0.974353
906877	GR-ST	0.48989	1.32893	1.30899	1.86949	-0.595118	0.89331	2.04966	1.07773	0.748167	1.53205	2.01044	2.2215	1.49076	0.00896893	1.2956	0.54512	1.32351	1.2853	0.456708	0.645461	-1.18838	0.623344	-0.261043	0.477527	1.35834	0.883279	0.664121	NA	1.00568	1.9777	0.386178	2.99289	1.10554	0.487892	0.521594	0.665065	-0.649777	1.12486	-0.0925499	0.757084	-1.30951	0.91753	1.0202	0.517994	0.721327	1.05236	0.465166	0.339509
1303897	GRANTA-519	0.742985	1.33255	1.31701	1.54869	-0.512977	0.730494	2.03152	1.95045	0.659755	0.87389	2.02871	1.76941	1.96891	0.836858	0.720139	1.33151	0.955997	1.61946	1.07904	1.47084	-1.64163	-0.0452545	-0.420905	0.234562	1.72545	1.62341	0.826944	1.85101	1.87661	1.6001	1.60341	NA	1.76456	1.23698	0.947711	1.94636	-0.313086	2.00135	0.700913	1.54394	-0.677812	1.34111	1.73049	1.36279	1.55253	1.65315	0.988083	0.801771
907041	GT3TKB	-1.14156	1.07913	1.19484	1.01372	-1.58692	0.40798	1.83445	1.90563	0.288347	0.471286	1.65991	1.93633	1.72673	0.569942	1.23342	0.744318	0.461467	1.04664	1.14487	0.152984	-1.10721	0.564758	0.33181	0.222831	1.61658	0.484565	0.556853	1.66074	0.823517	1.62566	0.835622	2.46769	1.34088	1.06343	0.470177	1.79534	-0.467737	1.46522	-0.249259	0.767383	-1.02243	0.626526	1.01784	0.185779	1.23899	0.852406	1.18479	0.616602
907290	H-EMC-SS	0.864633	NA	0.248698	2.41765	NA	NA	NA	2.41765	0.898891	1.71868	2.41765	0.770763	1.50334	0.449495	0.714192	-0.676245	1.67208	0.70788	-0.453083	0.272047	-0.971695	0.867846	0.414497	-2.01481	-0.387819	-0.478129	1.08613	2.17021	1.54064	1.08632	NA	2.27197	2.01824	1.52035	NA	NA	-0.346823	NA	NA	NA	NA	1.23409	1.89366	NA	NA	NA	NA	NA
1290808	H2369	-1.04538	1.478	0.69334	1.94255	-2.12297	0.876097	2.17713	1.87823	1.05319	1.25541	2.17318	0.933935	1.49481	0.65976	0.810962	1.08049	1.00721	0.91626	0.309307	-0.128879	-1.24486	0.904796	-0.0373622	-0.962983	1.87592	1.3005	1.11793	1.961	1.35191	1.87005	1.37768	2.88055	1.7192	0.956159	0.814914	1.82542	-0.493952	1.81696	0.408418	1.41591	-1.13987	1.3789	1.8761	0.358248	1.95474	1.71979	1.9038	1.12239
1290809	H2373	-0.676437	1.71416	0.659164	2.22804	-1.35181	1.1121	2.41313	2.18239	0.926101	1.03213	2.27355	1.56739	2.0184	1.04212	0.711055	1.56951	1.69088	1.59547	-0.0361583	0.544404	-1.89257	0.0308731	-0.447789	-1.09685	2.1121	0.868507	1.3567	2.23059	2.39972	2.10139	0.854857	3.12865	2.18623	1.40581	NA	NA	-0.485101	NA	NA	NA	NA	1.58061	2.11196	0.584494	1.94101	2.03631	NA	1.18096
1290810	H2461	-0.129979	1.71293	1.62836	2.22194	-2.31708	1.06396	2.4119	2.41151	1.18317	1.71103	2.40703	1.89742	2.35528	1.70501	2.24658	1.71261	1.96237	1.41074	0.572903	0.624984	-0.709472	0.990664	0.737078	-0.262655	2.11087	1.91626	1.96278	2.2285	2.38207	1.86665	1.20045	2.59858	2.40942	1.81643	0.703245	1.65777	-0.157067	1.34252	1.01533	1.29717	-0.940707	1.19875	1.52708	1.04744	1.78217	1.93559	1.69066	1.25505
1240131	H2591	0.145503	NA	1.15577	1.69919	NA	NA	NA	2.10131	0.953028	1.30702	2.23596	2.41829	2.26369	1.35216	0.497677	-0.0364156	0.660586	1.99226	1.12708	-0.556656	-1.59974	0.0905725	-0.478138	0.00647342	2.12788	-0.0309786	1.11464	1.99718	1.50417	1.87475	1.52439	2.54892	1.78315	1.43217	0.987196	2.01498	-0.597507	2.15923	0.830361	1.38971	-0.82571	1.57599	1.77432	1.14761	2.38275	2.08172	2.15079	1.38275
1240132	H2595	-0.249538	1.48071	0.861788	1.87729	-1.34181	0.688456	2.10613	1.62819	0.493675	1.46862	2.42035	2.12968	1.51722	1.75612	1.87304	1.34957	1.03099	0.66747	0.473388	1.05113	-1.27956	0.648114	0.162902	-0.433009	1.4044	0.960285	2.23218	2.31791	1.53229	2.21913	1.80098	3.25082	2.32693	1.53044	1.07457	1.53062	-0.7814	2.23195	1.35652	1.22004	-0.128413	1.46899	2.19328	1.2866	1.88193	1.86024	1.9625	1.11268
1240133	H2596	NA	NA	NA	NA	NA	NA	NA	NA	NA	NA	NA	NA	NA	NA	NA	NA	NA	NA	NA	NA	NA	NA	NA	NA	NA	NA	NA	NA	NA	NA	NA	NA	NA	NA	NA	NA	NA	NA	NA	NA	NA	NA	NA	NA	NA	NA	NA	NA
1290812	H2722	NA	1.66046	NA	NA	-1.54515	1.0584	2.35943	NA	NA	NA	NA	NA	NA	NA	NA	NA	NA	NA	NA	NA	NA	NA	NA	NA	NA	NA	1.30839	1.91944	1.93845	1.12174	1.61003	2.58913	1.89548	1.35163	0.701883	1.48026	0.0836176	1.5457	0.317134	1.14077	-0.592384	1.46371	1.75988	0.0948558	1.59082	1.66768	1.7337	1.29347
1240134	H2731	-0.379764	1.58367	0.659347	2.14085	-2.19034	0.938397	2.28264	1.95244	0.73509	1.45511	2.28264	1.19816	1.55125	0.977625	2.11436	0.956646	1.5009	0.913299	0.351859	0.576897	-0.837079	0.516559	0.0594088	-0.736764	1.98161	1.62555	1.40625	1.73719	1.51781	1.77784	0.986763	1.9916	1.63223	1.0576	0.721719	1.65275	-0.230874	1.90459	0.54979	1.35373	-0.398563	1.43711	1.98161	1.26474	1.78432	1.91563	1.60071	1.17786
1290813	H2795	-1.09709	0.44284	0.752172	1.0272	-1.03793	0.0786697	1.1842	0.506361	0.622849	0.840898	1.84834	2.0218	1.52676	0.919162	0.441193	-0.786566	1.05385	1.39087	0.532694	0.446279	-1.23024	0.207349	-0.247036	-0.571785	0.935766	0.385941	0.756751	1.86598	1.16229	1.67247	0.582275	NA	1.40977	1.21854	0.650652	1.12617	-0.622347	1.57224	0.295689	1.57211	-0.677361	1.13857	1.63462	1.52226	2.05564	1.68712	1.55705	1.05575
1240135	H2803	NA	NA	NA	NA	NA	NA	NA	NA	NA	NA	NA	NA	NA	NA	NA	NA	NA	NA	NA	NA	NA	NA	NA	NA	NA	NA	1.14504	1.99124	1.84824	1.94186	0.99066	NA	1.23169	1.07872	1.08673	1.66461	-0.14419	1.51018	1.88229	1.18297	0.232769	2.20773	1.66643	1.77969	2.2811	1.98007	2.28086	1.2811
1240136	H2804	NA	NA	NA	NA	NA	NA	NA	NA	NA	NA	NA	NA	NA	NA	NA	NA	NA	NA	NA	NA	NA	NA	NA	NA	NA	NA	1.23884	1.70594	1.93983	1.83543	0.901835	NA	1.53703	1.28982	0.829262	1.2945	-0.0833959	1.73751	0.601731	1.20679	-0.24463	2.18409	1.01467	1.84703	2.19818	1.89715	1.90641	1.19818
1240137	H2810	NA	NA	NA	NA	NA	NA	NA	NA	NA	NA	NA	NA	NA	NA	NA	NA	NA	NA	NA	NA	NA	NA	NA	NA	NA	NA	NA	1.93843	1.92117	1.64531	0.688012	NA	1.8256	0.89588	0.997515	1.15753	-0.142824	1.71105	1.21918	1.09689	-0.42719	1.53486	1.05853	1.23852	2.20619	1.90516	2.10792	1.20619
1290814	H2818	NA	NA	NA	NA	NA	NA	NA	NA	NA	NA	NA	NA	NA	NA	NA	NA	NA	NA	NA	NA	NA	NA	NA	NA	NA	NA	1.41994	1.98041	1.78305	1.26149	1.42968	2.4779	1.61108	1.70246	NA	NA	-0.00584573	NA	NA	NA	NA	1.74239	1.49609	1.18271	2.13902	1.9027	NA	1.20634
1240138	H2869	1.42277	1.64339	0.959552	2.42277	-1.6061	1.12174	2.41941	2.26915	1.41375	1.44572	2.42277	1.44218	1.70992	1.59067	1.27583	1.52079	2.00651	1.71489	1.25985	1.30886	-0.829929	1.24106	0.583112	-0.39436	2.11098	1.93383	1.92818	1.94523	1.82939	2.12174	0.840244	2.51352	2.1836	1.40695	1.29866	1.18948	0.0821574	2.35369	1.22182	2.06002	-0.584925	2.42277	2.12174	1.67587	2.35369	2.00524	2.14978	1.35065
1240139	H290	-0.195492	0.970581	1.21207	1.88364	-1.75044	-0.256863	2.00601	1.81249	0.540272	0.881383	2.00621	1.45002	2.00346	1.12064	0.541222	1.00171	0.690292	1.55295	0.760683	-0.332734	-1.83356	0.181132	-0.475024	-1.30069	1.70518	1.60776	1.13966	1.82575	2.00621	1.44131	1.11772	2.60989	NA	1.04936	0.467844	1.02681	-0.593348	1.32367	0.723978	0.890796	-0.408833	1.23031	1.70518	0.769801	1.48696	1.40595	1.92948	0.672672
1240140	H3118	-0.872019	1.00188	1.41688	1.54547	-1.68588	-2.15607	1.85193	1.66552	0.815633	0.986484	2.10741	1.76986	1.88836	NA	1.70669	1.08293	NA	0.404982	0.361821	-0.124901	-1.21495	-0.449015	0.135595	-2.58191	1.38345	0.982155	0.657257	1.4349	0.9973	1.86499	-0.222009	0.494192	1.63375	0.982505	0.448433	0.486432	-0.316586	2.10383	0.185891	1.27305	-0.420255	1.04089	1.36223	0.658163	1.65323	0.829884	1.80791	0.572901
1247873	H3255	-0.759453	1.64873	1.09411	1.88494	-0.642171	-2.35287	2.24084	1.91604	1.08938	1.11555	2.16909	1.96537	1.76405	0.748333	1.75521	1.42902	0.936953	1.69718	1.09112	0.910727	-1.16305	1.10833	0.140895	0.02596	1.47654	1.13841	1.14735	1.39968	1.95875	1.27587	0.767105	0.832698	1.60663	1.27599	NA	NA	-0.403067	NA	NA	NA	NA	1.55499	2.02502	0.839455	2.1083	1.96683	NA	0.884376
907042	H4	-1.48924	1.06952	1.25418	2.06233	-2.12398	0.759214	1.80696	0.82361	0.0276311	0.969696	1.94307	1.9307	2.0481	0.0399559	0.049357	0.770233	0.184137	0.104148	0.452865	0.141791	-1.85755	-0.146152	-0.185521	-0.369239	1.14949	0.878663	-0.322006	1.55672	1.44336	1.75441	0.673742	2.71482	1.28593	0.0171637	NA	NA	-0.381911	NA	NA	NA	NA	1.47777	0.580812	0.382736	2.0244	1.60161	NA	1.01561
1240141	H513	-0.747593	1.76135	1.75774	1.9461	-0.669518	0.530688	2.46032	2.25425	1.69122	1.58316	2.40311	2.46032	2.32247	1.55875	NA	1.73654	2.04182	NA	NA	NA	-0.878292	1.24927	0.420116	0.849781	2.12292	2.06238	1.58986	2.23768	1.90395	1.68697	1.70049	2.25658	2.46032	2.05335	1.49161	1.6825	0.340737	2.39791	2.06907	2.05516	-0.204386	2.44129	2.15449	2.09688	2.39791	2.09688	2.21852	1.09213
907043	H9	-0.172663	1.14887	1.08654	1.79459	-0.769933	0.547052	1.69103	1.82174	0.575251	0.567916	1.84808	1.80591	1.83719	1.14908	1.74792	1.10514	0.785984	1.50265	1.38926	1.44764	-0.927943	1.44155	0.070523	-0.793317	1.53358	1.4288	1.54705	1.66763	1.46034	1.53175	0.843073	2.64366	1.29743	1.72745	0.230372	1.43654	-0.392622	0.889655	0.188245	0.583997	-0.547101	0.843873	1.54609	0.910659	1.69762	1.1939	0.948726	0.586873
753558	HA7-RCC	-0.452715	1.5098	1.00532	1.45788	-2.22689	0.477149	1.9888	2.02465	0.648289	1.09384	2.23485	1.70542	1.76867	NA	0.304699	1.45552	NA	1.17703	0.175112	0.323621	-1.55514	-0.0378665	-0.30504	-0.950489	1.43025	1.83203	0.667645	2.0352	1.70873	1.76308	0.98467	2.68338	1.68036	0.777843	NA	NA	-0.664806	NA	NA	NA	NA	2.01643	1.90614	1.11255	1.73903	1.14053	NA	0.231322
949153	HAL-01	0.768709	0.238724	1.09996	0.822357	-2.04787	0.0898745	1.17317	1.26862	0.661818	-0.0215298	1.48434	1.42207	1.8537	0.219997	0.622361	0.531516	0.848627	1.09411	-0.581253	-0.0748662	-1.58551	-1.2972	-1.04542	-0.920653	1.52955	1.12132	-0.382613	1.51375	1.20853	1.48658	0.321318	2.67194	1.12385	0.693937	NA	NA	-0.837795	NA	NA	NA	NA	0.361273	0.791791	0.356638	1.88549	1.02061	NA	-0.738171
1240142	HARA	-0.905583	1.45447	0.955785	1.65031	-1.87707	-0.386139	2.28	1.92937	0.622203	1.10201	2.17158	1.95866	1.8867	NA	1.75701	1.01057	0.72031	1.43399	0.174093	-0.00870933	-1.0261	0.219587	-0.0100626	-0.381876	1.45692	1.6365	1.36626	1.68882	1.36942	1.52194	0.615699	2.4666	1.33725	0.55722	0.596272	1.54274	-0.168309	1.40634	0.711827	1.14711	-0.537644	1.09193	1.09147	0.67737	2.21233	1.9113	1.9676	1.21233
907044	HC-1	0.183071	1.34537	1.34635	1.64032	-1.56244	0.725828	1.9563	1.77801	1.50413	0.939071	2.00461	1.75278	2.04426	1.0011	1.02804	1.19376	1.13212	1.43012	1.30144	0.738897	-0.679697	0.83551	-0.0137188	-0.214626	1.74429	1.3364	1.2887	1.86486	1.77296	1.67928	0.799053	2.82079	1.82715	0.944921	NA	NA	0.533956	NA	NA	NA	NA	0.969632	1.44237	1.05903	1.65539	1.52044	NA	0.954728
1240143	HCC-15	-0.988392	1.02312	1.72299	1.59338	-1.36712	0.823438	1.96584	1.71652	0.362345	1.0407	2.23153	2.38794	2.31714	NA	2.07053	1.54071	0.780036	0.784424	0.684974	1.26765	-1.25475	0.578836	-0.165058	-1.57896	1.32773	1.65944	0.918442	1.84095	1.53211	2.02446	0.688413	3.0464	1.61395	1.50936	0.676754	1.36685	-0.172208	1.52886	0.830512	1.48431	-0.325455	1.54281	1.68913	1.2118	1.90716	1.50517	2.1252	1.3114
1303901	HCC-33	NA	NA	NA	NA	NA	NA	NA	NA	NA	NA	NA	NA	NA	NA	NA	NA	NA	NA	NA	NA	NA	NA	NA	NA	NA	NA	NA	NA	NA	NA	NA	NA	NA	NA	NA	NA	NA	NA	NA	NA	NA	NA	NA	NA	NA	NA	NA	NA
1240144	HCC-366	0.5262	1.54088	1.5398	2.08175	-1.7622	0.905149	2.23985	1.95117	1.08762	1.09513	NA	2.21536	2.23671	1.52427	2.13948	1.54088	NA	1.57469	0.705018	1.43089	-0.408259	0.485188	0.665452	-0.534044	1.93882	1.84143	1.52535	2.05754	1.93558	1.84093	0.862696	2.09347	2.23985	1.24218	1.07685	1.49209	0.22253	2.19235	1.00061	1.81457	-0.220431	NA	1.93882	1.03121	2.00756	1.66694	1.94361	0.977012
1240145	HCC-44	-1.85052	1.28112	0.807565	1.40604	-1.61879	-0.198887	1.3491	1.39526	0.00312189	0.273856	1.98559	1.75502	1.42904	0.824296	1.5358	0.677381	0.443233	1.44186	-0.314727	1.21114	-1.76806	-0.563137	-1.00811	-1.69051	1.4432	-0.0473243	-0.0473672	1.85289	1.91601	1.74111	0.758226	2.41488	1.08065	1.30587	NA	NA	-0.240818	NA	NA	NA	NA	1.15567	1.45028	-0.270207	1.88911	1.56784	NA	0.995554
1290907	HCC-56	-0.351223	1.37575	1.48209	1.75364	-1.04853	0.162005	1.61742	2.18144	1.03941	1.47082	2.16178	1.94185	2.16125	0.533466	1.22416	0.852219	0.859269	1.74986	1.08248	1.34606	-0.747001	0.922604	0.189697	-1.57376	1.58473	-0.534977	1.82064	1.99527	1.86292	1.6962	0.298894	NA	2.0122	1.82134	0.397244	1.10964	0.401842	2.07726	1.24957	1.38783	0.224116	2.08725	1.38317	0.872075	1.88137	1.63083	1.45359	1.02635
1290908	HCC-78	-0.624067	1.4274	0.783648	1.5938	0.430688	-0.15445	1.92727	2.28419	0.937733	1.32129	1.95745	1.77598	1.51455	0.612745	1.90996	1.15766	0.89045	1.60062	0.696984	0.294497	-1.09451	0.441697	0.106175	-0.500186	1.76968	0.768154	NA	NA	NA	NA	0.00753612	2.42197	NA	NA	0.404149	0.257335	NA	1.52873	0.569991	1.14824	-0.586323	NA	NA	1.63634	2.2281	1.09482	1.92508	0.66159
1240146	HCC-827	0.126256	1.45506	0.31167	2.11472	-1.3771	-3.06801	1.99737	0.918143	1.10102	0.534725	1.58472	2.27771	2.06364	1.09276	1.26533	1.16666	1.08192	1.38623	1.53158	0.592252	-0.883014	1.30693	0.268819	0.162331	1.63553	0.890459	NA	2.00492	1.59735	1.59301	1.01954	2.84746	2.19748	1.17755	NA	NA	-0.495282	NA	NA	NA	NA	0.773108	1.41782	1.14219	2.15671	1.31846	NA	0.905869
749710	HCC1143	-0.741755	1.76755	1.75472	1.80491	-1.08663	-0.122451	1.8934	2.49639	0.998184	1.29164	2.41163	2.51643	2.50324	1.81896	2.10711	0.995542	0.988308	2.16721	1.29706	0.244532	-0.712732	0.426527	-0.0593683	-0.679203	2.2169	1.84183	1.49155	2.31645	2.22966	1.6848	0.392963	3.11835	2.48087	1.38911	NA	NA	0.1132	NA	NA	NA	NA	1.92966	1.98532	1.94043	2.24352	2.01005	NA	0.87294
749711	HCC1187	0.974873	1.05327	1.33139	1.49219	-1.28576	0.215604	1.93422	2.0115	0.508036	1.20812	1.76005	1.94781	1.86353	1.08769	1.65845	0.989503	0.353294	1.63869	0.588989	1.36836	-0.594581	0.72052	0.382293	-0.0966567	1.48317	1.13283	1.58826	1.11223	1.47351	1.04804	0.847851	2.82622	1.5412	1.20224	NA	NA	-0.36979	NA	NA	NA	NA	0.965324	1.05084	NA	1.4826	0.852972	NA	0.929819
749712	HCC1395	0.312063	1.61389	0.896938	1.88186	-1.69243	1.08942	2.33602	2.16241	1.43307	1.09296	2.39045	1.71691	1.88057	1.00719	2.13204	0.432372	1.27805	0.993222	0.32632	0.940301	-0.811745	0.667437	0.305906	-0.251437	2.08942	1.67095	1.20628	2.08254	1.90944	1.8631	1.38394	2.75047	2.17936	1.13171	1.21518	2.24215	0.517568	2.31782	0.524821	1.91392	-0.273633	2.05219	1.95193	0.934988	2.04284	2.01071	1.97428	1.19389
907045	HCC1419	-0.697818	1.91109	0.246296	2.51021	-1.6828	-0.487695	2.07837	2.12674	1.72453	1.88568	1.59374	1.5333	1.37811	0.782008	2.18412	1.87359	1.542	1.32744	-0.246007	1.94747	-1.35879	0.412508	0.0246125	-0.863539	1.44981	1.21954	1.28668	1.97223	1.18724	1.36293	2.13485	3.02664	0.985328	1.23262	1.84337	2.53062	-0.0676959	2.26568	1.49969	1.87332	-0.693396	2.26301	2.30418	1.92683	2.53279	2.23176	2.22244	1.53279
1290905	HCC1428	-0.0610802	1.49446	0.969897	1.80547	-1.05468	0.879142	2.32783	2.15101	1.57129	1.12802	2.16267	2.12125	1.92075	1.12544	2.13886	1.62903	1.87231	1.14764	1.36855	0.923021	-0.76273	1.80892	0.237568	0.00580965	1.98157	1.68141	1.46633	1.90047	2.10047	1.93986	1.76063	2.90391	1.8549	1.56287	1.42296	2.27228	-0.374155	2.09958	0.911391	1.64113	0.035858	1.42622	1.94968	1.97573	1.6242	1.36503	2.02129	1.21733
1303900	HCC1500	0.36697	0.877026	1.5092	1.75195	-0.361992	0.52127	1.82708	1.99913	1.6319	1.02774	2.03867	2.2274	2.22719	1.33769	1.57679	1.26785	1.63449	1.91252	1.82946	1.81894	-1.21695	1.13596	-0.897149	0.595114	1.63579	1.51327	1.29285	1.6784	1.103	1.76219	1.34647	2.99781	1.34369	1.63008	NA	NA	0.725335	NA	NA	NA	NA	2.19476	1.92637	0.480397	1.65882	1.42644	NA	0.312337
907046	HCC1569	-0.0638118	1.75056	1.74744	1.44963	0.453306	-0.165158	1.89716	2.41693	1.29637	1.47962	2.05161	2.084	2.42727	0.346282	1.57534	0.571228	1.39268	1.88335	0.994771	1.80456	-0.745386	0.947472	-0.455084	-0.179397	1.47829	1.74185	0.692679	1.46706	1.49263	1.18302	1.91615	2.82503	0.971394	1.08783	1.14363	1.66602	0.642112	1.69348	0.381571	1.74561	-0.817545	1.1246	1.20532	1.38102	1.63018	1.33772	1.91697	0.956572
749713	HCC1599	NA	NA	NA	NA	NA	NA	NA	NA	NA	NA	NA	NA	NA	NA	NA	NA	NA	NA	NA	NA	NA	NA	NA	NA	NA	NA	NA	NA	NA	NA	NA	NA	NA	NA	NA	NA	NA	NA	NA	NA	NA	NA	NA	NA	NA	NA	NA	NA
907047	HCC1806	-0.871602	NA	0.990921	1.96952	NA	NA	NA	1.4199	1.01127	1.31406	1.35169	1.51908	1.64943	0.228034	1.57412	1.19637	0.639598	1.32057	0.820159	0.624131	-0.973417	1.57104	-0.0750914	-0.459973	1.69728	0.765551	1.69435	1.83361	1.71893	1.69763	1.05584	2.33399	2.00487	0.743227	NA	NA	0.259916	NA	NA	NA	NA	1.14712	1.22439	0.960248	1.97863	1.65889	NA	0.976895
749714	HCC1937	-0.683857	1.37084	0.736179	2.12174	-2.45474	0.323313	2.03749	2.11731	1.70965	1.34982	2.28514	1.4513	1.89638	1.63	1.77064	1.63271	1.80176	1.56942	0.561009	1.56384	-0.646847	0.392221	0.0481405	-0.570061	1.84077	1.79808	1.15279	2.01729	1.65114	1.4312	1.79968	2.66103	1.99544	1.19676	1.30145	1.76283	0.117683	1.94217	0.96614	1.6568	-0.11797	1.44993	1.48948	1.67027	2.27011	1.96908	1.48935	0.901468
749709	HCC1954	0.0684569	1.62864	1.41904	2.31458	0.580767	0.56004	2.02101	2.30786	1.3186	1.46641	0.827047	1.73907	1.92551	0.372454	1.15036	1.24189	1.10539	1.42806	0.906032	1.20226	-0.387665	1.27635	0.600137	-0.469903	1.88076	0.864869	0.552212	1.882	1.56458	1.44911	1.5569	2.6826	1.54687	0.965191	1.17635	1.86872	0.0502909	2.25559	0.89481	2.25024	-1.3011	1.11377	1.69752	1.53108	1.99424	1.35901	2.11392	1.0052
1290906	HCC202	0.349891	1.81357	1.37408	2.48333	-0.922121	-0.450586	1.75535	1.64404	2.18137	1.21295	2.3647	2.5535	2.48244	1.82942	2.42629	1.5224	2.14485	2.22371	0.736335	2.14945	-0.709219	0.410289	0.996132	0.822144	1.41223	2.10417	2.14204	2.34765	2.00762	1.94128	1.93648	2.91287	1.84562	1.93927	1.31985	2.43863	1.76365	2.43922	1.02684	2.20955	-0.218208	2.46297	2.23903	1.27517	2.03088	2.146	2.08911	1.1173
749715	HCC2157	-1.00328	1.25988	1.51187	0.993051	-1.65853	-0.868617	1.40821	2.11607	0.833391	0.318892	2.04181	2.21417	2.1648	1.51617	2.03329	0.943414	0.438261	1.64043	-0.487704	1.77146	-1.37042	-0.707862	-0.609985	0.34949	1.91282	1.49407	-0.153505	2.00734	1.37672	1.59806	0.98023	2.98275	1.90998	1.20408	0.639388	1.49745	-0.267005	1.00803	0.128948	0.714604	-0.758418	0.768767	1.77405	1.82709	1.90578	1.83837	NA	1.10186
749716	HCC2218	-0.675315	1.18644	1.73828	2.16411	-0.834391	-1.37438	2.34841	1.91432	2.08524	1.53349	2.41599	2.36945	2.4055	1.54266	1.76415	1.48172	1.98393	2.06741	0.733698	2.00156	-0.389822	0.210515	0.276223	0.835752	1.91362	1.90849	1.72755	2.08829	1.69746	2.02854	1.96922	3.18539	1.75565	1.95626	0.925268	1.93869	0.0348071	2.33315	0.579456	2.33066	-0.080134	1.06553	2.0438	0.587022	1.96801	1.59464	NA	0.558365
905971	HCC2998	NA	1.33074	NA	NA	-0.880624	0.529065	1.57439	NA	NA	NA	NA	NA	NA	NA	NA	NA	NA	NA	NA	NA	NA	NA	NA	NA	NA	NA	1.35826	1.65158	1.63692	1.32502	0.841405	NA	1.57748	1.7898	0.799387	1.47102	0.711638	1.19248	0.0717794	1.12548	-1.33365	1.48373	1.09016	1.74704	2.00507	1.70397	0.881384	0.978755
749717	HCC38	-0.511343	1.54769	1.54726	1.67386	-0.608953	0.840322	2.00717	2.24258	0.938857	1.32118	2.05601	2.19763	2.11496	0.615542	2.135	1.15424	1.37157	1.2196	1.83917	1.41931	-0.649333	1.3687	0.583444	0.507809	1.9445	1.80661	1.39664	1.97114	1.89213	0.882879	1.21964	2.21153	1.47349	1.05742	0.985928	2.18087	-0.250552	1.81479	0.842667	1.41843	-0.220513	1.52715	1.71911	1.2674	1.17984	1.86321	1.75755	1.1721
907048	HCC70	NA	1.17716	NA	NA	-0.864519	0.325511	1.44987	NA	NA	NA	NA	NA	NA	NA	NA	NA	NA	NA	NA	NA	NA	NA	NA	NA	NA	NA	0.510573	1.62324	1.66522	1.19341	1.16379	2.44146	1.74278	1.15822	NA	NA	-0.165278	NA	NA	NA	NA	1.45007	1.7108	1.77855	1.62673	1.77718	NA	1.05161
753559	HCE-4	NA	NA	NA	NA	NA	NA	NA	NA	NA	NA	NA	NA	NA	NA	NA	NA	NA	NA	NA	NA	NA	NA	NA	NA	NA	NA	0.835433	1.71842	1.44045	1.5681	1.00049	NA	1.75561	0.643313	NA	NA	-0.291702	NA	NA	NA	NA	1.92366	1.45802	0.508617	1.68776	1.41396	NA	0.770733
905936	HCT-116	-0.469308	1.04009	1.32015	1.78878	-1.36879	-0.0305682	1.43691	2.01517	0.680027	1.32006	1.58569	1.73831	2.01946	0.860758	0.495145	1.07205	0.132688	1.00837	0.909938	0.483751	-0.865101	1.07119	0.0438488	-0.676001	1.26136	-0.0471214	1.03662	1.78209	1.4925	0.812216	0.150706	2.58608	1.33412	0.987938	0.232545	1.21069	-0.99554	1.00323	0.256716	1.15187	-0.943548	0.802141	0.792474	0.438565	1.65958	1.26874	1.9111	0.977695
905937	HCT-15	-0.532337	1.53354	1.18079	1.74327	-2.35023	0.861496	2.23343	1.62274	0.619732	1.19607	2.23343	2.14728	2.03349	0.721337	2.13424	1.5323	1.29814	1.24157	0.177436	0.540405	-2.01719	-0.0396674	-0.630798	-0.904589	1.9324	1.82846	1.04775	1.3691	1.10533	1.47439	1.35334	NA	1.75987	1.37522	1.27696	2.18169	-0.830218	2.17036	2.18169	2.05426	0.824746	0.636065	1.8741	1.37769	2.18169	1.88066	2.18169	1.18169
907050	HD-MY-Z	-0.897243	0.865724	1.2354	1.96654	-2.21551	0.710928	1.46253	1.71399	0.664277	1.14878	2.08412	1.62588	1.90183	NA	1.87862	1.39581	NA	0.870958	1.34004	0.645192	-1.30819	1.02204	-0.0639488	-1.18764	1.2852	1.54129	1.25972	1.91358	1.77225	1.54195	0.92384	2.5107	1.70213	0.737507	NA	NA	-0.423781	NA	NA	NA	NA	0.994469	1.3257	0.460199	1.76672	1.73804	NA	0.982621
924110	HDLM-2	-0.119719	0.99023	1.43203	1.65924	-0.238195	0.695801	1.63056	1.39679	0.507048	1.43966	2.11891	1.56255	2.09673	0.704567	1.89551	0.76557	0.501098	1.32296	1.07804	0.782205	-0.762059	1.01595	0.035329	0.138616	1.79012	1.68579	1.70842	1.68759	1.58347	1.8376	0.864203	2.91425	1.31762	0.834948	NA	NA	0.511483	NA	NA	NA	NA	1.39391	1.8376	0.682875	1.84103	1.72575	NA	0.985125
1290922	HDQ-P1	-0.139419	1.68022	1.55335	2.10943	-0.0648967	-0.523675	2.35811	1.78257	1.46836	1.39934	1.99695	2.31588	2.37567	1.0463	2.25052	1.6816	1.36527	2.06844	1.36381	1.92278	-0.663881	0.639655	0.440775	-0.562822	1.98333	0.598127	0.929041	2.13328	1.95871	1.73769	1.56973	2.36591	2.09569	1.76387	NA	NA	-0.367866	NA	NA	NA	NA	1.31542	2.06168	1.58739	1.90348	1.91228	NA	1.17683
907051	HEC-1	-1.24438	1.31129	1.41385	1.61896	-2.00741	0.121196	2.08739	1.83841	0.510106	0.757847	1.98551	2.09186	2.10781	0.678902	1.26369	1.11605	0.667433	1.5176	0.735816	0.844206	-1.19946	0.711699	-0.0251569	0.285155	1.43862	1.50266	1.02535	1.54284	1.40399	1.14755	0.859125	2.2476	1.65357	1.16834	0.522375	1.22641	-0.747851	1.77603	0.360664	1.25639	-0.294272	1.09096	0.916327	0.641688	2.01712	1.76777	2.01009	1.03754
907053	HEL	NA	NA	NA	NA	NA	NA	NA	NA	NA	NA	NA	NA	NA	NA	NA	NA	NA	NA	NA	NA	NA	NA	NA	NA	NA	NA	1.42692	1.67243	1.54568	1.55457	0.882839	2.33845	1.8556	0.861882	NA	NA	-0.394417	NA	NA	NA	NA	1.04391	1.55457	1.01567	1.82436	1.46769	NA	0.833609
1298134	HeLa	-0.468384	0.994316	0.87495	1.99346	-1.49978	0.783938	2.08315	1.91656	0.73716	1.386	NA	1.27819	1.91598	1.347	1.98806	0.682968	NA	1.46487	1.0362	1.59314	-0.6493	1.2615	0.610479	-0.19949	1.78394	1.27704	1.50447	1.82917	1.65628	1.70492	0.539377	2.76168	1.81943	1.24509	NA	NA	-0.50404	NA	NA	NA	NA	NA	1.78394	0.327411	1.0944	1.51181	NA	0.241771
1240147	Hep3B2-1-7	0.0706016	1.37273	0.475227	1.06752	-2.0377	0.761048	1.82734	1.24269	0.536305	0.732869	NA	1.36489	1.30732	1.30652	2.00444	-0.618776	NA	0.950026	0.238643	1.3389	-1.22524	0.0158538	-0.490653	-0.907992	0.690616	1.47097	0.83337	1.92069	1.12967	1.18192	0.0292347	2.75754	1.40308	0.80952	NA	NA	-0.355151	NA	NA	NA	NA	NA	1.78907	0.0139429	1.01275	0.996997	NA	0.0624745
1479988	Hey	-1.50567	1.07648	0.792735	1.76419	-2.41824	0.71429	1.91626	1.38322	0.144817	0.690009	1.34178	1.17408	1.38786	NA	0.413171	1.21965	0.47042	0.821158	0.230628	-0.376443	-2.00295	0.0648984	-0.709967	-1.05468	0.570005	-0.00916311	1.46209	1.83099	1.34184	1.20134	1.14818	2.60494	1.28762	0.843609	0.469049	1.55738	-0.55304	1.78307	0.287565	1.224	-1.00775	0.735305	0.912467	0.636391	1.62664	1.65874	1.31955	0.403761
907055	HGC-27	-1.74855	1.07862	1.09927	1.75663	-2.11328	0.491027	1.30705	1.18209	0.23629	1.03052	1.4838	1.33927	1.83831	0.535147	1.38687	0.779474	0.260421	0.733514	-0.212805	-0.29341	-1.69647	-0.541367	-0.547247	0.0494238	1.09278	1.12402	0.994699	1.28339	1.03527	1.19129	0.859049	2.65047	1.00568	0.925484	-0.115293	0.850141	-0.719671	1.31584	-0.0394271	0.863497	-1.48196	0.748674	0.333224	0.230667	1.19903	0.851405	1.45868	0.723789
907056	HH	0.394281	1.16227	1.43586	1.01281	-1.09799	0.762649	1.58753	1.56399	0.52257	0.264417	1.75638	1.82631	2.28953	1.10926	1.41034	1.08075	1.10638	1.09147	-0.610809	-0.0379517	-1.33837	-0.671301	-0.744759	0.160293	1.85289	1.45743	0.380042	1.73343	1.54776	2.00487	1.65467	3.09396	2.32492	1.0026	NA	NA	-0.0237862	NA	NA	NA	NA	1.56245	1.78139	-0.126624	1.55112	0.943748	NA	-0.980771
905938	HL-60	-0.269432	0.703679	1.21963	1.57415	-0.778643	0.178935	1.68439	1.94093	0.433856	0.306396	1.76095	1.94017	1.71016	1.07922	1.35122	0.827339	0.35856	1.22919	0.341179	0.142901	-1.02567	-1.02238	-0.260196	-2.21879	1.09881	0.619155	0.108439	1.63678	1.74995	1.60324	0.995784	2.77148	1.97178	1.3958	NA	NA	-0.054451	NA	NA	NA	NA	1.25559	1.68409	1.04133	1.7148	1.3681	NA	0.798709
907057	HLE	0.0456398	NA	1.34667	1.46071	NA	NA	NA	1.8343	0.652005	0.690005	1.93727	2.04115	1.42797	0.676996	1.24416	1.02055	0.457102	1.13214	0.95732	0.549078	-1.4078	0.429307	-0.152515	-0.522165	1.36148	0.745422	1.46575	1.53713	1.25327	1.39474	0.755535	2.57318	1.84027	0.741612	NA	NA	-0.675519	NA	NA	NA	NA	1.2744	1.16582	0.567853	1.85846	1.26389	NA	1.00074
907058	HMV-II	NA	1.42019	NA	NA	-0.969912	0.922667	2.28993	NA	NA	NA	NA	NA	NA	NA	NA	NA	NA	NA	NA	NA	NA	NA	NA	NA	NA	NA	1.49672	2.08921	1.86745	2.03996	0.830625	3.0281	1.99947	1.18589	NA	NA	-0.55673	NA	NA	NA	NA	1.51691	2.03996	1.00935	2.26834	1.96731	NA	0.181343
907059	HN	-1.28462	0.607523	0.874293	1.77607	-1.79694	-0.910168	1.26527	0.993153	0.356854	1.03086	1.33845	1.5793	1.41797	0.147604	1.89399	1.0146	0.248989	0.694905	0.659361	0.0657417	-2.15398	0.129457	0.0938943	-1.07788	1.52693	-0.162252	0.802055	1.66858	1.62475	1.51477	0.715602	1.90628	1.58199	0.923351	NA	NA	-0.542419	NA	NA	NA	NA	0.763389	1.38216	-0.318845	1.64491	1.5951	NA	0.607763
924111	HO-1-N-1	NA	NA	NA	NA	NA	NA	NA	NA	NA	NA	NA	NA	NA	NA	NA	NA	NA	NA	NA	NA	NA	NA	NA	NA	NA	NA	0.997936	1.66873	1.625	1.45349	0.794491	2.32576	1.52331	0.950119	NA	NA	0.055338	NA	NA	NA	NA	1.03191	1.14622	0.390938	1.94716	1.14982	NA	-0.134251
753561	HO-1-u-1	-1.45324	1.28236	1.31313	1.71695	-2.12957	-0.9532	1.53206	1.76129	0.981976	0.948393	2.07182	1.69624	2.07029	1.37285	1.97398	1.37232	1.43389	1.74774	0.430732	0.984441	-0.931476	0.355257	-0.0244441	-0.388659	1.77079	1.6731	1.21909	1.7086	1.30879	1.51761	0.846242	2.63318	1.76823	0.766441	NA	NA	-0.312995	NA	NA	NA	NA	1.09737	1.24447	0.783311	1.42878	1.72951	NA	0.106722
905972	HOP-62	-0.930904	1.38677	1.23639	1.85689	-1.71199	0.779074	2.09154	1.94826	0.59304	0.732997	1.79092	1.46237	1.73961	1.39114	1.86682	1.39328	1.17673	1.60988	0.885334	0.619555	-1.19023	0.951528	0.138884	-1.79651	1.74036	1.56668	1.2105	1.76262	1.74703	1.76418	1.40876	2.64325	2.09225	0.914422	NA	NA	-0.575409	NA	NA	NA	NA	1.18715	1.79122	0.802794	1.56304	1.70956	NA	1.03782
905973	HOP-92	NA	1.51227	NA	NA	-1.93028	0.793042	2.25695	NA	NA	NA	NA	NA	NA	NA	NA	NA	NA	NA	NA	NA	NA	NA	NA	NA	NA	NA	0.494106	1.56138	1.88462	1.90832	1.04397	2.81856	1.93553	1.28617	NA	NA	-0.65348	NA	NA	NA	NA	1.6132	1.49619	-0.0171755	1.8882	1.53198	NA	0.883731
907060	HOS	-0.470876	1.08612	1.00023	1.27199	-2.52477	0.502141	1.0316	1.34683	0.179772	0.563454	1.58769	1.10704	1.49927	0.233177	1.20826	0.566434	0.568934	1.01909	0.6402	0.0479644	-1.65916	0.209991	-0.249764	-0.631702	1.01241	0.920886	0.60622	1.32966	1.60661	1.5428	0.643002	2.60978	1.7903	0.702547	NA	NA	-1.06491	NA	NA	NA	NA	0.670425	0.945539	-0.230982	1.56273	1.09697	NA	0.858232
1298136	HPAC	NA	NA	NA	NA	NA	NA	NA	NA	NA	NA	NA	NA	NA	NA	NA	NA	NA	NA	NA	NA	NA	NA	NA	NA	NA	NA	0.991117	1.20953	1.45321	0.623722	1.03999	NA	1.47929	2.10125	NA	NA	1.02083	NA	NA	NA	NA	1.88197	1.36197	1.27391	1.43208	1.95378	NA	1.24853
724869	HPAF-II	NA	NA	NA	NA	NA	NA	NA	NA	NA	NA	NA	NA	NA	NA	NA	NA	NA	NA	NA	NA	NA	NA	NA	NA	NA	NA	1.0188	1.74596	1.41016	1.01706	0.197815	3.12324	1.62821	0.93858	NA	NA	-0.559675	NA	NA	NA	NA	1.04091	1.40775	0.559419	1.47794	0.607443	NA	1.04486
1322218	Hs-445	NA	NA	NA	NA	NA	NA	NA	NA	NA	NA	NA	NA	NA	NA	NA	NA	NA	NA	NA	NA	NA	NA	NA	NA	NA	NA	NA	NA	NA	NA	0.719302	2.51865	NA	NA	0.637764	1.8887	NA	1.7125	0.574405	0.994251	-0.238768	NA	NA	1.21611	1.94854	1.68176	0.556003	0.881519
905957	Hs-578-T	-1.08911	1.5573	0.805527	1.14625	-1.85678	0.866363	2.00387	1.98956	0.511014	0.854611	1.68303	2.17018	2.19313	NA	2.13372	0.3493	NA	0.408222	0.196185	-0.0162853	-1.58847	0.0563997	-0.197579	-1.81199	1.95524	1.81285	0.551853	1.95282	1.67261	1.95524	1.26112	2.35877	1.91768	1.09233	1.16977	1.79302	-1.01321	2.04777	0.657418	1.37096	-0.846326	1.62648	1.68366	0.646344	1.79007	1.89133	2.08972	1.06095
1240149	Hs-633T	0.118466	0.968584	0.641886	1.01439	-2.08951	0.0130426	1.36995	0.98969	-0.274076	0.311259	1.80699	1.2465	1.48304	0.228116	0.321414	0.969859	0.344807	1.09773	0.413975	-0.0234036	-2.0953	-0.079358	-0.507911	-1.89757	0.834284	-0.229507	0.496881	1.62655	1.61348	1.01792	0.530122	2.60492	1.16815	0.72998	NA	NA	-0.791489	NA	NA	NA	NA	0.773732	0.907839	-0.98963	1.38046	1.16417	NA	-0.248283
1240150	Hs-683	-1.31222	1.36154	1.21795	1.34163	-1.3103	0.674543	1.92411	1.26655	0.446172	0.763217	1.63059	1.69867	1.56111	0.810482	1.55326	0.879263	0.921859	0.434863	0.279162	0.661824	-1.50215	0.205758	0.493395	-0.029209	1.6115	1.53549	1.12435	1.88517	1.85553	1.86648	1.42044	2.30353	1.89069	0.865708	1.03088	2.12879	-0.259612	2.12879	1.18129	1.5423	-0.248486	1.48992	1.57306	1.61454	1.77471	1.82776	2.12475	1.12879
1298141	Hs-766T	-0.643618	1.26943	1.73567	1.45538	-1.39267	1.00023	2.18191	1.68433	1.00932	0.913508	2.28236	2.37547	2.31617	NA	1.80761	1.40598	1.99637	1.43905	0.518988	0.698328	-1.32588	0.397562	-0.22624	-1.37166	2.04855	1.34445	0.736766	2.06424	1.55777	2.11084	1.12841	2.83575	2.27826	1.36255	1.10602	2.00651	0.845388	1.99792	1.78882	1.5329	0.274431	2.23443	2.23978	2.02744	2.07624	2.13682	2.39612	1.47898
1298144	Hs-939-T	-1.14674	1.53754	1.02586	1.77748	-1.9849	0.890183	2.04839	0.537777	1.29147	0.908592	2.25981	1.50651	1.88604	1.57395	0.797652	1.48375	1.35345	1.24512	0.172554	0.682654	-1.11671	0.231645	-0.0655442	-2.01471	0.693337	1.39946	0.827692	2.09457	1.97017	1.91639	0.920132	2.79191	2.27502	1.43542	1.28027	1.08368	-0.55402	1.8474	0.696938	1.52875	-0.243623	1.36126	1.70539	1.20281	1.84366	1.77607	1.62372	1.21996
1298145	Hs-940-T	NA	NA	NA	NA	NA	NA	NA	NA	NA	NA	NA	NA	NA	NA	NA	NA	NA	NA	NA	NA	NA	NA	NA	NA	NA	NA	1.62131	1.98219	1.82452	1.55364	1.48193	3.03748	1.68598	0.539339	1.10468	0.957081	-0.285224	2.30286	0.958664	1.84209	-0.027729	NA	2.07074	-0.0608571	1.93669	1.97552	2.1083	1.30182
1240151	Hs746T	0.0898417	1.47278	0.82584	1.86681	-1.35267	0.992793	2.14162	2.33633	0.741164	0.954473	2.43476	2.04035	1.69905	0.387222	2.30657	1.71011	1.81911	1.82944	0.67889	0.452385	-0.655231	0.537264	0.229943	-1.06072	1.98497	0.807759	1.35965	2.24941	1.89453	1.67096	2.00021	2.89845	2.14932	0.863612	NA	NA	0.0274144	NA	NA	NA	NA	1.30021	2.17906	1.38014	1.84411	1.97517	NA	1.35924
753562	HSC-2	-0.640597	1.32301	1.14447	1.67454	-0.981846	-0.908585	1.94763	1.66608	0.854358	0.620417	1.71924	1.90521	2.02198	0.80905	1.87538	1.22824	1.1676	0.939143	1.10165	0.702367	-1.08299	0.566096	0.151363	-0.549829	1.52814	0.959075	0.0825945	1.4127	1.36283	0.879489	0.842537	1.64636	NA	NA	0.439783	1.27528	NA	1.28725	0.627154	0.927687	-0.981239	NA	NA	1.48387	0.976095	1.56868	1.83304	0.832358
907061	HSC-3	NA	NA	NA	NA	NA	NA	NA	NA	NA	NA	NA	NA	NA	NA	NA	NA	NA	NA	NA	NA	NA	NA	NA	NA	NA	NA	0.958359	1.70108	1.60329	1.1764	0.905874	1.60892	1.88256	0.625857	NA	NA	-0.479365	NA	NA	NA	NA	0.950113	1.55487	-0.912232	1.45586	1.02933	NA	0.360786
1322224	HSC-39	-1.25186	0.692905	0.874173	0.982158	-0.691494	0.386022	1.3038	0.536704	0.075508	0.774128	1.1714	1.72782	1.92665	0.223575	1.55689	-1.56406	0.247751	1.62562	0.194906	0.383523	-1.30783	-0.504839	-0.726109	0.269286	1.16319	1.34059	0.0885499	1.64264	0.826971	1.28269	0.218513	2.70679	0.545329	0.666803	0.0954653	1.23066	-0.430503	1.68843	0.660589	1.2718	0.196422	0.909039	1.57586	0.470916	1.45932	1.05263	1.65287	0.358917
907062	HSC-4	NA	1.17742	NA	NA	-2.30988	-1.70653	1.73385	NA	NA	NA	NA	NA	NA	NA	NA	NA	NA	NA	NA	NA	NA	NA	NA	NA	NA	NA	0.955615	0.841957	1.53143	1.60668	0.24942	1.13404	1.66154	1.01747	0.190198	0.781795	-0.657836	1.09196	-0.0689447	0.817886	-1.07501	0.804146	1.09305	0.545305	0.984554	1.37371	2.17585	1.23672
907063	HT	0.651717	1.26899	1.33823	1.1125	-1.00692	0.698419	1.98133	1.43575	0.986088	0.531699	1.54488	1.58169	1.8737	0.893847	1.72171	1.07601	0.958453	1.6943	-0.118294	1.24334	-1.38147	-0.234213	-0.50679	0.434998	1.19374	1.44383	0.437371	1.79235	1.80838	1.68168	1.30107	2.82124	2.00333	1.49785	NA	NA	-0.268939	NA	NA	NA	NA	2.03563	1.7362	1.00469	1.68063	1.37239	NA	-0.0648936
907064	HT-1080	-1.02051	1.16959	1.13387	1.53516	-2.26796	0.650086	1.42017	0.827406	0.350596	0.597648	1.53926	1.46539	1.92465	0.113266	0.653742	1.25334	0.512848	0.926401	0.939945	0.0844463	-1.61044	0.473119	-0.279806	-1.16823	1.27667	0.19102	0.946224	1.77206	1.65195	0.68774	1.52299	2.73444	1.07233	0.505115	NA	NA	-0.909479	NA	NA	NA	NA	0.485053	0.665201	-0.284315	1.68026	1.07309	NA	0.732542
907289	HT-115	0.012528	1.37815	1.11054	1.90452	-0.790238	-0.27805	2.07669	2.07712	1.1055	1.29185	2.07712	1.95829	1.90589	1.28772	1.97708	1.37775	0.914762	1.77553	1.00315	0.932551	-0.622902	0.47292	0.293752	-0.61443	1.77609	1.67827	1.52973	1.89667	1.21963	1.40442	0.942651	1.45891	1.57972	1.43854	0.443641	1.37226	0.0835705	1.98767	1.50394	1.6434	0.256648	1.65971	1.77398	0.317837	2.04647	1.20395	1.29687	1.04647
907065	HT-1197	0.135474	1.65975	1.47132	2.00414	-1.18071	1.0512	2.3616	2.1061	2.05098	1.59375	2.36276	1.93086	2.0565	1.11356	1.19371	1.66308	1.96674	1.99623	1.14234	1.82172	-0.667842	1.01746	0.799087	0.145986	2.06512	1.37957	1.00268	1.92	1.61204	1.19652	1.26694	2.76557	1.5433	1.91961	1.23407	1.21215	0.470228	1.99355	1.97777	1.23242	-0.607453	1.19382	1.10868	1.05073	2.13489	1.27119	2.26757	1.28521
907066	HT-1376	-0.920708	1.63615	1.47987	1.40611	-0.858696	-0.00396308	2.38157	1.35701	0.992562	1.03128	2.31726	2.3245	1.75252	0.758453	2.031	1.6542	1.51759	1.43524	1.29688	1.59397	-0.23846	0.716462	0.445764	-0.350255	2.08054	0.975459	NA	NA	NA	NA	0.53519	2.53275	2.31287	1.86635	NA	NA	0.319145	NA	NA	NA	NA	1.59924	1.74772	1.1066	2.09045	1.19552	NA	1.10973
907067	HT-144	-1.22757	NA	0.677786	1.7938	NA	NA	NA	-0.0775772	0.869304	0.804365	1.62045	2.14312	1.51728	0.709571	0.449533	1.44442	0.942563	1.73489	1.00036	0.492033	-0.871682	1.64006	-0.0873617	-1.95102	-0.357132	-0.923898	1.2297	1.72075	1.44092	1.93726	1.05744	2.84076	1.56849	1.05105	NA	NA	-0.70718	NA	NA	NA	NA	1.44436	1.37518	0.831806	2.15758	1.6056	NA	0.659581
905939	HT-29	-1.38118	1.42745	1.43181	1.915	-1.19307	0.368872	2.13003	0.424546	1.82924	0.920623	2.13078	2.07831	2.13078	1.43181	2.03387	1.43135	1.02737	1.55133	1.02928	0.0883708	-0.416199	0.160153	0.256646	-1.62396	0.609293	1.55713	1.79187	1.95032	2.13078	0.918581	0.233645	2.56944	2.03504	1.33432	0.645175	0.580367	-0.0991892	1.38996	1.05381	0.987623	0.017975	1.59506	1.0806	0.865197	2.08506	1.77524	1.86609	1.08506
907068	HT-3	-0.437971	1.44455	1.23315	1.65787	-0.822555	-0.199547	2.1473	2.1184	0.831962	1.06001	2.01322	1.528	1.92497	0.78539	2.05039	1.44833	1.66273	1.12034	1.10121	1.74085	-0.500657	0.353225	0.180245	-0.718898	1.84627	1.74936	1.21747	1.40452	1.84272	1.4651	0.137645	2.23405	1.77278	1.18443	NA	NA	-0.611856	NA	NA	NA	NA	NA	1.84627	1.55388	2.01349	1.55971	NA	-0.396693
907287	HT55	-0.00865637	1.5416	1.53988	2.21009	-0.316934	0.201763	2.24057	2.20393	1.73376	1.5416	NA	1.89474	2.24057	1.5416	2.14366	1.5416	NA	1.93954	1.07712	1.15932	-0.0391404	0.747918	0.468595	-0.888655	1.93954	1.84263	1.93954	2.06011	2.24057	1.44592	0.580887	NA	2.22172	1.61189	0.882013	0.852037	-0.228442	2.20157	1.48439	1.86355	0.544573	NA	1.9295	1.58821	2.20178	1.90075	1.34116	1.20096
924151	HTC-C3	NA	NA	NA	NA	NA	NA	NA	NA	NA	NA	NA	NA	NA	NA	NA	NA	NA	NA	NA	NA	NA	NA	NA	NA	NA	NA	0.353003	1.65593	1.63438	1.53836	0.725977	2.63052	1.70943	1.456	NA	NA	0.119954	NA	NA	NA	NA	1.50393	1.42344	1.46124	2.16472	1.54046	NA	1.03759
907069	HuCCT1	-0.488582	1.52194	1.33156	1.61696	-2.20714	0.534588	2.21527	1.52861	0.866799	1.09854	1.83857	2.13747	2.1595	0.865177	1.36927	1.26559	1.02234	1.89616	1.72711	0.70611	-1.14332	0.708856	0.146298	-0.774024	1.65798	0.0498933	-0.410297	1.53543	1.70057	1.76356	1.70582	2.52109	0.594656	1.045	NA	NA	-0.387607	NA	NA	NA	NA	1.0234	1.69517	1.52568	2.15834	1.04263	NA	1.12397
1298146	huH-1	-1.1668	1.13775	0.856435	1.58174	-2.02693	0.841429	1.71523	1.58965	0.559609	1.23986	2.38751	1.52749	2.02797	0.825124	2.11154	1.46726	1.06002	1.4637	0.267558	-0.00388407	-1.08812	0.072813	-0.431733	-0.432606	1.92764	1.28025	0.850554	2.03446	1.28452	1.67938	0.752549	2.71366	1.47262	0.997735	0.953402	1.30914	-0.39788	2.36362	2.0053	1.96486	0.661457	1.35926	2.07912	0.948784	2.36362	2.06259	2.36362	1.1435
907070	HUH-6-clone5	0.357127	1.69095	1.34035	1.30657	-1.92147	0.724262	2.34675	1.64768	0.702411	0.554637	2.44609	2.2358	2.15854	0.725007	1.93331	0.0663094	0.97283	0.97495	0.355074	0.418571	-0.933387	0.195917	0.176699	-0.379219	2.05911	1.60401	0.957549	2.1966	0.88456	2.09847	0.859462	NA	0.902053	0.865197	NA	NA	-0.653121	NA	NA	NA	NA	1.3184	2.09525	0.095421	2.3657	1.98936	NA	1.3674
907071	HuH-7	0.384499	1.41043	0.827694	1.20555	-1.6954	0.67258	1.96691	1.55947	0.642376	0.462887	2.1234	1.57945	1.89486	1.15782	1.88439	0.0590686	1.15167	1.26352	0.168017	0.547296	-1.70336	0.0138431	-0.422278	-0.427709	0.639434	0.998053	0.733363	1.9405	1.39376	1.29969	0.608118	2.29768	1.58235	0.971014	0.640755	0.796668	-0.919036	1.70075	0.696268	1.3084	-0.412491	1.44719	1.5394	0.831227	1.03073	1.77645	0.781353	1.07748
909977	HuO-3N1	-0.295417	1.67765	1.03608	1.60581	-1.55822	1.18435	1.66263	1.64067	0.786791	1.30599	2.25141	2.07662	2.42237	1.47514	2.36194	0.962854	1.59675	2.17922	1.14548	2.08887	-0.782483	0.681487	0.103849	0.865739	2.15967	1.95715	0.731583	1.60038	1.79132	1.18497	1.10127	3.08067	1.8047	0.93378	NA	NA	0.335115	NA	NA	NA	NA	1.30959	0.846242	1.39639	2.31342	1.88017	NA	1.27807
907072	HuO9	-1.06936	1.1721	0.213514	1.20248	-1.65157	0.478	1.63856	1.24987	0.435174	0.520858	1.90881	1.55144	1.9941	0.182052	1.66741	0.438795	1.21348	1.71076	-0.119494	1.10763	-1.54138	-0.644072	-0.421434	0.0739627	1.33589	0.896373	0.674578	1.80304	1.50611	0.994503	0.343274	2.91636	1.38666	0.786095	0.706015	0.935018	-0.141716	1.37781	0.10408	1.07352	-1.02207	0.603085	0.911871	1.50636	1.82549	1.63759	1.90277	1.14134
907285	HuP-T3	-0.531669	1.65647	1.4073	2.02575	-1.73608	0.514016	2.31657	2.35626	1.08779	1.09112	2.35626	1.59242	1.86991	1.35754	2.19225	1.599	1.01489	1.41823	0.923038	0.373937	-0.681094	0.285393	0.215047	-1.63278	1.8676	1.5154	1.05275	2.14796	2.22969	1.76162	0.424673	NA	1.77284	1.66466	0.749343	0.851128	0.0648695	1.64997	0.374979	1.53531	-0.13931	1.30859	1.901	1.56903	2.28458	1.90041	2.15953	1.12158
907286	HuP-T4	-0.701939	1.45084	1.3237	1.63761	-1.52504	-0.29404	2.15107	1.60421	0.841665	1.03868	1.80676	1.76208	1.95621	1.40476	2.05416	1.4521	0.49982	1.67275	0.648975	0.353686	-1.01241	0.0272372	-0.0641084	-1.81311	1.85004	1.30823	0.585467	1.60239	1.80814	0.858755	0.266095	NA	2.14522	1.60695	0.205735	0.413929	-0.259203	1.22697	0.391192	0.615595	-0.246269	1.8022	1.36775	0.257866	2.09397	1.47278	NA	NA
907073	HUTU-80	0.0606225	1.13367	1.13031	1.52465	-3.65748	0.108965	1.83249	1.83266	-0.332964	0.874779	1.83266	1.46544	1.83236	1.13369	-0.340008	0.491739	-0.0432711	1.29099	0.416767	NA	-2.55567	-0.0281071	-0.795132	-0.751932	1.51773	1.43419	0.975615	1.64483	0.936716	1.03353	0.610245	2.42223	1.20919	0.69534	0.200105	1.64162	-1.0393	1.81058	0.571178	1.58726	-1.04481	0.913126	0.668456	0.744373	0.683433	1.50955	1.76631	0.80996
910779	IA-LM	1.00455	1.24187	1.05643	1.57594	-1.259	0.983894	1.95271	1.30848	0.812737	0.544417	1.95873	2.23848	1.89449	1.41893	2.18577	1.23911	NA	1.26278	1.23576	0.765376	-1.02133	0.579101	-0.261827	-0.997365	1.45196	1.80051	1.07181	2.09079	1.92733	1.88725	1.378	3.04484	1.7802	1.22042	0.725146	1.41797	0.132382	1.78466	0.648508	0.971087	-0.100493	2.01915	1.87136	1.2332	1.231	1.58939	1.0676	0.694586
907169	IGR-1	-0.069412	1.06368	1.24097	1.61044	-0.6094	0.592664	1.47534	1.04244	0.660254	0.95167	1.93597	1.93842	1.93987	0.596499	1.01737	1.22471	1.24168	1.63879	1.542	0.679578	-1.33677	1.42602	0.414829	-0.680175	0.875035	0.589428	0.514497	1.45698	1.00715	-0.0745037	0.799228	NA	1.48875	0.472288	0.728849	1.34968	-0.680014	1.15455	0.336173	0.973796	-0.910552	0.862052	1.30554	1.34901	1.20054	1.60946	NA	NA
1240153	IGR-37	-1.76369	1.28459	0.877675	1.25031	-1.50628	0.682529	1.95921	-0.851907	0.423216	0.468846	1.95789	1.49273	1.64752	0.165548	1.85376	1.02171	0.794358	1.43315	0.0896663	0.184568	-1.58743	-0.466736	-0.707179	-2.96215	-1.20056	-1.37087	0.442738	1.74493	1.51902	1.66656	0.246207	2.65828	1.89732	1.2061	NA	NA	-0.680914	NA	NA	NA	NA	1.01253	1.68253	0.700362	1.19693	1.64712	NA	0.948146
905968	IGROV-1	-0.738952	1.68722	1.77281	1.8789	-2.20626	-0.338462	2.346	1.86096	1.01996	0.794443	2.50582	2.02654	2.48252	0.734224	1.27141	0.572617	1.22919	2.18803	-0.241045	0.456626	-0.818467	-0.253674	-0.232407	-0.752991	2.2041	0.891822	0.453999	2.16277	2.16781	1.73359	0.922952	2.55635	1.77968	0.852674	NA	NA	-0.193095	NA	NA	NA	NA	1.56251	1.91275	1.14522	2.41569	1.81959	NA	1.41569
1240154	IHH-4	-1.32373	1.04884	1.02466	1.1407	-3.17643	0.434633	1.21736	0.774	0.130195	0.517661	1.77552	1.0256	1.55793	0.0856309	0.503119	1.07652	0.113252	0.510562	0.219951	-0.00122466	-1.58513	0.174345	-0.764021	-2.00606	0.422701	-0.430246	0.824301	1.58218	1.2699	1.35429	0.813569	2.40974	1.08637	0.745553	0.193521	1.65944	-1.18742	1.29837	0.667212	0.898029	-1.10576	0.737332	1.10146	1.45732	0.829753	1.45732	1.06614	0.711052
753563	IM-9	0.563813	1.21808	1.26788	1.45377	0.205051	0.5761	1.4937	1.69505	1.24774	1.06005	1.92276	1.97986	1.89254	1.27967	1.30532	1.04232	1.13988	1.54861	1.58142	1.58192	0.248676	1.3457	0.971995	-0.116598	1.3307	1.5252	1.50714	1.78535	1.1917	1.62876	1.54014	2.77354	1.04871	1.54309	NA	NA	-0.235957	NA	NA	NA	NA	1.773	1.65483	0.888007	1.54236	1.38656	NA	0.131373
1240155	IM-95	NA	NA	NA	NA	NA	NA	NA	NA	NA	NA	NA	NA	NA	NA	NA	NA	NA	NA	NA	NA	NA	NA	NA	NA	NA	NA	1.33417	1.63518	1.34718	1.91467	1.16019	NA	1.5014	1.05563	1.13131	1.71995	-0.139812	2.16165	0.537007	1.5017	-0.332313	1.4336	1.44669	1.12939	2.16165	1.85842	2.16165	1.16165
907170	IMR-5	0.893452	1.09321	1.19513	1.8759	-0.160239	0.312227	1.73275	1.80359	1.31087	1.18972	1.86947	1.8943	1.89056	1.13818	0.972222	1.09391	0.623297	1.32699	1.49304	1.49624	-0.364639	1.48124	1.19271	0.291022	1.19446	1.11659	1.46088	1.48081	1.35234	1.59299	1.03453	2.59399	1.28118	1.78721	NA	NA	-0.225036	NA	NA	NA	NA	1.78315	1.47011	-0.606255	1.49845	1.31379	NA	-0.420532
1479991	IOSE-364(-)	-0.90723	0.823226	0.562215	1.24378	-2.47558	0.718373	1.53012	0.731702	0.168786	0.718373	1.75612	1.57248	1.18777	0.452479	1.37503	-0.181334	0.379001	0.326162	0.539244	1.4536	-1.93849	0.143999	-0.301969	-0.236131	1.43877	1.02278	0.717282	0.720776	1.46568	1.67494	1.53662	2.10168	1.23507	0.968692	0.465015	0.827286	-0.990162	1.96971	0.428466	0.918047	-1.14127	0.86913	0.771435	0.156823	1.42438	1.67766	1.16232	0.852614
1479992	IOSE-397	-0.673026	1.22978	1.42662	2.14081	-2.66552	0.772689	1.86396	1.13538	0.336913	1.05274	1.9024	2.06312	1.69626	0.619315	2.02327	0.346852	0.337439	0.501323	0.27043	0.860275	-1.49411	0.549903	0.188884	-0.681823	1.8371	0.638974	1.15733	1.81932	1.62188	1.75146	1.24968	2.50595	0.814307	2.0403	0.610764	1.36155	-0.880755	2.05725	0.572719	1.50034	-0.897866	1.17526	1.01296	-0.345193	2.0871	1.69451	1.73956	0.513666
1479993	IOSE-523(-)	-0.788672	1.29251	1.25721	1.44691	-2.48351	0.702997	2.00403	1.19364	0.142969	0.691579	2.00403	1.35327	1.95297	0.389762	1.89234	0.422791	0.535662	0.688171	0.656473	1.53936	-1.62118	0.364281	-0.170074	-0.340773	1.69804	1.5007	1.12353	1.82357	1.74803	1.23651	0.90177	2.78653	1.66452	1.30565	0.480227	0.625073	-1.14527	1.45559	0.644548	1.19804	-1.35436	1.02373	1.43706	-0.965764	1.66759	1.19778	1.82813	0.5818
1479994	IOSE-75-16SV40	-1.49842	0.954794	0.783287	1.39005	-2.39754	0.728876	1.71709	1.01809	0.050989	0.67429	1.88032	1.55604	1.60413	0.319252	1.37696	-0.177228	0.375292	0.455036	0.667757	1.23237	-1.94388	0.18681	-0.194586	-0.33405	1.14595	0.852078	0.605751	1.30565	1.44085	1.80873	0.732725	2.37079	0.942276	0.849365	0.316062	1.07974	-1.07679	1.67928	0.254445	0.791723	-1.225	0.713899	0.92282	0.360629	0.572893	1.29189	0.788992	0.90321
907171	IPC-298	-1.06116	1.28629	1.08487	2.0951	-1.41979	0.585907	1.78581	1.12996	1.03195	0.891615	1.63782	2.09343	2.03146	0.410769	1.99965	1.23393	1.50101	1.79553	1.39309	0.676114	-1.00563	0.812487	0.0263087	-1.9164	1.28594	-0.954229	-0.205308	1.5454	1.42948	1.58524	1.18784	2.8116	0.359893	0.691301	NA	NA	-0.622644	NA	NA	NA	NA	1.08384	1.45687	0.910321	1.86283	1.73014	NA	-0.622217
1240156	Ishikawa(Heraklio)02ER-	NA	1.05324	NA	NA	-2.1431	0.801281	1.85976	NA	NA	NA	NA	NA	NA	NA	NA	NA	NA	NA	NA	NA	NA	NA	NA	NA	NA	NA	0.596238	1.90963	1.83163	1.74094	0.816589	2.26524	2.09357	1.45445	0.691934	1.73671	-1.18251	1.72523	0.758147	1.58587	-0.373186	0.707701	1.17937	0.880236	1.26259	1.76405	1.98102	1.05272
907172	IST-MEL1	-2.38109	1.38226	1.47257	1.55736	-2.00623	0.613349	2.01372	1.06114	0.907479	0.684694	2.00154	2.28266	2.06744	0.434097	1.80478	1.50419	1.0357	1.82482	1.58659	0.449456	-1.65955	0.897041	0.200115	-0.328823	0.941421	0.68972	0.2255	1.5951	2.03659	1.6904	1.50623	2.78356	0.653466	0.999104	0.607631	1.5506	-0.498256	1.75643	0.196711	1.55396	-1.51185	1.02442	1.64913	0.676749	2.05839	1.78324	0.743723	1.1681
907173	IST-MES1	NA	NA	NA	NA	NA	NA	NA	NA	NA	NA	NA	NA	NA	NA	NA	NA	NA	NA	NA	NA	NA	NA	NA	NA	NA	NA	1.14221	1.76218	0.886602	1.8564	0.727627	NA	1.14318	1.00037	0.736172	1.52152	-0.560694	1.22217	0.483581	0.615395	-0.212351	1.92591	1.1304	0.979173	2.11216	1.53626	1.59792	1.11216
753564	IST-SL1	0.213509	1.24446	1.23005	1.96797	-1.24947	0.668254	2.15891	1.33736	0.397692	0.778997	1.95691	1.62845	1.95427	0.223532	2.05968	1.46412	0.211274	0.828963	1.73589	1.74999	-0.158812	1.76078	0.506006	0.441053	1.83899	1.59127	1.86206	1.55262	1.24905	1.77239	1.27923	2.86772	1.55403	0.996451	NA	NA	-0.315423	NA	NA	NA	NA	1.28535	1.60985	0.0883165	1.63248	1.67061	NA	-0.124494
753565	IST-SL2	0.973627	1.32138	1.10823	1.49762	-0.895587	0.467738	2.09048	1.47927	1.02702	1.33597	2.15266	1.65902	2.15266	0.85529	2.05575	0.954568	1.00388	1.85163	0.0439401	1.71767	-1.3876	0.0536902	-0.299824	0.193469	1.85163	1.46334	1.19589	1.87545	1.62995	1.52628	1.71163	2.85024	1.70778	0.926808	1.42635	2.08697	-0.342964	2.09899	1.15639	2.01657	-0.0931374	1.74187	1.33976	1.37565	1.79783	1.52959	1.69217	0.812896
907391	J-RT3-T3-5	0.228179	0.755727	0.83885	0.61006	-2.23577	0.309541	0.783377	0.510608	0.235472	0.42441	1.46524	1.53002	1.39247	0.0203482	1.01632	0.157501	0.645657	1.00487	-0.56327	-0.783148	-1.83438	0.352498	-0.560298	-0.192345	1.1871	0.876336	0.860838	1.64755	1.29506	1.57386	1.37632	2.60832	1.8487	0.818954	NA	NA	-0.829888	NA	NA	NA	NA	0.867155	1.25229	0.363763	1.37048	0.674006	NA	-0.318136
753566	J82	NA	NA	NA	NA	NA	NA	NA	NA	NA	NA	NA	NA	NA	NA	NA	NA	NA	NA	NA	NA	NA	NA	NA	NA	NA	NA	1.38001	1.48171	1.68586	1.2324	1.09657	2.78129	1.70109	1.21217	NA	NA	0.0476647	NA	NA	NA	NA	1.27291	1.1686	0.476111	2.08938	1.09254	NA	0.465385
907175	JAR	0.397844	NA	1.32671	1.82405	NA	NA	NA	2.02323	0.643611	1.23161	1.96803	1.81243	2.10313	0.623743	0.867554	1.28841	0.717503	1.49842	1.26118	1.68515	-0.347894	1.70632	0.734475	-0.133935	1.38638	1.29633	0.637547	1.73946	1.12695	1.53218	1.20769	2.87891	1.21582	0.92473	NA	NA	-1.08414	NA	NA	NA	NA	0.943484	1.46198	0.240748	0.704227	0.820624	NA	1.01913
907176	JEG-3	-0.6945	1.32381	1.03221	1.75282	-1.89075	0.6243	2.03709	1.79836	0.540095	1.1587	1.83078	1.53216	1.97424	0.24836	1.11804	0.867396	0.708875	1.39478	0.801437	1.19228	-1.16182	0.866562	0.115922	0.306289	1.47012	1.3077	0.926306	1.55028	1.79888	0.957404	0.992797	2.80839	1.5493	1.39825	0.807307	1.6238	-0.293259	1.93463	1.06999	1.74019	-0.58959	0.788745	1.10501	0.944925	1.34966	1.64982	2.00636	0.885213
1327765	JEKO-1	0.220061	0.585379	1.32218	0.468768	-1.69897	0.461441	1.37886	0.902731	-0.241535	-0.197838	1.32562	2.02115	2.02115	0.5449	1.26551	0.299785	0.0714321	1.35743	0.0461158	0.0624511	-1.67764	-1.23999	-1.22166	0.419094	0.563395	0.955204	-0.42577	1.37656	1.29492	1.33102	0.462455	2.79613	1.46406	1.18468	NA	NA	-0.731075	NA	NA	NA	NA	1.12565	1.50545	0.0390913	1.66741	1.26003	NA	-0.927035
1298151	JHH-1	-0.0286606	0.945406	1.46164	1.25424	-1.6229	-0.950126	2.20705	2.19661	1.0061	0.496135	1.74839	1.68384	2.18948	0.347298	1.23393	1.35666	1.0473	1.13737	-0.164001	1.81255	-1.2061	-0.130081	-0.176052	-1.4664	1.78934	-0.511612	0.18152	1.7307	1.3532	1.55241	1.56596	0.983637	1.47225	1.08245	0.964746	1.38786	-0.844944	1.68103	0.615403	0.902158	-0.774801	1.66908	1.72574	1.06868	2.15553	1.42573	1.43543	0.998346
1240157	JHH-2	0.758326	1.49324	1.00972	1.57241	-1.60868	0.50735	1.76613	1.66161	0.796054	0.663428	1.72201	2.22921	1.75009	0.575495	2.11991	1.33467	1.72816	1.68846	0.194419	1.07486	-1.50948	0.629657	0.0289608	-0.434149	1.79805	0.646168	-0.455901	1.7723	1.20246	1.77142	1.09511	2.78334	1.60804	1.69192	NA	NA	0.137442	NA	NA	NA	NA	1.08935	1.7237	0.559024	1.45544	1.68704	NA	0.291363
1240158	JHH-4	0.982049	1.41276	1.0312	1.13362	-0.869126	0.536524	1.64651	1.35767	0.453068	0.789891	2.00732	1.8755	2.02924	1.424	1.87745	0.84097	1.02635	1.82041	0.600799	0.453395	-1.03987	0.51622	-0.0556726	-0.471205	1.82155	1.72109	0.499163	1.91941	1.00523	1.77865	0.681045	2.86154	1.02852	1.0514	NA	NA	-0.117277	NA	NA	NA	NA	1.51211	1.24637	1.05363	1.66028	1.69088	NA	0.817961
1240159	JHH-6	NA	1.37269	NA	NA	-1.6191	0.842233	2.14596	NA	NA	NA	NA	NA	NA	NA	NA	NA	NA	NA	NA	NA	NA	NA	NA	NA	NA	NA	0.674673	1.93234	1.0376	1.73622	1.26727	2.4136	1.26218	0.83584	NA	NA	-0.218863	NA	NA	NA	NA	1.23892	1.03079	0.507097	1.30152	1.22679	NA	0.880592
1240160	JHH-7	-0.740566	1.35273	1.20073	2.05142	-1.4284	0.512318	1.80132	1.8387	0.749943	0.975769	1.88401	1.70277	1.91631	1.19136	1.94803	0.509426	0.909748	1.49922	1.15795	0.94303	-0.721341	0.933894	-0.180375	-0.667037	0.800119	0.516069	0.88413	1.58499	1.09576	1.72955	0.472658	2.80987	1.23846	0.917546	NA	NA	-0.221004	NA	NA	NA	NA	1.1861	1.31599	0.375375	0.898688	1.59582	NA	1.0138
1479995	JHOS-2	-0.0545905	1.32503	0.619829	1.12882	-2.4262	-0.818669	2.22027	1.14712	0.244517	0.620615	2.04283	2.0148	2.03477	NA	1.3219	0.863415	NA	1.36078	0.391977	0.30228	-1.3926	-0.560148	-0.148619	-1.46305	1.4556	1.3255	0.634615	1.9376	2.06672	1.73325	1.30664	3.04569	1.83078	1.59901	0.612247	1.70259	-0.57258	1.28422	0.384	1.06686	-0.620394	1.86743	1.57895	1.43293	2.12664	1.88439	2.22342	0.962608
1480358	JHOS-3	0.186507	1.7723	1.3116	2.26239	-0.4067	0.889914	2.47127	2.36246	2.17024	1.62681	2.47127	2.32405	1.84138	NA	2.37436	1.7723	NA	2.12747	0.870535	2.07333	-0.26352	0.533674	0.501377	-1.09041	2.17024	2.06536	1.28395	2.17094	1.98216	2.02236	0.865937	2.69274	2.14894	1.40979	1.11541	1.01478	0.558834	1.57764	0.839671	1.96541	-0.321946	2.22477	1.8979	1.02947	2.39989	2.0913	1.10234	1.33082
1480359	JHOS-4	1.55337	1.85836	1.03082	2.19696	-2.9355	-0.130035	2.55733	2.51168	2.2563	1.76071	2.45216	1.5255	2.06684	NA	2.46042	1.85836	2.15939	1.61721	0.36231	2.15939	0.325039	1.05288	0.754237	-0.981753	2.2563	2.15939	1.5973	2.26281	1.93795	1.19748	NA	3.11959	2.35835	1.62673	NA	NA	-0.43071	NA	NA	NA	NA	1.61551	2.25374	NA	NA	NA	NA	NA
1240161	JHU-011	-1.6735	0.734497	1.00898	1.30397	-1.7708	-1.46533	1.58488	1.07273	0.245676	0.54169	1.79301	1.50099	1.43601	NA	1.42617	0.548057	NA	0.601184	0.0049518	-0.671573	-1.77647	-0.384221	-0.398392	-1.53989	0.799229	0.898462	0.64672	1.4913	1.29389	1.5535	1.45994	NA	1.68674	0.806733	NA	NA	-0.360956	NA	NA	NA	NA	0.925111	1.27286	1.33005	1.97741	1.71281	NA	0.999434
1298152	JHU-013	-2.18816	1.52592	1.26711	1.29538	-1.77455	-1.30279	2.22947	1.36725	0.495963	0.470165	2.22481	2.06283	2.07376	0.887453	2.1342	1.33901	0.720304	0.86102	0.731578	0.0510924	-0.542112	-0.0360559	0.16462	-1.07016	1.77905	1.77214	1.34497	1.84863	1.54961	1.91165	NA	NA	1.89434	0.878345	NA	NA	-0.433473	NA	NA	NA	NA	0.534286	1.93177	NA	NA	NA	NA	NA
1298153	JHU-019	0.146842	1.55293	1.15381	1.82993	-2.12234	0.943164	2.25365	2.25365	0.972696	1.29303	2.25365	1.91964	2.25304	1.55468	2.1449	1.53943	1.73679	1.8759	-0.115444	1.17129	-1.35035	0.242123	-0.268391	-0.522163	1.94426	1.85142	0.469507	2.05546	1.96539	1.90937	1.13923	NA	2.25365	1.29443	0.515764	2.00727	-0.0400081	1.9373	0.517194	1.46525	-1.28481	2.0333	1.95068	1.5103	2.19815	1.89712	NA	NA
1240162	JHU-022	-1.36218	1.54225	1.15509	1.39415	-2.53164	-0.903657	1.95023	2.15895	0.486104	0.977043	1.97088	1.54731	1.52236	NA	1.66191	1.44602	0.81177	0.450114	0.786462	0.163641	-1.48117	-0.0503612	-0.0853165	-1.50655	2.00428	1.04371	1.13259	1.83496	1.71104	1.8048	0.825564	2.2538	1.94015	1.04733	0.711563	1.22259	-0.236426	1.60519	0.526803	0.832341	-1.10816	1.06479	2.07725	1.0997	2.27223	1.53346	2.26433	0.798645
1298154	JHU-028	-1.95398	1.3951	1.39963	1.63831	-2.22816	0.17436	2.10791	1.56923	0.547005	1.21358	2.10983	2.01401	1.97128	0.775205	0.865514	1.37309	0.478554	0.909243	0.848458	-0.00937206	-1.49001	0.46232	-0.242465	-1.18952	1.80329	1.70945	1.07689	1.92937	1.76532	1.66406	1.0556	2.82427	2.07828	1.49281	0.497489	1.57679	-0.573227	1.7478	0.562473	2.06001	-1.10778	0.648978	1.44244	0.768948	1.20239	1.75585	1.64749	1.0635
1298156	JHU-029	0.896418	1.14282	1.27634	2.25965	-1.90161	-1.20253	1.83645	1.91329	1.02314	1.49852	2.27081	2.00549	2.03486	1.30588	2.10541	1.16768	0.967855	1.33719	0.260592	0.600786	-1.1866	0.0974451	-0.198656	-1.24939	1.73452	1.72034	1.86529	1.90241	2.02887	1.56974	0.429848	0.539655	2.00671	0.82067	0.36943	1.19749	-0.354473	1.57473	-0.0237061	1.6408	-1.5263	1.15979	1.81756	1.29752	1.82559	1.1069	2.21051	1.21268
1298157	JIMT-1	-1.25125	1.34893	1.27898	1.80704	-1.7847	0.0293423	1.91547	1.24134	0.56502	1.00034	1.9271	1.65181	1.73264	NA	1.633	1.15814	NA	0.744666	0.0997178	1.13521	-1.76019	-0.330804	-0.291858	-0.584821	1.02988	1.41476	0.914077	1.66027	1.72811	1.83168	1.1741	2.3128	1.79743	1.00652	0.907522	1.64634	-0.442049	1.91745	1.27871	1.09569	-0.920255	1.39917	1.85759	1.04576	1.51869	1.34776	1.25881	0.797142
907268	JiyoyeP-2003	0.522644	1.00292	1.22687	1.40349	-1.49428	0.656421	1.5962	1.38152	0.855986	1.05729	1.74515	1.94402	1.90499	1.25983	1.61732	0.997846	1.52504	1.48832	1.34539	1.09641	-1.19082	0.984064	-0.295943	0.361342	1.32255	1.40849	1.4594	1.39445	1.14195	1.63074	1.30244	2.74526	1.16473	1.70742	NA	NA	-0.379564	NA	NA	NA	NA	1.1332	1.58712	1.38359	1.51709	1.45079	NA	0.0527051
1327766	JJN-3	-0.0440606	0.6063	0.855012	1.39782	-1.93688	0.300573	1.16147	1.84246	0.275954	1.13881	1.80385	1.84048	1.84249	1.1414	1.73636	1.0839	0.498572	1.37658	0.834542	1.44455	-1.42399	0.313431	-0.217201	-0.445504	1.53577	1.24278	1.33371	1.58011	1.69834	1.40039	0.94617	2.61667	1.39937	1.01233	0.514685	1.30659	-0.232502	0.985281	0.393757	0.814943	-0.620062	1.01284	1.54146	0.650648	1.69137	1.13821	1.07666	0.795509
1327768	JM1	0.572871	1.08532	1.13016	1.34954	-2.04685	0.533822	1.71546	1.82535	0.375259	0.917352	1.8853	1.61084	1.54722	0.71289	0.813073	0.924346	0.527196	1.59244	0.603015	0.215195	-0.971612	0.551611	-0.132644	0.0288403	0.796077	1.43273	0.872863	1.36295	1.43536	1.47018	0.920707	2.68548	1.68201	1.15477	NA	NA	-0.584922	NA	NA	NA	NA	1.39871	1.59311	0.655984	1.49408	1.51041	NA	0.674826
1327769	JSC-1	-0.343755	1.18622	1.38411	1.72564	-1.61963	0.783755	2.04841	1.48812	0.528661	0.951379	2.08264	NA	2.07728	1.18524	0.678548	1.22593	0.58828	1.76468	1.18065	0.773426	-1.14803	1.44193	-0.442924	-0.787493	1.76199	1.6013	1.71004	1.50097	1.17833	1.73984	NA	2.39646	1.69078	0.438367	NA	NA	-0.0194551	NA	NA	NA	NA	1.2412	1.39694	NA	NA	NA	NA	NA
998184	JURKAT	0.737032	0.856045	1.00253	1.36916	-0.566499	0.560744	1.71766	1.73203	1.48815	1.16324	1.79533	1.83366	1.70163	1.11083	1.51447	1.1285	1.46238	1.51336	0.462218	1.08818	-0.788112	1.44846	0.12039	0.232539	0.932673	1.06664	1.18056	1.62405	0.901394	1.46046	1.06505	2.55778	1.01897	1.49008	0.677523	1.42061	-0.172638	0.987962	0.128327	1.03287	-1.02791	1.61217	1.56186	0.430457	1.84154	1.19144	0.664666	0.597609
1327771	JURL-MK1	-0.347511	0.345353	1.39855	1.75889	-1.77847	0.428435	1.33796	1.64593	0.523237	1.29196	1.47551	1.21561	2.08402	0.35978	1.47614	0.366363	0.626569	1.73701	0.759363	-0.591473	-1.27899	1.00871	-1.05237	-2.06609	1.79679	0.873011	1.27625	0.795176	1.16005	1.78631	1.59126	2.86856	1.06995	0.57632	0.503251	2.01945	-0.402073	1.78127	0.601463	2.04362	-0.291835	1.08524	1.79364	1.06735	1.31706	1.24588	1.77739	0.548086
907269	JVM-2	0.163952	1.03751	1.52606	1.5417	-0.169406	1.01035	1.76321	1.02351	0.883186	0.695208	1.6703	2.16268	2.32721	0.709322	0.905336	0.870295	0.810432	1.94847	0.244582	0.649851	-1.30651	-0.257431	-0.447294	0.171388	1.57821	1.55536	0.287188	2.09506	2.34154	1.8926	1.22615	3.07223	1.89681	0.665067	NA	NA	-0.281741	NA	NA	NA	NA	1.36668	1.58579	0.520091	1.76301	1.39791	NA	-0.670414
907270	JVM-3	-0.392313	0.379469	1.25412	0.992992	-1.43932	0.763887	1.13292	0.771499	0.345675	0.661852	1.68075	1.45217	2.01697	0.525915	0.320824	0.740022	0.602657	1.12248	0.75643	0.552077	-1.31346	0.318724	-0.463019	-0.521665	1.22626	1.25008	0.673969	1.80829	1.5529	1.82984	0.707613	2.91792	1.66135	0.419423	NA	NA	-0.565592	NA	NA	NA	NA	0.778303	1.1846	0.797763	1.80274	1.35023	NA	-0.326908
905940	K-562	-0.657326	0.881901	1.33606	1.46979	-1.74247	0.743183	1.45516	1.5636	0.640741	0.828845	1.92125	1.76235	1.93774	0.892008	1.75124	0.830961	0.871596	1.59737	0.727725	0.811012	-1.18978	0.738802	-0.355238	-1.20083	1.76841	1.36388	1.40648	1.79709	1.32391	1.76395	1.38132	2.74565	1.21603	0.878334	0.332402	2.02442	-1.05328	1.27237	0.310992	1.29817	-0.624012	0.939096	1.76841	0.843113	1.90468	1.34359	1.33665	1.0095
907284	K052	NA	NA	NA	NA	NA	NA	NA	NA	NA	NA	NA	NA	NA	NA	NA	NA	NA	NA	NA	NA	NA	NA	NA	NA	NA	NA	NA	NA	NA	NA	NA	NA	NA	NA	NA	NA	NA	NA	NA	NA	NA	NA	NA	NA	NA	NA	NA	NA
1298158	K1	-0.214786	1.52029	1.52993	2.25132	-1.251	0.835241	2.21505	2.25132	0.949155	1.55235	2.25132	2.2072	2.21496	1.55221	2.13301	1.5229	1.61008	1.72826	1.27054	0.810588	-0.22063	1.63378	1.42689	-1.17895	1.95029	1.65403	NA	NA	NA	NA	1.32964	NA	2.25132	1.64564	0.683009	2.07388	-0.562665	2.13126	0.377867	2.17464	0.312042	1.36036	1.43833	1.39016	2.20352	1.90249	1.03804	1.20352
1298159	K19	NA	NA	NA	NA	NA	NA	NA	NA	NA	NA	NA	NA	NA	NA	NA	NA	NA	NA	NA	NA	NA	NA	NA	NA	NA	NA	NA	NA	NA	NA	NA	NA	NA	NA	NA	NA	NA	NA	NA	NA	NA	NA	NA	NA	NA	NA	NA	NA
1298160	K2	-0.186637	1.72678	1.73798	2.44375	-1.41368	1.14987	2.45042	0.719755	2.09536	1.70516	2.4509	2.14984	2.42765	1.69437	1.68393	1.46338	1.92288	2.01925	1.04971	1.18385	-0.564358	1.38974	0.663053	-2.12184	0.502937	1.82326	1.91894	2.27044	2.23863	2.14987	0.972522	2.11611	2.4509	1.38144	0.469859	1.50575	0.0171992	1.56799	0.0718997	1.11274	-0.651834	2.4509	2.14962	0.970673	2.16697	1.97447	1.12655	1.22628
1298161	K4	NA	NA	NA	NA	NA	NA	NA	NA	NA	NA	NA	NA	NA	NA	NA	NA	NA	NA	NA	NA	NA	NA	NA	NA	NA	NA	NA	NA	NA	NA	NA	NA	NA	NA	NA	NA	NA	NA	NA	NA	NA	NA	NA	NA	NA	NA	NA	NA
924238	K5	-0.584293	1.30712	1.17862	1.64612	-2.06732	-0.194616	2.01259	-0.016194	0.582605	0.688197	1.95152	1.85247	1.95428	0.486564	0.186353	0.855921	1.09224	1.18366	NA	NA	NA	NA	NA	NA	NA	NA	0.609653	1.61441	1.21033	1.64683	0.815332	2.027	1.14695	0.264886	0.412327	1.11563	0.194396	1.58389	0.653071	0.872224	-0.573584	0.918407	1.15616	0.435631	1.70004	1.70222	0.485911	1.00192
1298162	K8	NA	NA	NA	NA	NA	NA	NA	NA	NA	NA	NA	NA	NA	NA	NA	NA	NA	NA	NA	NA	NA	NA	NA	NA	NA	NA	NA	NA	NA	NA	NA	NA	NA	NA	NA	NA	NA	NA	NA	NA	NA	NA	NA	NA	NA	NA	NA	NA
907271	KALS-1	NA	NA	NA	NA	NA	NA	NA	NA	NA	NA	NA	NA	NA	NA	NA	NA	NA	NA	NA	NA	NA	NA	NA	NA	NA	NA	0.770674	1.9446	1.76982	1.95046	1.88979	3.10419	2.3884	1.39536	NA	NA	-0.537318	NA	NA	NA	NA	1.00509	1.88852	1.20639	1.60379	1.2266	NA	0.810005
1327773	KARPAS-1106P	0.270969	0.429595	1.17201	1.24984	-1.4323	0.398344	1.44704	1.76131	0.159164	0.450805	1.42307	1.63989	1.88171	0.842006	0.613027	0.591555	1.02669	1.39917	0.438418	0.643301	-1.6928	-0.785971	-0.768592	-0.234846	1.58076	1.24408	0.0837841	1.70121	1.88147	1.23897	1.08493	2.68039	1.82309	0.778771	NA	NA	-0.477454	NA	NA	NA	NA	0.970902	1.05314	1.44199	1.86176	1.18567	NA	-0.432136
1327774	KARPAS-231	0.0604504	0.59909	0.992189	0.685135	-2.27702	-0.516366	0.906457	0.88213	0.138301	-0.027984	1.34717	1.49408	1.69569	0.325597	1.45164	0.674017	0.0779004	0.82222	-0.542762	0.499451	-1.58138	-1.27058	-1.15515	0.0936482	1.39447	1.22505	-0.253279	1.45974	1.4297	1.36264	0.946753	2.50239	1.3757	0.129888	NA	NA	-0.595942	NA	NA	NA	NA	0.834948	1.01323	0.820197	1.6679	1.32853	NA	0.682589
907273	KARPAS-299	-0.250677	0.912959	0.91406	1.43461	-0.82698	0.570004	1.43034	1.11152	0.778061	0.797039	1.868	1.71792	1.63234	0.59422	1.35545	0.752454	0.97857	0.918688	0.57283	0.460207	-1.5452	0.493502	-0.642167	-0.462455	1.25765	1.09033	1.05623	1.64727	1.42263	1.5633	0.440142	2.44364	1.32285	1.45777	NA	NA	-0.1917	NA	NA	NA	NA	1.02851	1.50092	0.957186	1.5586	1.34401	NA	-0.197322
907274	KARPAS-422	0.0807295	1.09958	1.09947	1.05501	-1.02379	0.758005	2.03757	1.65106	0.37638	0.338563	1.76784	1.94168	1.96938	1.0449	1.86054	1.04526	1.0961	1.47886	-0.248994	0.908878	-1.09223	-0.200102	-0.645524	0.236209	1.54493	1.49576	-0.0849507	1.84139	2.10946	1.55876	1.25391	2.90101	2.12341	1.78601	NA	NA	0.1969	NA	NA	NA	NA	2.03553	1.58229	1.19509	1.92034	1.64798	NA	0.830896
907272	KARPAS-45	0.0438495	0.904968	1.14544	0.811215	-1.18197	0.258296	1.45136	0.926446	-0.254243	0.186909	1.61	1.83313	1.77898	0.645417	1.29994	0.408351	-0.26692	1.3798	-0.282547	-0.391877	-1.34166	-0.819762	-0.747503	0.120086	1.31859	0.840951	0.0397446	1.34846	1.17992	1.21955	1.14621	2.65079	1.46818	1.13287	NA	NA	-0.0841426	NA	NA	NA	NA	0.832446	1.24078	0.586648	1.46249	1.42547	NA	0.820336
1327775	KARPAS-620	0.367653	1.19854	1.19854	1.41292	-1.32324	0.59648	1.89751	1.89751	0.891633	1.05405	1.86866	1.86388	1.89747	1.19854	1.8006	1.19854	0.883683	1.23606	-0.549778	1.043	-1.41018	-0.13295	-0.593576	-0.882667	1.58668	1.35726	0.920727	1.71705	1.42628	1.59648	0.0225115	2.68911	1.58876	1.08994	NA	NA	-0.441608	NA	NA	NA	NA	1.26085	1.59648	0.840077	1.56774	1.31764	NA	-0.392883
907275	KASUMI-1	NA	0.634627	NA	NA	-0.500878	0.270299	1.55308	NA	NA	NA	NA	NA	NA	NA	NA	NA	NA	NA	NA	NA	NA	NA	NA	NA	NA	NA	0.0319921	1.25627	1.35377	0.717279	-0.359851	2.84638	1.49741	1.00987	NA	NA	0.0514426	NA	NA	NA	NA	0.489379	1.28527	-0.546947	1.60099	1.17588	NA	0.65253
1327776	Kasumi-3	NA	NA	NA	NA	NA	NA	NA	NA	NA	NA	NA	NA	NA	NA	NA	NA	NA	NA	NA	NA	NA	NA	NA	NA	NA	NA	NA	NA	NA	NA	NA	NA	NA	NA	NA	NA	NA	NA	NA	NA	NA	NA	NA	NA	NA	NA	NA	NA
907276	KATOIII	-0.932035	1.0577	0.236069	1.55169	-1.07386	0.7365	1.94301	1.27006	0.336097	0.922588	1.9728	1.47356	1.93313	0.940922	1.94062	-1.44928	0.803812	1.7365	0.667321	0.36694	-1.00235	0.375296	-0.404925	-0.106688	1.7365	1.63959	1.4233	1.85707	1.83882	1.27925	0.251006	NA	1.35611	1.28822	0.414821	1.94933	0.443403	1.61373	0.314199	1.72979	0.00875912	1.52381	0.957987	1.39212	1.65696	1.33985	1.95625	0.926497
1330931	KCL-22	0.254282	1.1615	1.16005	1.38527	-1.09477	0.559577	1.83084	1.86051	0.619497	0.835658	1.85928	1.60603	1.86061	1.15457	1.76004	1.16164	1.37075	1.54697	0.787798	0.665887	-1.4319	1.23051	-0.502137	-0.527321	1.55954	1.44916	1.50188	1.49581	1.68886	1.55897	1.43882	2.64832	NA	NA	0.530872	1.69548	NA	1.42016	0.173185	0.998297	-0.611902	NA	NA	0.990914	1.59027	1.3099	1.23369	0.641806
907277	KE-37	0.177937	0.937711	0.974766	1.16617	-1.48655	0.306457	1.51843	0.72528	0.280343	0.853159	1.36255	1.67374	1.42271	0.223884	1.14188	0.227778	-0.0415198	1.32514	-0.709779	-0.558999	-1.57062	0.324596	-0.896441	0.0704501	1.00356	0.972302	0.735397	1.09684	1.14918	1.37266	1.104	2.44737	1.29105	0.858718	NA	NA	-0.494288	NA	NA	NA	NA	0.769313	1.21139	0.776103	1.43805	1.35262	NA	-0.72626
753618	KELLY	0.0534292	1.27376	0.85721	1.31917	-1.98433	0.121887	1.76005	1.90105	0.554468	0.483311	1.8096	1.73258	1.90556	-0.202996	1.85815	0.801724	0.424763	0.884477	1.14968	-0.949045	-1.55566	-0.0238624	-1.1767	-0.396962	1.22776	0.978776	1.33399	1.61201	1.60716	1.41537	0.461202	2.49056	1.96219	0.827552	0.430263	1.38421	-1.08846	1.80913	0.632241	1.74806	0.247803	0.828186	0.356836	-0.647354	0.775047	1.58254	1.65246	0.952268
907278	KG-1	0.960213	NA	1.23388	1.65714	NA	NA	NA	1.66479	0.546267	1.18629	1.95931	1.83294	1.96074	0.839122	1.50441	-0.822645	0.955549	1.5711	1.55638	0.810825	-0.700586	1.18193	-0.35691	-0.197573	1.64895	1.52047	1.6457	1.78025	1.4075	1.58874	0.352903	2.7301	1.48281	1.91	NA	NA	-0.0706073	NA	NA	NA	NA	1.14949	1.44772	0.36737	1.55663	1.299	NA	-0.459746
1240164	KG-1-C	-0.608503	1.41944	1.21232	2.15836	-1.50338	0.611237	2.03251	1.5419	0.877109	0.830747	1.51439	2.16425	1.86863	1.19626	0.763066	0.783301	1.09659	1.24761	0.90285	0.331153	-1.37143	0.646864	0.481269	-0.155244	1.46493	0.834343	0.111177	1.90676	2.04159	1.90627	NA	NA	2.04828	1.29031	NA	NA	-0.852981	NA	NA	NA	NA	1.99702	1.37418	NA	NA	NA	NA	NA
924186	KGN	0.327278	1.57926	1.32946	1.85133	-0.648623	0.927534	2.10842	1.46649	0.468727	0.727731	1.88588	2.18586	2.08662	0.300913	0.515079	1.30125	0.722219	1.74056	1.17964	0.325628	-1.1922	1.34099	-0.124889	-0.753549	1.98133	0.820634	1.78353	1.55475	1.27938	1.02288	1.49816	2.95159	1.32972	0.126997	0.560971	1.67294	-0.348706	1.79139	0.494716	1.01595	-0.570865	1.28684	1.20307	0.716276	0.934156	1.65229	1.47048	0.830604
907279	KINGS-1	-0.57678	1.81456	0.801507	1.76755	-0.836953	0.393133	2.21943	2.45125	0.72454	1.03778	2.28213	2.36	2.24373	1.23333	2.37135	1.65474	1.22068	1.95846	0.930837	0.576206	-1.10623	0.575624	0.310513	-0.490019	2.14992	0.90357	0.730864	1.4937	1.78661	0.770854	1.63168	3.03123	1.75849	1.13819	1.17924	2.27811	0.437769	2.22873	0.874667	2.21252	-0.545595	1.51669	1.1788	1.24867	1.91215	2.12298	1.96109	1.01753
924187	KLE	0.810597	1.87846	1.74738	2.10266	-0.481077	0.18536	2.11514	2.24651	1.90622	1.49082	2.59431	1.91505	2.3218	1.52454	2.43549	1.95763	1.6541	2.01461	0.545841	2.18718	-0.551884	0.827248	0.467797	0.192244	2.35557	1.66818	0.54131	1.9743	1.57421	1.85578	0.964436	3.04273	1.6217	1.40067	NA	NA	-0.132043	NA	NA	NA	NA	2.2335	2.10867	1.39402	2.55333	1.81457	NA	1.44346
909976	KM-H2	0.173486	1.04331	0.877246	1.25612	-0.284261	0.653859	1.68571	1.45781	1.63778	1.0268	1.7713	1.96208	1.63808	0.85536	1.10607	0.913699	1.4555	1.5011	1.55847	1.45075	-0.225013	1.31569	0.470128	0.267776	1.49276	1.28605	1.21758	1.32318	0.854441	1.45123	1.48464	2.75771	0.630569	1.29974	NA	NA	0.441621	NA	NA	NA	NA	1.54163	1.35751	1.02859	1.83993	1.61714	NA	-0.323593
905989	KM12	-1.17532	1.53235	1.50006	2.0184	-0.240134	0.839424	2.23132	2.17766	0.59794	0.955708	1.93103	2.01647	1.87431	0.474302	1.29359	1.30663	0.647107	1.71867	1.20733	0.0866628	-0.719534	1.32394	0.276886	-0.766452	1.66055	0.325023	1.27834	1.53912	1.45635	0.97485	0.141799	2.59719	1.77358	1.39604	0.645391	2.17478	0.17975	2.17478	1.47979	1.76853	0.577698	0.69095	1.43362	1.87375	2.17478	1.77982	1.76047	1.17478
1298167	KMH-2	0.164391	1.27715	1.27861	1.97776	-1.45994	0.61888	1.97796	1.94212	0.199657	0.520681	1.97796	1.92561	1.7872	0.613925	1.85423	1.18441	0.629827	0.58679	1.13794	1.5782	-1.21944	0.606922	-0.259874	-2.06477	0.912995	-0.732659	0.995774	1.77291	1.96438	1.52141	0.331462	2.73276	1.58137	1.13945	0.585308	0.791783	-0.423393	1.46041	0.64591	0.848206	-0.636628	1.26256	1.36408	0.517727	1.60462	1.46443	1.86761	0.759695
907280	KMOE-2	0.490535	1.06252	1.25748	0.847114	-1.41102	0.667459	1.80767	1.3401	0.52969	0.48356	1.66138	1.59409	1.73997	0.947172	1.40939	0.790972	0.624007	0.989052	0.157082	0.681292	-1.22714	-0.00659963	-0.561083	-2.50557	1.05035	0.686246	0.410175	1.72291	1.41858	1.66746	0.562138	2.75505	1.58748	1.20854	NA	NA	-0.554205	NA	NA	NA	NA	1.07077	1.5241	1.00049	1.53511	1.41193	NA	-0.485311
1298168	KMRC-1	-0.277769	1.40527	1.54589	2.19114	-1.1079	0.677993	2.10242	2.22875	1.05013	1.35642	1.9572	2.05534	1.98085	1.25439	0.99774	0.855135	1.0537	1.91327	0.994212	0.618309	-1.27161	0.753509	0.592421	-0.418713	1.94251	0.619511	0.398654	1.65472	1.85941	1.93845	1.283	NA	1.58678	0.954594	NA	NA	-0.489476	NA	NA	NA	NA	1.63834	1.09811	0.3506	1.77756	1.2853	NA	1.08063
1298169	KMRC-20	-0.711183	1.34644	1.00167	1.5076	-2.19052	0.378715	1.86518	1.79719	0.507513	0.852194	1.59894	2.22193	2.12031	0.375306	1.59474	1.08939	1.17636	1.7823	0.911328	0.553161	-1.35678	1.74207	0.294038	0.0385256	1.88371	1.00403	0.975651	2.02806	1.55051	1.72154	1.11432	2.82691	1.99839	1.08975	1.01326	1.99589	-0.247087	2.00913	1.1388	1.67499	-0.0174946	1.40303	1.67742	0.878998	2.18065	1.80558	2.00811	1.15203
1659817	KMS-11	-0.184827	0.878252	0.875491	1.49684	-0.533704	0.601781	1.79457	1.31148	1.48839	0.740886	1.61118	1.87107	1.69884	0.899485	1.37192	0.93991	1.40309	1.36411	1.39927	1.33463	-1.17925	0.79984	-0.30212	-0.0543417	1.27041	1.07568	1.17523	1.457	1.25774	1.24657	-0.0701374	2.57197	1.37865	1.72179	NA	NA	-0.128358	NA	NA	NA	NA	1.28992	1.54727	0.613856	1.50141	1.16531	NA	-0.449648
907281	KMS-12-BM	NA	0.943269	NA	NA	-1.98972	0.518343	1.23939	NA	NA	NA	NA	NA	NA	NA	NA	NA	NA	NA	NA	NA	NA	NA	NA	NA	NA	NA	0.454523	1.37865	1.12189	1.33092	NA	NA	1.15899	0.845303	NA	NA	-0.545774	NA	NA	NA	NA	1.25776	1.51834	NA	NA	NA	NA	NA
907282	KNS-42	0.0286367	1.32955	1.54521	1.79299	-0.473611	1.05381	2.3658	2.32434	1.47895	1.64108	2.11141	2.31607	2.36315	1.28951	2.16954	1.66674	1.2049	1.92332	1.91699	0.430669	-0.876061	1.71295	0.296818	0.525224	1.97275	1.63549	1.26219	1.77027	1.96849	1.76015	1.42109	2.99117	1.66499	1.59724	0.821523	2.11296	0.412701	1.55359	0.686769	1.36559	-0.447089	1.88612	1.9132	0.75041	2.12489	1.99768	1.16935	1.29984
753569	KNS-62	-0.378714	1.74956	0.824115	1.505	-2.0441	0.634245	2.10265	0.920764	0.844451	1.05111	1.89496	1.58066	2.007	NA	2.36713	1.80529	1.60382	1.95968	0.516962	0.377382	-1.30283	0.543633	-0.243054	-1.21052	0.943427	1.70704	1.37511	1.78379	2.11235	2.23575	1.97321	3.26134	1.48816	1.26365	NA	NA	-0.173949	NA	NA	NA	NA	1.69618	1.87632	1.9503	2.13714	1.19452	NA	1.25691
924188	KNS-81-FD	-0.670632	1.09027	1.77079	1.71592	-1.88466	0.803462	1.94558	1.24541	1.22195	1.17521	2.35667	1.50091	2.40907	0.687722	0.973608	1.72187	1.29056	1.93868	1.21344	1.03276	-1.6172	1.19823	0.306469	0.0714386	2.1555	0.999288	0.536189	1.88536	1.18775	1.22583	1.59213	3.09001	1.3386	1.12535	NA	NA	-0.368098	NA	NA	NA	NA	1.19184	1.10778	0.286341	1.4829	1.79341	NA	0.650132
1298215	KON	-1.74721	1.37016	0.766501	1.62581	-1.81081	-0.0407465	1.82341	1.56343	0.510275	0.877611	2.07693	1.17579	1.53399	-0.206054	1.25786	0.529203	0.456713	0.411883	-0.0461103	-0.293581	-2.02493	-0.0332601	-0.677215	-1.37892	0.871766	0.800117	1.44798	1.86896	1.71747	1.7039	0.913	2.6389	1.94008	0.57159	NA	NA	-0.648211	NA	NA	NA	NA	0.815673	0.88687	0.810076	1.77128	0.975828	NA	0.936771
1330933	KOPN-8	-0.574088	1.18008	0.947065	1.30695	-1.99714	0.55095	1.44007	1.56843	0.328058	0.669886	1.83467	NA	1.88133	0.555732	0.610529	1.10756	0.169511	1.5803	0.829067	-0.169783	-1.49326	0.374694	-0.450249	-0.953534	0.991262	1.16923	0.838719	1.70088	1.49369	1.3694	1.45224	2.6672	NA	NA	NA	NA	NA	NA	NA	NA	NA	NA	NA	0.524162	1.65552	1.34294	NA	0.790476
753570	KOSC-2	NA	NA	NA	NA	NA	NA	NA	NA	NA	NA	NA	NA	NA	NA	NA	NA	NA	NA	NA	NA	NA	NA	NA	NA	NA	NA	1.04459	1.33162	1.55086	1.18336	0.905978	2.56896	1.47644	0.216467	NA	NA	-0.351758	NA	NA	NA	NA	0.997385	0.893076	0.891413	1.45132	1.74596	NA	0.953223
1298216	KP-1N	0.479615	1.47755	1.13226	1.85744	-1.50615	0.871337	2.11642	1.52989	0.759976	1.47162	2.03706	1.92489	1.72189	1.36685	1.99337	1.36799	1.36269	1.87042	1.20215	0.646447	-1.00846	0.768326	0.180927	-0.0282329	1.31212	1.20291	1.87549	1.9872	2.05039	1.81279	1.09005	2.7806	2.17652	1.23875	NA	NA	-0.801642	NA	NA	NA	NA	1.20535	1.6879	0.976742	1.70836	1.77845	NA	0.479951
1298218	KP-2	-1.5106	1.33461	1.41867	1.08968	-1.78568	0.515755	2.24091	1.2173	0.663598	0.939298	1.69497	1.77659	1.47709	0.935179	1.64765	0.916782	1.29615	1.92723	0.7594	0.306425	-1.22383	0.29422	0.222732	-1.45011	1.21293	-0.315188	1.47203	2.06723	2.24745	1.94568	0.281407	3.01147	2.09207	2.0749	NA	NA	0.171788	NA	NA	NA	NA	2.24768	1.94665	1.46384	1.73054	1.7821	NA	0.488097
1298219	KP-3	-0.498408	1.65023	0.75723	2.34915	-1.43188	0.732101	2.3492	1.97538	0.948674	1.38946	2.34805	1.64836	1.34091	1.27071	2.24912	1.65023	1.87438	1.81952	0.850432	0.491717	-0.825453	0.730429	-0.0757647	-1.20272	2.04328	0.706848	1.77861	2.16874	2.15172	1.73325	0.693937	2.23945	2.08343	1.62065	NA	NA	-0.521354	NA	NA	NA	NA	1.04948	1.89108	0.872984	1.70787	1.89758	NA	0.618356
753572	KP-4	NA	NA	NA	NA	NA	NA	NA	NA	NA	NA	NA	NA	NA	NA	NA	NA	NA	NA	NA	NA	NA	NA	NA	NA	NA	NA	1.0719	1.60486	1.32329	1.54405	1.63024	2.84429	1.39454	0.973443	NA	NA	-0.197999	NA	NA	NA	NA	1.0936	0.998321	0.106335	2.01032	1.72564	NA	1.00236
924189	KP-N-RT-BM-1	NA	NA	NA	NA	NA	NA	NA	NA	NA	NA	NA	NA	NA	NA	NA	NA	NA	NA	NA	NA	NA	NA	NA	NA	NA	NA	NA	NA	NA	NA	NA	NA	NA	NA	NA	NA	NA	NA	NA	NA	NA	NA	NA	NA	NA	NA	NA	NA
907314	KP-N-YN	0.507807	1.58976	0.844036	1.63983	-1.25348	0.906356	2.26025	1.36206	1.958	1.01144	1.62821	0.945582	1.59745	0.958428	2.0642	1.25043	0.850142	1.96322	1.84314	1.84213	0.686112	1.60788	1.46261	0.159986	1.99216	1.81501	NA	NA	NA	NA	NA	2.32511	NA	NA	0.328447	1.28604	NA	1.34108	0.00399026	0.708585	0.0469434	NA	NA	0.757463	0.781244	1.93813	0.781453	1.2341
946363	KP-N-YS	NA	NA	NA	NA	NA	NA	NA	NA	NA	NA	NA	NA	NA	NA	NA	NA	NA	NA	NA	NA	NA	NA	NA	NA	NA	NA	NA	NA	NA	NA	NA	NA	NA	NA	NA	NA	NA	NA	NA	NA	NA	NA	NA	NA	NA	NA	NA	NA
907313	KS-1	-1.76939	1.47554	1.24006	1.76014	-1.80321	0.203635	2.28397	2.27392	0.324349	1.20622	2.14828	2.18961	2.21225	1.1735	0.477521	1.08157	0.812119	1.63175	0.285683	0.377489	-1.38057	0.0944262	0.159784	-0.527137	2.00928	0.612524	0.819046	2.07084	1.01589	1.9777	0.151831	2.76463	1.66048	1.25538	NA	NA	-0.406678	NA	NA	NA	NA	1.36825	1.17595	-0.627126	1.87361	1.35963	NA	1.03671
907312	KU-19-19	0.606825	0.414557	1.16718	1.29519	-2.16925	-0.239475	1.68183	1.34666	0.866648	0.302926	2.02978	1.90956	1.80057	0.601102	1.96261	1.30712	1.16537	1.22097	0.771188	0.436178	-1.50583	-0.272079	-0.0802165	-0.847687	1.4341	0.170958	1.08578	1.76956	1.35297	1.44751	0.813062	2.81838	1.25427	-0.0734812	0.252415	1.3256	-0.59931	0.979795	0.529121	0.667881	-1.38215	0.695391	0.801121	0.67051	2.07111	1.55856	1.92716	1.07111
907311	KU812	-0.126578	0.741548	1.23963	1.33262	-0.806181	0.508183	1.57353	1.18197	0.240707	0.96493	1.8022	1.93545	1.89485	0.612726	1.28959	0.580153	0.537264	1.57832	0.54033	0.630615	-1.01186	0.560479	-0.915175	-1.72311	1.04901	-0.72154	1.38273	1.40582	0.887883	1.65997	0.622806	2.74276	1.21885	0.804044	NA	NA	0.247717	NA	NA	NA	NA	1.27842	1.63487	-0.0363079	1.66366	1.41844	NA	-0.433674
909975	KURAMOCHI	0.158918	1.60798	0.966184	1.73314	-1.64058	0.71098	2.30449	2.28469	1.45312	1.00058	2.26501	1.34963	1.75563	1.54386	2.20939	1.60989	1.88194	1.37399	0.0502683	1.76142	-0.771885	0.0198045	0.438498	-0.596238	2.00783	1.91092	0.946815	2.12841	2.2838	1.23159	0.943172	2.2658	2.07336	1.2045	1.05931	1.98608	0.1698	1.65414	0.563316	1.15992	-0.845088	1.11163	1.35466	1.87428	2.01398	1.93482	2.19155	1.24065
907300	KY821	-0.0926276	0.959458	1.28871	1.00034	0.257062	0.284085	1.67544	1.9849	0.595792	0.351508	1.17944	1.98762	1.87604	0.600117	1.72817	0.772767	0.720671	1.53101	1.02984	0.309668	-0.701146	-0.682706	0.187314	-1.54668	1.58112	-0.621942	0.364416	1.4851	1.40356	1.3219	0.678827	2.72959	1.58998	1.49338	NA	NA	0.662657	NA	NA	NA	NA	1.35265	1.55074	1.61398	1.80924	1.54598	NA	0.960752
1503368	KYAE-1	-1.28098	0.812999	1.40455	1.25971	-0.558364	-1.7247	2.02497	1.4516	1.67727	0.484107	1.72588	2.00011	1.78649	0.96972	1.80218	1.1756	0.890318	1.93035	-0.333726	1.58486	-1.38365	-0.543089	-0.345419	0.0900754	1.93035	1.64201	1.02184	1.99045	2.19383	1.81723	1.42105	2.80079	1.18009	0.996847	0.780382	1.11315	0.688213	1.21006	0.92454	1.03899	-1.37207	1.35342	1.16498	1.24864	1.59275	1.1889	0.930841	0.964534
1240166	KYM-1	-1.04432	1.13454	1.06454	1.21008	-2.08208	0.0703906	1.59908	1.71293	0.51734	0.610175	1.91535	1.05964	1.76029	0.387824	0.654064	0.564155	1.18336	0.972271	NA	NA	-1.6617	0.486276	-0.225509	0.50969	NA	NA	0.753759	1.51027	1.21112	1.61239	1.37847	2.70796	1.06672	0.684176	NA	NA	-0.1606	NA	NA	NA	NA	1.13062	0.438658	0.821302	0.782501	0.715019	NA	0.29075
753573	KYSE-140	0.789762	1.55476	0.922491	1.41537	-1.89248	-1.19137	2.07181	1.26806	0.739396	1.02723	2.25526	1.47827	1.17675	0.310762	2.15835	1.55629	0.980215	1.47948	0.890068	0.859328	-1.15923	0.788265	-0.0568074	-0.404871	1.58684	1.85561	1.95031	2.07481	1.92547	1.9184	NA	NA	1.44366	0.840408	1.36513	1.60424	-0.579466	1.83685	0.432628	1.66844	-0.821407	1.33907	1.55779	1.89081	NA	NA	NA	NA
907317	KYSE-150	-1.23965	0.914783	1.40392	1.9479	-1.00161	0.790767	0.821036	1.85875	0.514357	1.10126	2.05681	2.05058	2.0527	0.621295	1.51194	1.14806	0.609056	1.51736	1.61148	-0.00248465	-1.56067	0.626295	-0.132164	-0.585252	1.81453	0.662772	1.13943	1.62944	1.673	1.0056	1.35891	2.70735	1.38755	1.00604	0.900343	2.077	-0.260678	1.56292	0.999256	1.90829	-0.342772	0.500919	1.20107	1.6442	2.077	1.77392	2.06558	1.07504
907318	KYSE-180	NA	NA	NA	NA	NA	NA	NA	NA	NA	NA	NA	NA	NA	NA	NA	NA	NA	NA	NA	NA	NA	NA	NA	NA	NA	NA	1.75821	1.87727	2.05924	1.6501	0.777784	2.16414	2.05924	0.807814	NA	NA	-0.508343	NA	NA	NA	NA	NA	1.52732	0.594467	1.81338	1.16016	NA	0.889469
1240167	KYSE-220	0.255379	1.44407	1.27137	1.94646	-1.04118	-0.642066	2.14513	1.99559	0.414959	1.28364	2.02058	1.94813	2.032	0.649372	1.87256	1.47408	0.717479	1.80372	1.30757	0.97375	-0.461198	1.49176	0.550515	-0.554039	1.87299	0.857437	1.03554	1.33128	1.43542	1.32652	0.437744	1.76525	1.55409	0.655845	0.265142	1.24712	-0.650078	2.1195	0.418951	1.93842	0.149369	0.883832	1.03991	1.36022	1.55125	1.81839	1.79853	1.1195
907319	KYSE-270	NA	NA	NA	NA	NA	NA	NA	NA	NA	NA	NA	NA	NA	NA	NA	NA	NA	NA	NA	NA	NA	NA	NA	NA	NA	NA	1.26718	1.71107	1.89147	1.30353	0.561543	2.39074	1.88646	0.555459	NA	NA	-0.56414	NA	NA	NA	NA	1.21191	0.981188	0.789827	1.63012	1.23524	NA	0.506928
1298221	KYSE-30	-0.281628	1.27161	1.18837	1.0801	-2.07877	-0.328147	1.08916	1.35669	-0.0618172	0.531344	1.79812	1.59216	1.69594	0.54714	1.22886	0.758772	-0.165324	0.323041	0.633586	-0.364193	-1.46004	0.109016	0.105832	-1.24384	1.03584	1.27812	1.19833	1.50276	1.04433	1.20966	0.669238	2.41841	1.4882	0.696934	0.359283	1.2446	-0.780178	0.880717	0.338046	0.75398	-0.752775	0.537643	0.879834	0.683477	1.93158	1.36106	1.91603	0.834713
753574	KYSE-410	-1.34521	1.31907	1.11713	1.75871	-1.60991	-1.0556	1.91888	2.1275	0.504085	0.730664	2.10951	1.66403	1.79074	1.00095	1.59478	1.3393	0.520788	1.18152	0.846689	-0.0609598	-1.63199	0.0503273	-0.160735	-1.22517	1.55404	1.17307	1.88972	1.98681	1.41842	1.81232	0.718585	NA	2.01642	0.977582	0.511427	1.13688	-0.165264	1.27223	0.638254	0.751743	-0.908597	1.24791	1.89074	0.0568435	2.13631	1.71584	NA	NA
907320	KYSE-450	0.329319	1.32827	1.19852	1.53225	-1.75369	-0.973017	2.02723	1.71484	1.09786	0.578516	1.91749	1.29979	1.44276	1.21632	1.93033	1.03601	0.945897	1.39913	1.10218	0.896825	-1.22517	0.217977	-0.0767245	-0.318235	1.72621	1.62923	NA	1.70878	1.93848	1.54184	1.05831	1.32145	2.02497	NA	0.509434	1.98698	NA	1.60651	0.348615	1.3462	-0.825892	1.22102	1.39257	1.03039	1.81259	1.63314	1.82364	0.833823
1298222	KYSE-50	0.451466	1.32863	1.07593	1.6216	-0.771653	-0.138039	1.72825	1.77749	0.680923	0.927381	1.88626	1.85172	2.01054	0.598086	1.93044	1.22762	0.787204	1.59182	1.48132	0.803571	-0.564563	1.17259	0.368734	0.424757	1.72657	1.62966	0.505033	1.28402	1.4189	1.60538	0.626664	2.44887	0.736767	0.87244	0.552734	1.63399	-0.616678	1.65785	0.89753	1.1784	0.506515	0.925198	1.72657	1.69302	1.99405	1.69302	1.99092	0.989238
907321	KYSE-510	-1.24523	1.12421	0.915774	1.50193	-0.980832	0.36923	1.2961	1.2614	0.507091	0.683327	1.31808	NA	1.52641	0.387473	1.76512	0.885232	0.386888	0.999821	0.612878	0.614985	-1.27172	0.55456	0.166724	-0.526631	1.47838	1.09485	0.967575	1.57322	1.62373	1.53391	0.894528	2.15047	1.48901	0.631239	NA	NA	-0.733835	NA	NA	NA	NA	0.622256	1.10192	1.21844	1.83553	1.54635	NA	0.803193
753575	KYSE-520	-0.77937	1.65796	1.13936	2.09009	-0.904307	0.241854	2.20459	1.92706	1.10151	1.54444	2.11276	1.96575	2.07372	0.714573	2.15917	0.957428	1.55283	1.16435	1.27053	0.303531	-0.948291	0.523798	0.290926	-0.979208	2.0693	1.2611	1.41319	1.64503	2.12712	1.20478	1.68045	2.08638	1.49295	0.944355	NA	NA	0.521166	NA	NA	NA	NA	1.08398	1.6128	2.11572	2.41521	2.06451	NA	1.38037
753576	KYSE-70	NA	1.51704	NA	NA	-1.18952	0.972417	2.27998	NA	NA	NA	NA	NA	NA	NA	NA	NA	NA	NA	NA	NA	NA	NA	NA	NA	NA	NA	1.84936	1.65412	1.74854	1.70858	NA	2.71842	2.22072	1.65274	NA	NA	0.551438	NA	NA	NA	NA	1.56072	1.71407	-0.226671	1.69933	0.0270715	NA	1.07338
1330935	L-1236	-0.561784	0.971052	1.22231	1.22206	-0.0463785	0.616446	1.89147	1.17196	0.00981735	0.997624	1.78566	1.92043	1.92128	1.03238	1.82437	1.22231	1.30326	1.26542	0.348399	1.52334	-1.95055	-0.0788986	-0.690205	0.250723	1.62025	1.52334	0.318307	1.64918	1.92128	1.57893	0.248149	2.71699	1.14193	1.55957	NA	NA	-0.766404	NA	NA	NA	NA	0.975858	1.62025	1.02329	1.70841	1.27142	NA	-0.16161
924239	L-363	-0.220231	0.443435	1.21034	1.24	-2.04308	0.291717	1.4569	1.87611	0.351756	0.517227	1.58647	1.7512	1.84395	0.6239	1.33347	0.570128	0.583798	1.42971	-0.414128	0.528104	-2.042	-0.800122	-1.03485	-0.204428	1.23664	1.04007	0.790633	1.69514	1.11292	1.61082	-0.345011	2.70233	1.12847	0.616418	NA	NA	-0.362262	NA	NA	NA	NA	1.1784	1.20009	0.0718353	1.42646	1.26838	NA	0.884102
907322	L-428	1.04035	1.15558	1.28344	1.38945	-0.714479	0.740051	1.97571	1.93097	1.31022	0.857524	1.98815	2.03799	1.82968	1.14625	1.83805	1.0709	1.63575	1.61617	1.64297	1.40936	-1.11412	1.32111	-0.0304092	0.433253	1.72628	1.62407	1.73997	1.82516	1.37652	1.7384	1.611	2.82244	1.33814	2.01584	1.01284	1.50942	0.157473	2.00637	0.946961	1.2738	0.519893	1.36314	1.65191	1.5272	1.79121	1.62039	1.90014	0.653552
907323	L-540	0.0439237	0.714785	1.26202	1.48399	-1.58639	0.530423	1.71516	1.96304	0.484811	1.1148	1.96304	1.1432	1.96283	0.562883	0.519781	1.26266	0.688257	1.395	0.805705	0.93489	-1.29386	1.36229	-0.360534	-0.0877365	1.64691	1.48361	1.66201	1.78259	1.71134	1.65984	0.511635	2.7499	1.96304	1.13433	NA	NA	-0.71131	NA	NA	NA	NA	0.89561	1.66183	0.310916	1.76932	1.45957	NA	0.931781
907783	LAMA-84	-0.316335	0.200522	1.25385	1.03174	-1.20921	0.248878	1.3508	0.849199	0.0408314	0.42064	1.67186	1.7525	1.71344	0.0295549	1.15661	0.230309	0.370703	1.06395	0.40718	-0.519122	-1.5933	0.560139	-0.932715	-1.6474	1.67972	0.750836	1.24708	1.55792	1.19812	1.82364	1.58438	2.88261	1.63738	0.7903	NA	NA	-0.53663	NA	NA	NA	NA	1.08295	1.80434	1.30322	1.65516	1.34758	NA	0.887706
949170	LAN-6	0.721414	1.69642	1.52555	2.39325	-1.39334	1.04626	2.39347	2.39433	2.09436	1.01829	2.27557	1.97994	2.31615	1.26046	1.01193	1.6921	1.18707	1.85221	0.866867	0.348111	0.352113	1.14518	0.865033	-1.00423	2.09436	0.172713	1.368	1.87403	1.82289	2.04074	0.524221	2.92178	1.76877	1.06538	1.1209	1.20659	-0.734746	1.77261	1.29001	2.00586	0.637613	2.17803	1.41373	1.17035	2.33264	1.95466	2.33208	1.10503
753577	LB1047-RCC	-1.22568	1.51127	0.0968169	1.28333	-1.99531	-0.209617	2.19523	1.18708	0.140546	0.610596	2.20202	1.19014	1.25262	NA	2.11042	0.803555	NA	0.562437	0.247785	-0.192252	-1.35592	-0.267187	-0.430636	-1.30243	1.90921	1.61571	0.967983	1.98079	2.02552	1.45548	0.295086	2.18223	1.52593	0.585198	0.140657	1.08613	-0.526795	1.439	0.347114	1.19326	-0.24181	1.25894	1.40627	0.55555	1.47266	1.45334	1.56823	1.11678
753578	LB2241-RCC	NA	1.28739	NA	NA	-1.32225	-1.1949	1.18218	NA	NA	NA	NA	NA	NA	NA	NA	NA	NA	NA	NA	NA	NA	NA	NA	NA	NA	NA	0.0436074	1.82092	1.22781	1.80501	0.359773	1.31083	0.901448	1.14934	0.220706	0.99442	-0.738067	1.37621	0.278151	0.976566	-0.637553	1.13743	0.824839	0.202067	1.58928	1.39849	1.71889	1.13131
753579	LB2518-MEL	-0.605746	1.03999	1.52433	2.20012	-1.11307	0.852989	2.03314	1.38604	1.86322	1.1156	2.12635	2.22336	2.0745	0.764702	1.04495	1.4066	1.476	1.89703	1.60946	1.18222	-0.880524	0.68941	0.281211	-1.88513	1.92233	-0.926477	1.74779	2.0429	2.22336	1.92211	1.08397	2.36669	2.22336	1.29749	1.12557	1.25706	-0.643021	1.99151	1.34029	1.61985	0.168421	2.00477	1.92233	1.79309	2.09341	1.87171	2.17274	1.17274
753581	LB373-MEL-D	0.352986	1.49016	0.837996	2.18913	-1.82446	0.888088	2.18913	2.18913	1.8881	1.49016	2.18913	1.6769	2.13497	1.49016	1.1448	1.49009	1.79095	1.44469	0.861248	1.36603	0.22649	0.964936	0.526415	-1.40464	1.8881	1.45533	1.45037	2.00868	2.18913	1.64181	1.31634	2.85472	2.18913	2.17233	1.07193	1.03957	0.193819	1.91859	0.749829	1.16483	0.0387073	2.18911	1.8881	1.84959	2.15062	1.84959	0.767295	1.14165
753582	LB647-SCLC	0.862608	0.813641	1.16569	1.67803	-1.94175	0.970606	2.16523	1.56363	0.457007	1.57069	1.41606	1.51116	2.0467	1.19782	2.17473	0.507694	0.571454	1.57092	0.524297	1.64214	-0.813277	0.772545	0.598758	-0.122479	1.33242	1.82934	1.22571	2.03861	2.27164	1.97061	1.15854	NA	2.22906	1.51426	0.372917	1.32136	-0.140536	1.52372	0.480342	1.44766	-0.827682	1.88818	1.97061	0.83581	2.21174	1.90923	0.270945	1.20764
753583	LB771-HNC	0.31583	1.6836	1.67552	2.23274	-0.860458	1.08154	2.36279	1.4369	1.91545	1.48043	2.25108	2.05736	2.38257	0.813451	2.15377	1.67808	1.33782	2.08154	0.919109	1.30968	-0.626313	1.09351	0.2529	0.778834	1.09272	1.63781	1.31464	1.75099	1.18007	2.07647	0.0358601	2.29269	2.00746	1.55132	0.677113	0.770705	-0.647689	1.7496	0.663478	0.95159	-0.234018	1.50865	2.07955	1.32197	1.92661	1.82193	2.12294	1.27863
753584	LB831-BLC	-0.816612	1.30479	1.44338	1.73843	-1.49845	0.856247	2.12778	1.56145	0.885827	1.29389	2.06894	1.27567	1.89833	0.881738	2.06037	1.19724	1.20866	0.991393	1.19354	1.75934	-0.935161	0.780532	0.0973442	0.0270273	1.85625	1.7593	1.02526	1.82273	1.69445	1.8194	0.929206	2.33992	1.49689	0.98059	0.859924	1.7031	-0.127909	1.62029	0.910605	0.888718	-0.402303	1.64012	1.81552	0.813311	1.75181	1.7789	1.93044	1.00613
753585	LB996-RCC	-0.376103	NA	1.23256	2.16371	NA	NA	NA	1.42318	0.772745	0.82657	1.53361	2.16682	1.83164	1.48695	0.683142	1.47174	0.680935	1.75678	0.764104	0.902152	-1.29632	0.0791789	0.48329	-0.00335674	1.95971	0.436619	-0.41828	0.920258	0.850157	1.28275	0.473054	1.97707	1.07065	0.742066	0.474391	1.27004	-0.671721	1.49673	0.398585	0.9529	-0.40616	2.2808	0.797354	0.328184	2.2176	1.79813	2.03847	1.21689
1298223	LC-1-sq	0.171821	0.653047	1.19476	1.56209	-0.315266	-0.145295	1.83324	2.34524	1.01097	0.971054	2.29319	1.66795	2.18934	NA	1.40574	1.0556	NA	1.36279	1.00066	0.823106	-0.224508	0.772749	0.71902	-0.400042	1.7831	1.27576	1.23273	1.78224	1.23162	1.86984	1.33498	2.56533	1.5434	1.01418	0.708284	2.27346	0.720888	2.08712	2.27172	1.18879	0.526367	2.35386	1.75884	1.79531	1.72021	1.99	1.75748	1.27261
907785	LC-1F	NA	NA	NA	NA	NA	NA	NA	NA	NA	NA	NA	NA	NA	NA	NA	NA	NA	NA	NA	NA	NA	NA	NA	NA	NA	NA	NA	NA	NA	NA	NA	NA	NA	NA	NA	NA	NA	NA	NA	NA	NA	NA	NA	NA	NA	NA	NA	NA
907786	LC-2-ad	-0.83391	NA	0.602728	1.54588	NA	NA	NA	1.45717	0.106941	1.40965	1.30656	0.895806	1.70504	0.479918	1.67098	0.588242	0.360536	1.50229	0.840387	0.395657	-1.10575	0.421501	-0.765631	-0.169356	1.56531	1.15921	1.0788	1.8946	2.01873	1.41641	0.16332	2.57153	1.83917	1.25844	NA	NA	-0.33476	NA	NA	NA	NA	1.5302	1.56205	0.909617	2.05597	1.75387	NA	1.05559
907787	LC4-1	1.23155	1.52488	1.52714	2.13443	-0.642557	0.930524	2.23125	1.73726	1.07051	1.53258	2.15769	2.04733	2.20931	1.39715	1.07135	1.38648	1.14012	1.84114	1.42922	1.41753	-0.317777	1.51254	0.441803	0.366634	1.92963	1.72869	1.92524	1.90041	1.76391	1.92926	1.62933	2.88918	1.792	1.39073	NA	NA	0.801345	NA	NA	NA	NA	2.23155	1.93052	0.629327	2.13238	1.6248	NA	1.16923
753586	LCLC-103H	0.340141	1.26527	1.16634	1.22833	-1.00355	0.641736	1.60834	1.69158	0.577574	1.29449	1.64498	2.02496	1.71117	1.03118	0.899733	0.779903	0.808957	1.37746	NA	NA	-0.78415	0.764468	0.183369	0.618141	1.43878	NA	0.762685	1.84259	1.53784	1.72835	1.49373	2.76546	1.65245	0.830136	NA	NA	-0.634239	NA	NA	NA	NA	1.13834	0.861551	1.51618	2.00395	1.70292	NA	1.00395
946361	LCLC-97TM1	-0.983106	1.20267	1.47559	1.41569	-0.720586	0.0509267	1.45093	1.22587	0.693959	0.641064	2.0762	2.11818	2.14726	0.524834	1.95362	0.695662	0.319296	1.43016	0.883159	0.25146	-1.10169	0.267738	0.00289501	-1.11099	0.835338	-0.185763	NA	NA	NA	NA	0.455737	2.60299	1.82954	1.10767	0.246696	0.881343	-0.0490975	1.49999	0.347966	1.21445	-0.350582	1.2083	1.10023	1.60826	2.1145	1.70628	0.966218	1.11317
687787	LK-2	-0.681274	1.28097	0.831846	1.70897	-1.63493	0.441257	2.04977	2.04977	0.24771	1.33268	1.6707	1.34182	2.04647	0.754272	1.95286	0.208521	0.101004	1.6719	0.942538	1.34712	-1.1259	1.26023	-0.550821	0.306523	1.71013	1.64586	1.32152	1.67021	1.49681	1.14612	0.71289	2.82578	1.52528	1.29034	0.22232	1.97919	0.11822	1.6425	0.59419	1.30886	-0.438365	1.37888	0.809523	-0.00744671	1.6538	1.70996	2.01099	0.782732
1240168	LN-18	-0.910832	1.15462	0.603781	1.57122	-1.7049	0.540359	1.85359	1.48949	0.634543	0.546421	1.85359	1.27301	1.27842	0.617102	1.75659	1.15451	0.663799	1.25171	0.560553	0.469598	-1.13736	0.664914	0.134111	-0.927465	1.55256	1.45504	0.608244	1.67314	1.47717	1.24011	1.15203	2.6466	1.85359	1.2189	NA	NA	-0.699724	NA	NA	NA	NA	1.06701	1.55256	0.806056	1.83693	1.5359	NA	0.835641
1240169	LN-229	-0.659866	1.4234	1.05756	1.70026	-1.71961	0.362101	2.05967	1.72419	1.49163	1.44612	2.00322	2.03734	1.8992	0.632797	1.89592	1.17667	0.997283	0.849981	1.65669	0.424018	-0.741554	1.60057	0.6682	-0.965352	1.77663	0.101785	1.11833	1.84888	1.5936	1.60203	1.46735	2.767	1.77433	0.980654	NA	NA	-0.679008	NA	NA	NA	NA	1.37402	1.09971	0.664317	1.95118	1.54989	NA	1.0817
910694	LN-405	-0.508108	1.73626	0.96722	1.96167	-1.04564	1.13794	2.23305	1.5168	1.19487	1.48523	1.67469	2.06904	2.12034	1.50123	1.97354	1.5019	1.35089	1.88756	0.66131	1.7046	-1.22727	0.358641	0.0929372	0.309927	1.61803	1.10982	0.268714	1.22943	1.7889	1.12384	1.41486	2.93832	NA	NA	NA	NA	NA	NA	NA	NA	NA	NA	NA	1.27693	2.20437	1.56663	NA	1.03643
907788	LNCaP-Clone-FGC	0.0376154	NA	1.52572	2.27855	NA	NA	NA	2.28151	1.27394	0.957353	2.27389	1.99043	2.1719	0.983137	0.43948	1.50097	1.37017	1.6417	-0.179868	0.782331	-1.39923	-0.11606	-0.390372	0.598314	1.97245	1.88357	0.435858	2.03926	1.33439	1.95555	1.12156	2.61193	1.71319	0.176673	0.895383	2.1835	-0.133904	1.44661	0.917758	1.01453	-0.678579	1.4745	1.45941	1.18393	1.12083	1.63264	1.7236	1.0879
1240170	LNZTA3WT4	-0.45462	1.42931	0.860794	1.73095	-1.74099	0.827245	1.52328	1.97553	0.644997	1.42931	2.12828	1.4659	2.08068	1.3916	2.01948	0.649886	1.51777	1.7212	0.81952	0.861277	-1.11592	1.07171	0.119434	-0.647948	1.82725	1.62711	1.43628	1.94537	1.87432	1.36798	1.34353	2.904	2.12684	1.27781	NA	NA	-0.602515	NA	NA	NA	NA	1.14065	1.45027	0.729999	1.29124	1.17175	NA	-0.0158929
1298226	LOU-NH91	-1.31112	1.55708	0.780259	2.26024	-1.42837	-0.682063	2.26031	2.19543	1.12901	1.5596	2.26031	1.09835	1.80292	1.14209	2.0979	1.56045	1.29731	1.17229	0.153673	0.943956	-1.13752	0.581764	0.12864	-1.03372	1.95928	1.71841	1.45022	1.95801	2.26031	1.81061	0.987961	2.36574	1.70538	1.24017	0.993375	0.90008	-0.515138	1.9017	0.316876	1.25833	-0.826471	1.52485	1.95928	0.741103	2.18817	1.83763	2.20501	0.752223
907789	LOUCY	0.273594	1.10257	1.10426	1.07894	-1.487	0.503904	1.77987	NA	0.262774	1.08365	NA	1.69176	1.77514	0.350933	1.09516	0.154006	0.232697	1.38058	-0.227481	0.17349	-1.3665	0.272096	-0.217722	0.202874	1.21756	0.493969	0.709136	1.10133	1.27709	1.49354	1.38694	2.60305	1.30506	1.00182	NA	NA	-0.549947	NA	NA	NA	NA	1.11232	1.10104	-0.244282	1.78486	1.14552	NA	-0.512705
907790	LoVo	0.365034	1.43201	1.12113	0.75707	-1.0825	0.00203837	1.80836	1.01515	1.00183	-0.0898734	1.53779	1.79428	1.71091	0.136636	0.814606	1.17917	0.785755	1.7046	0.000719774	0.528499	-1.30045	-0.0906612	-0.623758	-1.30717	1.46331	-0.0193106	NA	NA	NA	NA	0.776377	2.21055	NA	NA	0.622381	1.64997	NA	1.22558	0.983269	1.15659	-0.385197	NA	NA	0.632616	1.76225	1.79854	2.09957	1.09957
905974	LOXIMVI	-1.69307	NA	1.24067	1.36265	NA	NA	NA	0.446267	0.188811	0.577024	1.92966	1.94271	1.74138	0.331214	0.549037	1.18901	0.540628	0.844857	0.786207	0.165386	-1.78023	0.248004	-0.182693	-1.4808	0.413136	-0.173611	NA	1.74846	1.85614	1.51979	0.522616	2.74599	1.95996	1.13146	0.462085	1.27641	-0.478478	1.12177	0.223243	0.971525	-1.2559	0.938394	1.58058	0.34263	1.62378	1.2903	1.06953	0.108052
907791	LP-1	0.916508	1.21615	1.10713	1.54996	-0.120415	0.615103	1.82883	1.45251	1.17134	1.21756	1.75616	1.91036	1.47519	1.04584	1.47424	1.09168	1.45512	1.48749	1.07104	1.51835	-0.824274	0.715195	-0.0746405	0.314171	1.58449	1.41262	1.49523	1.69201	1.04161	1.60494	0.640976	2.57027	0.944793	1.77881	0.7538	1.09632	0.0912949	1.89712	0.701249	1.35939	-0.427449	1.45216	1.30773	1.23204	1.74031	1.48875	1.89709	0.89712
917486	LS-1034	0.340563	1.16377	1.56763	2.02431	0.567876	0.286143	1.53175	2.26779	1.68125	1.47509	2.04306	2.24628	2.28163	1.38956	1.88933	1.37821	0.982929	1.81481	1.63799	1.81326	-0.445644	1.33444	0.519572	-0.700406	1.98773	0.70043	1.98981	2.11038	2.20855	1.29863	0.457296	3.05343	2.29084	1.60064	1.31081	1.1144	0.0232355	1.85289	1.49999	1.16101	0.619475	1.92448	1.61801	1.56455	2.14342	1.93418	2.11335	0.867929
907792	LS-123	NA	1.19533	NA	NA	-1.30765	-0.163052	2.06908	NA	NA	NA	NA	NA	NA	NA	NA	NA	NA	NA	NA	NA	NA	NA	NA	NA	NA	NA	1.1397	1.86637	1.96628	1.73633	1.99959	2.77357	1.73257	1.45946	0.539692	1.20978	0.388287	1.86683	0.594133	2.40888	-1.37451	2.09458	2.18135	1.13733	1.7095	2.02453	2.40888	1.22441
998189	LS-180	-1.36027	1.5557	1.35639	1.55911	0.264342	0.0102503	2.20513	1.45207	1.87123	0.667878	1.69943	1.49842	2.0589	0.601548	0.89968	0.812478	0.579907	1.91511	0.861786	0.378381	-1.15196	0.913095	-0.125445	-1.35616	1.1587	0.0456813	2.01582	2.10838	2.29864	1.73555	1.02787	2.16479	2.29485	1.11623	1.72148	1.98775	0.621907	2.05825	1.2482	2.25342	0.17211	1.63841	1.96664	0.84059	2.03046	1.95504	2.24486	1.25458
907794	LS-411N	-0.33531	1.37056	1.52689	2.0125	-0.914159	0.496564	2.01183	0.883342	1.12142	1.35119	2.22286	2.02615	2.32284	1.21598	2.20504	1.62266	1.78698	2.00091	1.26312	1.5953	-0.86351	0.921504	-0.146421	-1.02184	0.976826	0.406629	1.08467	1.92923	1.61553	1.65914	0.847642	2.51791	1.74099	1.31308	NA	NA	0.20336	NA	NA	NA	NA	1.61864	1.62229	0.771655	2.217	1.70912	NA	1.23952
907795	LS-513	-0.257871	1.1959	1.4868	2.21129	-0.951456	-0.166503	2.18589	2.21129	1.10286	1.18948	2.21129	2.00993	2.21112	1.44557	1.73713	1.5103	0.65307	1.67162	-0.0229203	0.0570583	-0.881639	0.565184	0.256435	-1.86356	1.91026	1.80709	1.63035	2.03083	2.00521	1.80754	0.721437	2.76659	2.20142	0.912079	0.774097	0.754887	-0.160972	2.15903	0.974675	1.64045	0.465686	0.73586	1.22205	1.59724	2.1621	1.8483	1.7122	0.953873
753588	LU-134-A	-0.818222	1.50348	1.53594	2.12712	-0.385809	0.934563	1.9298	1.90149	0.541275	1.27033	2.14846	1.97265	2.23565	1.47138	2.13754	1.1846	0.707306	1.92806	0.246831	1.82751	-0.726217	0.195108	0.207474	0.57238	1.90839	1.83771	1.16713	2.01358	2.20475	1.93142	0.662992	3.00168	2.22446	1.89494	NA	NA	0.12812	NA	NA	NA	NA	1.21922	0.910302	1.15463	2.0561	1.79323	NA	-0.0876324
713899	LU-135	-0.547658	1.15833	0.950079	1.2308	-2.34899	0.456465	1.17717	1.48236	0.0880753	0.55379	1.84017	1.52691	1.78948	0.751005	1.77056	0.459182	-0.192742	1.4375	0.748605	1.09531	-0.915298	0.317783	-0.0517055	0.0728361	1.57419	1.4774	1.18325	1.62549	1.43117	1.52453	1.1528	2.67266	1.80576	0.861161	NA	NA	-0.353138	NA	NA	NA	NA	0.867508	0.812881	0.42599	1.84199	1.52451	NA	0.854004
713878	LU-139	0.197738	-0.830135	1.10971	NA	-1.06377	-0.821004	2.28205	1.0868	NA	NA	1.15012	2.3153	2.31153	0.623262	1.65888	0.287427	0.568776	1.82418	0.919126	0.797156	-1.9992	NA	-1.21782	0.826974	0.397532	0.653541	0.951269	1.32563	1.47978	2.12852	1.76887	3.17179	1.53242	1.34416	NA	NA	0.23569	NA	NA	NA	NA	1.21628	1.59128	0.732048	2.05844	2.05116	NA	0.475776
753589	LU-165	1.35127	1.67814	1.54279	2.25451	0.687458	1.09869	2.39403	1.55699	2.06832	1.67716	2.17833	2.39168	2.39111	1.59315	2.08422	1.64594	1.99329	2.07597	1.89257	1.97195	0.214589	1.76143	1.03012	0.789494	2.0463	1.99232	2.09612	2.15025	1.3794	2.09917	1.01864	3.15787	1.59279	1.94139	NA	NA	1.28564	NA	NA	NA	NA	2.3649	2.09392	1.06449	2.32871	1.84592	NA	0.600143
724863	LU-65	1.44398	1.74501	1.71887	2.14971	0.0915919	1.14179	2.44373	2.28352	2.13976	1.74501	2.40922	2.43589	2.4411	1.70157	2.3448	1.74501	2.04594	2.13346	2.04604	2.03711	0.841922	2.04604	1.73593	0.736323	2.14036	2.03015	2.14295	2.252	1.51012	2.13068	1.72523	3.09194	1.4678	1.95032	2.1111	1.77907	1.3232	1.92495	2.28528	2.16798	1.5663	2.34429	2.14295	1.66752	2.17574	1.95993	NA	1.26406
907796	LU-99A	NA	NA	NA	NA	NA	NA	NA	NA	NA	NA	NA	NA	NA	NA	NA	NA	NA	NA	NA	NA	NA	NA	NA	NA	NA	NA	1.33309	1.92087	1.92898	1.79938	0.552732	2.21548	2.00211	1.07489	NA	NA	-0.613954	NA	NA	NA	NA	1.00324	0.699001	0.951171	2.05544	1.75441	NA	1.05544
753592	LXF-289	-1.61695	0.966644	0.471536	1.06573	-1.70335	0.558418	2.06733	1.4435	0.02932	0.571849	1.93606	0.818735	1.63003	0.929251	1.60891	0.728839	0.260288	0.235335	-0.176687	0.0939999	-1.58678	-0.189849	-0.502079	-0.946498	1.30982	1.40381	0.336435	1.87282	1.69651	1.5182	1.0149	2.27548	1.18445	0.805412	0.0689989	1.54405	-0.804021	0.790664	0.430677	1.14304	-0.994971	1.48771	1.17361	0.463972	1.26294	1.06348	1.81203	0.484679
949094	M059J	-1.13635	1.46054	1.34783	2.10268	-1.71479	0.825335	2.07563	1.81425	0.2077	1.2841	2.15737	2.21632	1.68574	1.13755	1.87213	1.23031	0.882658	1.90682	1.12302	1.80333	-1.32311	1.09749	0.578153	0.557513	1.92082	1.41214	0.780034	1.87157	2.1488	1.48432	1.32392	2.79438	1.6454	0.851727	0.791949	1.55648	0.0728625	1.71971	0.537082	1.10157	-0.46435	1.44343	1.56966	0.867326	2.07183	1.86327	1.65068	1.15919
905975	M14	NA	1.51168	NA	NA	-0.876402	0.821389	2.2099	NA	NA	NA	NA	NA	NA	NA	NA	NA	NA	NA	NA	NA	NA	NA	NA	NA	NA	NA	1.03954	1.90499	1.91521	1.27473	0.606172	2.55716	1.61531	1.54374	NA	NA	0.418957	NA	NA	NA	NA	1.91388	1.5897	1.69709	2.15949	1.85846	NA	1.15949
1298233	MB157	NA	NA	NA	NA	NA	NA	NA	NA	NA	NA	NA	NA	NA	NA	NA	NA	NA	NA	NA	NA	NA	NA	NA	NA	NA	NA	NA	NA	NA	NA	0.61443	1.71001	NA	NA	NA	NA	NA	NA	NA	NA	NA	NA	NA	0.992097	1.86723	1.10837	NA	0.0971212
907798	MC-1010	0.422766	0.840749	1.53246	1.84148	-1.50457	0.831374	1.85976	1.71447	0.902816	0.475635	1.93248	1.68311	2.23787	1.17168	1.21419	1.2367	0.605544	1.53752	-0.224871	0.481294	-1.316	-0.539319	-0.666276	-0.367697	1.8381	1.7528	-0.0884029	1.82934	2.17775	1.39194	1.07493	2.90012	2.21625	0.00831421	NA	NA	-0.395429	NA	NA	NA	NA	0.976685	1.72719	1.10376	1.65159	1.65156	NA	-0.295936
683665	MC-CAR	0.237084	1.24917	0.845679	1.10458	-1.73026	0.647105	1.92605	1.41626	0.429052	0.446403	1.35879	1.94798	1.5548	0.625285	1.00653	0.489657	0.326627	1.42032	-0.6649	0.29038	-1.76168	-0.0965399	-0.839306	-0.53862	0.876527	0.647648	0.472771	1.34076	1.64514	1.19185	1.15176	2.73364	1.55346	1.20192	-0.0655753	1.47433	-0.773634	1.05505	0.137097	0.769782	-1.43777	0.765824	1.06942	0.553959	1.71578	1.28913	0.602631	0.768171
908118	MC-IXC	-0.103653	0.869215	0.893293	1.21763	-2.05716	0.0731446	0.980282	0.89934	0.408032	0.795505	1.5922	1.37118	1.59218	0.00321126	1.1631	0.893342	0.669361	0.961746	0.592541	1.16492	-1.1982	0.568641	-0.150338	-0.20385	1.25366	1.1943	NA	NA	0.978104	1.24231	0.695228	2.37668	1.33815	0.544942	NA	NA	-0.912139	NA	NA	NA	NA	1.04585	0.464525	1.28662	1.58765	1.28662	NA	0.587645
907799	MC116	0.391832	0.692876	0.688617	1.39182	-0.393226	0.0908233	1.39171	1.38678	0.661797	0.692853	1.39182	1.38758	1.39129	0.692861	1.29423	0.692855	0.993901	1.09025	0.993889	0.993884	-0.358165	0.993883	0.147361	-0.209958	1.08975	0.994095	1.09079	1.20746	1.37346	1.09047	0.993712	2.20959	1.29476	1.38757	NA	NA	-0.525803	NA	NA	NA	NA	1.39193	1.0908	0.409838	1.18634	1.02107	NA	0.00461392
1240171	MCAS	-0.402168	1.41332	1.30709	1.89261	-1.56083	0.529642	2.11425	1.48877	0.911764	1.28487	1.75674	1.86693	2.11474	0.427803	1.63945	1.40207	0.922684	1.36252	1.37899	0.775993	-1.34352	1.5045	-0.193624	-1.13801	1.56352	0.0723554	0.726397	1.73931	1.39971	1.74644	NA	NA	1.55551	0.946454	NA	NA	-0.249887	NA	NA	NA	NA	1.00136	1.29103	NA	NA	NA	NA	NA
1333003	MCC13	NA	1.2743	NA	NA	-2.07561	0.731249	2.03212	NA	NA	NA	NA	NA	NA	NA	NA	NA	NA	NA	NA	NA	NA	NA	NA	NA	NA	NA	1.42815	1.84779	1.93103	1.73046	1.30232	2.47208	2.03228	1.3553	1.62915	1.27334	-0.482427	1.99353	2.00521	1.4801	0.635221	1.65349	1.72965	0.0844027	1.98399	1.64956	1.87838	1.00521
1298234	MCC26	-0.655596	1.38799	0.968148	2.03905	-1.70682	0.674206	1.9304	2.19819	0.599559	1.02592	2.31617	2.09941	2.16728	1.65489	1.98766	0.655892	0.938812	1.48823	0.892331	1.43562	-1.01621	0.235787	0.457736	-0.217489	2.02806	1.54859	0.988444	2.04128	2.3522	2.09736	0.843078	NA	1.76654	1.22139	1.0723	1.02158	0.376943	1.8684	0.525995	1.92454	-0.682495	1.87857	1.85993	1.69213	2.28955	1.55498	NA	NA
905946	MCF7	-1.38446	1.46496	0.897657	1.30004	-1.73443	0.49493	2.16871	1.15147	1.06412	1.14143	1.85453	1.97571	1.71854	0.512915	0.747738	0.865164	1.25224	0.862512	0.386287	0.172876	-1.32308	-0.0539187	-0.313177	-0.131502	1.35438	1.62277	0.411826	0.557846	1.06546	1.39607	0.223821	2.8272	1.56806	1.17474	NA	NA	-0.406395	NA	NA	NA	NA	0.924605	0.828428	0.579376	1.98616	0.848381	NA	0.900102
908119	MDA-MB-134-VI	NA	NA	NA	NA	NA	NA	NA	NA	NA	NA	NA	NA	NA	NA	NA	NA	NA	NA	NA	NA	NA	NA	NA	NA	NA	NA	NA	NA	NA	NA	NA	NA	NA	NA	NA	NA	NA	NA	NA	NA	NA	NA	NA	NA	NA	NA	NA	NA
925338	MDA-MB-157	-0.885545	NA	0.792536	1.64939	NA	NA	NA	1.1344	0.191255	0.52154	1.39672	1.25686	2.21117	0.321893	1.34586	1.03183	0.401618	1.61205	0.754191	1.2689	-1.34002	0.61726	-0.167629	0.460004	1.91014	1.3795	1.80926	1.90398	1.5742	0.784303	1.09813	2.89357	1.6389	1.13545	NA	NA	-0.0499983	NA	NA	NA	NA	1.3096	1.29022	1.10131	2.09403	1.84204	NA	1.03509
908120	MDA-MB-175-VII	NA	1.63651	NA	NA	-0.372692	-1.36135	2.33548	NA	NA	NA	NA	NA	NA	NA	NA	NA	NA	NA	NA	NA	NA	NA	NA	NA	NA	NA	0.662123	2.00366	1.37042	1.9656	1.62634	2.3706	1.2845	2.19534	1.59916	2.27994	-0.302483	2.28306	1.80466	2.28306	-0.216182	1.29731	2.03445	1.98203	2.28306	1.98203	2.28306	1.28046
905960	MDA-MB-231	1.01216	1.3018	1.51273	2.05397	-1.69236	0.696366	1.61533	2.15207	0.769866	1.38138	2.07176	1.82041	2.12364	0.676996	1.91558	1.12695	1.06402	1.69543	1.69798	0.319816	-1.05384	1.05055	0.289414	-0.894015	1.25169	0.497213	1.10384	1.89825	1.89734	1.78099	1.2864	2.60363	2.04438	0.61279	NA	NA	-0.888735	NA	NA	NA	NA	0.536985	1.00685	0.896296	2.16337	1.66525	NA	1.13827
1330941	MDA-MB-330	-1.31517	1.36593	0.794166	1.87278	NA	-0.650075	2.09122	2.20975	1.88629	1.45646	2.33042	1.88832	2.10676	NA	1.52667	1.63657	1.29758	1.05285	-0.236587	1.22278	-1.36061	0.245525	-0.269282	0.362594	1.51413	1.30264	NA	NA	NA	NA	1.49169	3.07679	NA	NA	1.5189	1.31181	NA	2.19571	0.595188	1.71458	-0.83207	NA	NA	1.5528	1.99667	1.78817	1.65475	1.28057
908121	MDA-MB-361	-1.52997	1.30627	1.08821	1.80112	-1.81684	0.183881	1.99154	2.15267	1.52182	1.058	2.12976	1.5155	2.15047	0.934822	1.72686	1.45849	1.16658	1.59879	-0.236835	0.803228	-1.18188	-0.340608	-0.335477	-0.420265	1.85643	1.34739	0.598822	1.34943	1.41308	1.12645	1.02819	2.68383	1.71337	0.79518	NA	NA	-0.505927	NA	NA	NA	NA	1.20541	1.85643	1.19976	1.90464	1.09745	NA	1.05856
924240	MDA-MB-415	-0.300773	1.84179	1.13834	1.55379	-0.814644	1.1249	2.54076	2.52806	2.23973	0.981837	2.52753	1.98323	2.04029	NA	2.42827	1.52558	2.14282	2.07172	-0.128272	1.42867	-0.974686	0.255647	0.111797	-0.233488	2.23973	2.14282	0.31389	2.12605	2.39479	1.46281	1.46841	2.36616	NA	NA	1.67318	1.21112	NA	2.31537	0.784947	1.58654	-0.808377	NA	NA	1.78658	1.34368	1.65645	2.33427	1.07397
1240172	MDA-MB-436	-0.822855	1.73733	1.46813	1.99829	-1.95625	0.780665	2.4363	2.18853	1.39416	1.25312	2.4363	1.50737	2.21037	NA	1.82548	1.73317	NA	1.74063	0.751619	1.50738	-1.05497	0.331021	0.110741	-1.07992	2.13527	2.03836	0.519358	1.91491	1.88048	1.63939	1.57157	2.99772	2.10459	1.1419	NA	NA	-0.358107	NA	NA	NA	NA	2.16903	1.76427	1.3724	1.73404	2.05622	NA	0.281932
908122	MDA-MB-453	-0.505018	1.52979	1.36379	2.08372	-1.54475	0.542637	2.24687	2.01049	1.64419	1.5073	2.01876	1.88515	1.96309	1.46577	2.16001	0.913907	1.61979	1.73027	0.610825	1.74185	-0.10111	0.907955	0.430616	0.575194	1.72329	1.85987	0.00201109	1.64506	0.966646	1.05765	1.70595	2.79262	NA	NA	NA	NA	NA	NA	NA	NA	NA	NA	NA	1.11466	1.81929	1.91779	NA	1.21855
908123	MDA-MB-468	0.80519	1.36837	0.967922	1.22008	-2.82954	-0.472477	1.88859	2.05489	0.209707	0.915378	1.78798	1.05291	1.55193	NA	1.96009	1.23909	0.712775	0.337665	0.52427	1.59491	-1.04416	0.863044	0.449259	-1.13675	1.45357	1.17263	0.615754	1.41807	1.14888	1.31184	0.77429	1.41707	1.70775	1.16558	0.239464	1.79884	-0.947539	1.44601	0.271678	1.61166	-1.29172	1.40369	1.74153	0.961917	2.02533	1.7243	1.97202	1.02533
1240173	MDST8	-0.391986	1.29617	0.77269	1.82614	-1.67897	0.18859	1.56655	1.04404	0.689954	0.836008	2.06314	1.61639	2.09798	0.734138	0.978217	1.42086	1.17423	1.22029	0.71901	0.752049	-1.37763	0.8462	-0.136746	-1.00946	1.30639	0.515394	1.25954	0.883272	0.802813	1.81254	1.02027	2.71799	1.53829	0.729119	0.740022	1.30129	-0.575724	1.35178	0.365428	1.18676	-1.67506	1.02516	1.4055	1.10977	2.07797	1.68337	1.53008	1.07797
1330942	ME-1	1.08792	1.45479	1.40311	1.94446	-0.504994	0.994249	2.24893	2.14732	1.95093	1.1859	1.85	2.29276	2.16566	1.39957	2.05155	1.33893	1.82644	1.94494	1.84246	1.34699	-0.244437	1.80868	0.382497	-1.19008	2.01001	1.26893	1.54245	1.75611	1.67138	1.33604	1.87482	3.09259	1.45994	2.18157	NA	NA	1.0138	NA	NA	NA	NA	2.11758	2.02133	1.83252	2.19941	1.92211	NA	1.275
687514	ME-180	-1.00605	1.16246	0.819026	1.50299	-1.93454	-0.478957	1.39524	1.70667	0.824743	0.863791	2.04131	1.11986	1.62661	0.749886	1.69313	1.45858	0.920547	0.564611	-0.498524	1.31579	-1.32386	-0.0757059	-0.542392	-0.85194	1.85652	1.23895	1.1882	1.74548	1.76907	1.42641	0.810556	2.72614	1.78045	1.81019	NA	NA	-0.942128	NA	NA	NA	NA	1.07619	1.34657	0.822752	1.31706	1.56348	NA	-0.40926
1330943	MEC-1	0.723437	0.99832	1.4461	1.59713	-1.53564	0.72583	1.59385	1.25911	0.962896	0.427391	1.94801	1.1689	2.14507	1.24386	1.90571	1.07229	1.20767	1.84003	-0.134769	1.25971	-1.5643	-0.818367	-1.0114	-0.00450024	1.7997	1.71645	-0.07695	1.79837	2.11016	1.26297	0.338961	2.90159	2.03598	1.70678	0.640929	1.45864	-0.315247	1.32679	0.552092	0.700216	-0.757737	1.28413	1.84404	1.41281	1.72836	1.63942	0.894001	0.927239
908126	MEG-01	0.423997	0.681643	1.29365	1.64494	0.0455119	0.610527	1.32222	1.29133	0.526746	1.30884	2.01138	1.61098	2.01904	0.613668	1.63517	0.946094	0.630875	1.53023	1.07988	1.16006	-0.993119	1.1213	-0.383143	-1.00137	1.65419	1.49617	1.71239	1.83303	1.86018	1.71816	1.08224	2.79739	1.2784	1.00543	NA	NA	-0.799114	NA	NA	NA	NA	1.37866	1.71816	0.780446	1.93918	1.67784	NA	-0.442668
908124	MEL-HO	-1.13935	1.08541	1.22261	1.48866	-0.629821	0.741089	1.68942	-0.385503	0.836348	0.482465	2.03885	2.04809	2.1166	0.559712	0.76481	0.921764	0.851035	1.66914	0.545399	0.919622	-1.61395	0.213848	-0.235069	-1.96971	-1.03918	-0.819962	0.519837	1.83762	2.11524	0.987816	1.2098	2.6599	2.00239	0.847301	NA	NA	-0.950166	NA	NA	NA	NA	1.146	1.81557	0.906228	0.841147	1.19864	NA	1.06569
908125	MEL-JUSO	-1.76201	1.48387	0.687171	2.08706	-1.94508	0.927107	2.22232	1.82829	0.615673	1.06606	2.22814	1.02042	2.12293	1.46134	0.465849	1.52756	0.895901	1.29074	0.294495	-0.132399	-1.09055	0.329174	-0.184862	-1.72137	1.92711	1.82413	0.869471	1.26655	1.33188	1.18116	0.443916	2.88875	1.27906	1.11455	NA	NA	-0.279199	NA	NA	NA	NA	1.54174	1.21818	0.811359	2.13219	1.76959	NA	1.16336
908127	MES-SA	-1.68357	1.22762	1.2239	1.63958	-1.60009	0.625561	1.92659	1.92609	0.451566	0.896691	1.92659	1.1087	1.87931	1.09046	0.946164	0.720259	0.681407	0.995661	0.484459	1.0161	-1.33612	0.288797	-0.102046	-0.36793	1.47859	1.526	1.41113	1.57118	1.6866	0.835388	1.15642	2.65937	1.92659	1.1895	-0.063487	1.54405	-0.974473	0.949945	0.0956172	1.13897	-1.29773	1.0708	1.5661	-0.464368	1.36888	1.4347	1.14378	0.902392
908128	Mewo	NA	1.46377	NA	NA	-1.59815	0.785317	1.76118	NA	NA	NA	NA	NA	NA	NA	NA	NA	NA	NA	NA	NA	NA	NA	NA	NA	NA	NA	0.485334	1.80084	1.36753	1.53672	1.43325	2.80173	2.07199	1.02908	NA	NA	-0.263488	NA	NA	NA	NA	1.17495	1.75579	1.4818	2.31115	2.01012	NA	1.22012
908129	MFE-280	0.257053	1.71593	1.53688	2.31243	-0.890576	1.11358	2.41427	2.19614	1.91256	1.32098	2.41522	1.70358	2.24438	1.71625	2.31831	1.18244	2.01728	2.11419	0.361733	2.01728	-0.393647	0.460271	0.440615	0.535836	2.11419	2.01728	1.47144	2.23476	2.41522	2.10622	0.741407	NA	2.18955	2.2562	0.231315	1.62921	1.21064	1.84273	-0.43996	2.33929	-1.09087	2.37145	2.11419	0.152851	1.44787	0.636519	1.91268	0.610667
908130	MFE-296	-0.889259	1.49261	1.08559	1.67037	-1.60798	0.730908	1.93211	2.11188	0.756104	0.767483	1.55471	1.92175	1.72257	1.0019	0.893862	0.172149	0.425702	0.924741	0.0420478	0.474974	-1.54187	1.09772	-0.868409	-0.31477	1.67259	0.907133	1.20828	2.02	1.97235	1.88895	0.752904	2.66415	1.99196	1.5946	0.336816	1.45182	-2.00639	1.55336	0.130233	1.22417	-1.14331	1.25683	1.89341	0.612911	1.50913	1.46435	0.937145	1.06244
1240174	MFE-319	-0.635724	NA	0.468725	1.23086	NA	NA	NA	1.22384	1.14438	1.0902	1.87713	1.73846	1.46326	0.38432	1.37042	1.23104	0.429326	0.993804	NA	NA	-2.31583	0.371355	0.671444	-0.399279	NA	NA	0.801457	1.67871	1.53942	1.66327	1.54011	1.89333	1.32111	1.56454	1.02423	1.6103	-0.195167	1.61269	0.513876	1.44297	-1.23605	1.2065	1.13075	1.11492	2.07047	1.43734	1.92544	1.07047
925343	MFH-ino	-0.593542	1.026	1.56511	2.27986	-1.74014	0.330454	2.28785	2.29711	0.863609	0.76811	2.28018	1.97469	1.93869	1.1328	0.456804	1.5875	1.28604	1.80951	0.120138	0.277084	-1.8485	0.0103083	-0.211436	-1.6967	1.8435	1.40067	1.16627	2.09353	1.88926	1.86404	1.34599	2.81665	NA	1.1167	NA	NA	-0.631539	NA	NA	NA	NA	1.11363	1.56175	0.58923	2.01038	1.80968	NA	1.13818
910948	MFM-223	-0.572686	1.45612	0.806406	1.87671	-2.03168	0.853964	1.7165	1.85572	0.749372	1.45612	2.14677	1.19412	1.90845	1.38836	2.05818	-0.542279	1.64439	1.8056	-0.138394	0.518964	-0.965863	0.482343	-0.373902	0.0765029	1.85406	1.75468	0.61396	1.85805	1.40777	1.75714	0.544875	2.91628	1.91962	1.5938	0.319358	1.99009	-0.116134	2.1065	0.100198	0.897157	-0.57025	1.56927	1.76583	0.111213	1.91332	1.73427	2.11259	1.11259
908131	MG-63	0.334938	1.26621	0.513261	1.56427	-0.0751163	0.365001	1.56603	2.30648	0.278102	0.532617	2.03327	2.08773	1.98455	1.1568	2.19889	0.246997	1.26799	2.0057	0.757647	0.00975495	-1.83512	-0.277155	-0.521725	-0.786962	2.0057	0.749874	0.107426	1.37789	1.30793	1.20301	0.569365	NA	1.27874	0.927477	NA	NA	-0.719069	NA	NA	NA	NA	1.11973	0.974986	0.952291	2.24243	1.27337	NA	0.982208
908132	MHH-CALL-2	-0.0264149	0.961442	0.582032	1.31381	-0.528264	0.359458	1.62013	1.25292	1.33266	0.677164	1.55284	1.62648	1.4482	0.667504	1.2554	0.718422	1.23873	1.15081	1.21393	1.20956	-1.10443	0.957176	-0.235122	-0.445984	1.27856	0.98807	1.05498	1.26368	1.25578	1.26674	1.25794	2.30602	1.08975	1.30661	NA	NA	-0.215553	NA	NA	NA	NA	1.0553	1.2487	1.33277	1.14973	1.02775	NA	0.649891
908134	MHH-ES-1	-0.531751	0.961454	0.436732	1.4237	-2.60418	0.486084	1.74715	1.8758	0.277016	1.20052	2.05127	1.32684	1.16131	1.18046	1.86253	0.95916	0.238359	1.12707	0.360168	-0.342964	-1.30479	0.295161	-0.146927	-1.02514	1.17473	1.65333	0.95195	1.30135	0.985562	1.22609	0.163564	2.62559	1.7069	0.877684	0.150667	0.560352	-0.320288	1.19268	-0.202913	1.0825	-1.22504	0.939446	-0.269832	0.313395	1.55754	1.70212	1.1039	1.00315
908135	MHH-NB-11	0.434948	1.0142	1.47268	2.02919	-1.35861	0.386925	1.4347	2.2214	0.534954	0.535022	2.15413	2.20477	1.97995	0.815113	0.586148	1.51905	0.615235	1.94261	0.95368	-0.786722	-0.38543	0.530666	0.80665	-0.476196	1.94261	0.795655	NA	NA	NA	NA	NA	NA	NA	NA	NA	NA	NA	NA	NA	NA	NA	NA	NA	NA	NA	NA	NA	NA
908136	MHH-PREB-1	0.94127	1.02057	1.22099	0.930429	-1.69681	0.468357	1.81615	1.64075	0.663251	0.580554	1.94409	1.8868	1.94414	1.05961	1.45537	0.860408	0.938462	1.42575	0.282389	-0.507527	-1.86928	-0.718224	-1.18847	0.234372	1.32666	1.41373	0.386094	1.62811	1.1018	1.38097	0.656657	2.7304	1.22195	0.846492	NA	NA	-0.802521	NA	NA	NA	NA	0.993862	1.51447	0.228822	1.40827	0.905791	NA	-0.45719
724870	MIA-PaCa-2	-1.9974	1.0229	0.480385	1.10932	-2.29208	0.858964	1.42714	1.04338	0.405299	0.538197	2.01809	0.739007	1.27302	1.0156	2.00553	1.11792	0.287181	0.867957	0.0957575	-0.0143836	-1.40761	-0.0903368	-0.390385	-1.94269	1.30478	1.14165	1.10839	1.99413	1.54662	1.72586	NA	2.67893	1.76015	1.14916	NA	NA	-0.258136	NA	NA	NA	NA	0.752068	1.59204	NA	NA	NA	NA	NA
1333014	MKL-1-subclone-2	NA	NA	NA	NA	NA	NA	NA	NA	NA	NA	NA	NA	NA	NA	NA	NA	NA	NA	NA	NA	NA	NA	NA	NA	NA	NA	NA	NA	NA	NA	NA	NA	NA	NA	NA	NA	NA	NA	NA	NA	NA	NA	NA	NA	NA	NA	NA	NA
1333015	MKL-2	NA	NA	NA	NA	NA	NA	NA	NA	NA	NA	NA	NA	NA	NA	NA	NA	NA	NA	NA	NA	NA	NA	NA	NA	NA	NA	NA	NA	NA	NA	NA	NA	NA	NA	NA	NA	NA	NA	NA	NA	NA	NA	NA	NA	NA	NA	NA	NA
908138	MKN1	-0.164774	NA	0.973707	1.02352	NA	NA	NA	1.73384	0.77051	0.731494	1.64856	1.49186	1.89117	0.888921	1.67275	1.29334	0.818749	1.24344	NA	NA	-1.90176	0.258216	0.241363	0.619358	NA	NA	1.64937	1.65369	1.87577	1.86991	1.08627	2.39556	1.99764	1.54803	NA	NA	-0.260399	NA	NA	NA	NA	1.24776	1.47861	0.807234	1.59099	1.76189	NA	1.02253
908139	MKN28	-0.170465	1.41933	0.84715	1.65807	-2.22377	0.511503	1.7936	1.9597	0.921503	1.06226	2.06139	1.48264	1.86918	1.32077	1.95215	1.41694	1.71119	1.6076	0.552758	0.61048	-0.759552	0.768479	0.102897	-0.574723	1.70612	1.75925	1.37559	1.42244	1.33464	1.39579	NA	NA	1.43775	0.978749	0.473312	1.37642	-0.0765929	1.36011	0.2938	0.89055	-0.356007	1.54482	1.38977	1.53063	NA	NA	NA	NA
925340	MKN45	NA	0.862816	NA	NA	-1.4018	1.00431	2.12673	NA	NA	NA	NA	NA	NA	NA	NA	NA	NA	NA	NA	NA	NA	NA	NA	NA	NA	NA	2.0023	2.07181	1.85813	1.13842	1.68352	3.15973	1.70789	1.16483	NA	NA	-0.48782	NA	NA	NA	NA	1.45848	1.51798	1.77957	1.68061	1.96558	NA	1.22417
924250	MKN7	0.837011	1.79093	1.6119	1.60271	-1.00411	-0.122673	1.604	2.37949	1.01126	1.12223	2.50984	2.41891	2.27319	1.41128	2.34813	1.07999	1.22288	1.78521	1.46081	2.07085	-0.925971	0.215989	-0.0366723	-0.514975	1.64725	0.629219	0.877642	1.4853	2.22097	1.76649	2.09607	2.92609	1.66421	1.27628	1.58244	2.32532	0.776977	2.48622	1.59858	2.47711	-0.0781591	1.31792	1.40131	1.62631	2.49401	1.87885	2.49196	1.34472
1240178	ML-1	NA	NA	NA	NA	NA	NA	NA	NA	NA	NA	NA	NA	NA	NA	NA	NA	NA	NA	NA	NA	NA	NA	NA	NA	NA	NA	1.77352	1.97386	1.81035	1.96154	0.914266	3.01643	2.03313	0.910799	NA	NA	0.39432	NA	NA	NA	NA	1.68894	1.50976	1.32001	2.26125	1.96089	NA	1.20189
908141	ML-2	0.0192147	0.582439	0.963676	1.78528	0.185154	0.590648	1.72276	1.27012	1.01326	1.14912	1.92834	1.94383	1.64702	1.12609	0.88271	1.21462	0.78645	1.53743	1.32019	1.19556	-0.730704	-0.0393357	0.112492	-0.840718	1.49074	1.42443	1.18391	1.49134	1.56004	1.64405	0.76846	2.73133	1.32371	1.40971	NA	NA	0.00988356	NA	NA	NA	NA	1.56427	1.64195	-0.376625	1.84035	1.61208	NA	0.691227
908142	MLMA	0.0609899	1.02562	0.578474	0.981182	-1.86763	0.69728	2.10178	1.43774	0.780342	0.594739	1.53926	1.18406	1.65406	-0.341561	1.77261	1.2695	1.13823	1.23162	0.316249	0.402857	-1.13809	0.861564	0.131953	-0.117244	1.22754	1.32601	0.527694	1.76216	1.24488	1.65622	0.657351	2.43313	1.53433	0.370045	0.446464	1.64434	-0.744081	1.30404	-0.178201	0.932391	-1.06273	1.1124	1.62074	1.20851	1.44109	1.69291	0.634701	0.849845
1659818	MM1S	0.70114	0.379409	1.31519	1.37002	-1.73826	0.653468	1.97388	2.02182	0.740424	0.701551	1.62223	1.37094	2.02132	1.12782	0.582783	0.638085	1.12272	1.31486	-0.812915	0.501831	-1.77812	-0.916857	-1.01269	-0.604643	1.72133	1.11644	0.606029	1.68729	1.00218	1.05726	NA	NA	0.989893	0.870384	NA	NA	-0.211671	NA	NA	NA	NA	1.4878	1.72133	NA	NA	NA	NA	NA
925339	MMAC-SF	-1.06378	1.14687	1.4198	1.46536	-1.17367	0.743562	1.65429	-0.153772	1.75506	1.29458	2.1808	1.65455	1.50694	1.46907	0.895542	0.716647	0.885473	1.09168	NA	NA	NA	NA	NA	NA	NA	NA	NA	NA	NA	NA	0.285608	2.48727	NA	NA	0.780422	0.72913	NA	1.79706	0.465203	0.967827	-0.590619	NA	NA	1.16394	1.70632	1.37463	0.82078	1.14258
908143	MN-60	1.22794	1.33955	1.52897	2.13628	-0.770392	0.891309	1.98638	2.22794	1.78547	1.52897	2.19596	2.22794	2.22703	1.52743	1.6396	1.42339	1.82573	1.80652	1.52004	1.79124	-0.900771	0.640028	0.495278	0.610853	1.90448	1.77135	1.91513	2.04748	1.8932	1.92583	1.29114	2.96081	2.22792	2.06419	0.719793	1.6168	0.257189	1.31166	0.553044	0.810445	-0.766601	2.01826	1.92691	0.916266	1.62679	1.34305	1.29785	0.799125
908149	Mo-T	0.184331	1.22534	1.46698	1.04062	-2.0709	0.873088	0.882042	1.99742	1.00338	0.192295	1.95456	1.87737	2.16654	1.4795	0.726402	1.33166	0.975263	1.41789	-0.45947	-0.733773	-1.13725	-0.637774	-0.378053	-0.183816	1.87536	1.62714	0.330312	1.96751	1.32048	1.86831	1.7049	2.9038	1.90863	1.22093	0.988538	1.53537	-0.638839	1.57824	0.872623	1.1289	0.0998698	0.805114	1.13011	1.16325	1.90207	1.61922	0.797507	1.12601
908144	MOG-G-CCM	-0.615548	1.59682	0.533419	1.8389	-2.37593	0.964055	1.50993	1.9637	0.441054	1.08555	2.24962	1.63305	1.78157	0.35848	2.15452	0.792492	1.38227	1.54472	0.431275	1.83542	-1.15509	0.331961	0.165345	-0.492363	1.97431	1.76648	0.754088	2.0928	2.17162	1.70658	1.51262	2.00801	2.26741	1.14388	1.02723	1.60257	-0.244366	1.52455	0.443198	1.42021	-0.689455	1.52348	1.99476	0.30741	1.77588	1.56241	1.85551	1.22639
908145	MOG-G-UVW	-0.496551	0.829452	1.05992	1.21827	-2.55142	0.697249	1.40551	0.731189	0.33358	0.660362	1.81406	1.71702	1.61722	NA	1.21372	0.739284	0.291423	0.644238	0.6915	-0.132017	-1.75863	0.388806	0.108166	-0.617935	1.30244	1.03251	0.928594	1.51032	1.62264	1.40415	1.60894	2.47176	2.02552	0.975259	0.303639	1.05921	-0.593704	1.57549	0.368286	1.34848	-1.03542	0.749754	1.04863	0.189642	1.41966	1.56251	1.27846	0.951519
1330947	MOLM-13	-0.0735247	0.972049	0.513352	1.53771	0.169351	0.570954	1.72968	1.56773	-0.760912	0.94555	1.70216	1.8864	1.76422	0.81196	1.08232	0.874055	-0.0819543	1.17059	0.500357	-0.637376	-1.37999	0.301922	-0.610621	-0.0820186	1.38744	1.26081	0.403625	1.60602	1.55747	1.59399	0.663938	2.66476	1.0772	-0.053106	NA	NA	-0.157857	NA	NA	NA	NA	0.666127	0.778233	0.204919	1.77641	1.33088	NA	-0.483812
1330948	MOLM-16	-0.304384	0.199162	1.0828	0.767399	-2.21394	-0.311676	1.33348	0.714925	0.149055	0.237821	1.58186	1.68836	1.57273	-0.123141	1.40037	0.0366431	0.0860467	0.583513	-0.645008	0.0350651	-1.43023	-0.798426	-0.926806	-0.854992	1.5095	0.778413	-0.384238	1.09318	0.786826	1.36195	0.337045	2.69005	0.975179	0.713679	NA	NA	-0.633756	NA	NA	NA	NA	0.439457	1.2576	0.223491	1.50497	1.19669	NA	0.619189
1330950	MOLP-8	0.417463	0.776171	1.29646	1.59869	-1.73283	0.641887	2.00429	2.02173	0.38119	0.84005	1.97326	1.67629	2.00551	0.801592	1.31058	1.17995	1.19136	1.38058	0.0667938	0.810831	-1.33703	-0.0810952	-0.248889	-0.832969	1.14218	1.20919	0.741233	1.63398	1.87053	1.7226	0.0918978	2.7976	1.86188	1.33918	NA	NA	-0.288729	NA	NA	NA	NA	1.28758	1.72096	0.119109	1.04063	1.67834	NA	-0.644671
908146	MOLT-13	0.91377	NA	1.20992	1.22351	0.138422	NA	NA	1.90812	0.0942136	0.899825	1.78195	1.9078	1.8619	0.530088	1.09591	0.628802	-0.0304477	1.28229	1.1441	-0.930349	-0.948052	0.746927	-0.570491	-1.66834	1.61301	-0.569788	1.4958	1.59574	1.3508	0.730149	1.07108	2.69788	1.45017	1.16774	NA	NA	-0.205796	NA	NA	NA	NA	1.65064	1.25378	-0.558204	1.40311	1.12377	NA	-0.804687
908147	MOLT-16	0.529958	0.641914	1.01414	1.73992	-2.53528	-0.0532766	1.1622	1.3131	0.294359	1.01478	1.67091	1.74527	1.46451	-0.163646	0.278152	0.51685	-0.220823	1.00381	-0.514446	-0.631105	-1.70967	0.867089	-0.0363829	-0.00470184	0.868175	0.708787	NA	NA	0.570814	1.04624	1.18909	2.54627	1.05894	-0.604158	NA	NA	-0.786766	NA	NA	NA	NA	0.47703	0.660469	-0.341925	0.898722	0.635235	NA	-0.686744
905958	MOLT-4	0.230342	0.683697	0.94086	1.00623	-1.6418	0.306146	1.44722	1.14689	0.0173837	0.60269	1.20437	1.74521	1.56985	0.489549	0.856901	0.295006	0.0533439	1.00819	-0.543214	-1.16288	-1.6574	-0.715399	-0.68592	-0.138447	0.918703	0.870996	0.731806	1.29756	1.36099	1.47573	0.768406	2.59287	1.55246	1.26218	NA	NA	-0.590223	NA	NA	NA	NA	0.75426	1.27452	0.191367	1.34264	0.97479	NA	-0.450069
908148	MONO-MAC-6	-0.38155	0.759177	1.14042	1.10486	-0.858787	0.562782	1.60386	1.25131	-0.803011	0.47008	1.62246	2.11141	2.08364	0.625235	1.52919	0.763432	0.21339	1.69888	0.0216656	0.721829	-1.12186	-0.58624	-0.832096	0.28012	1.43091	1.40114	0.263018	1.86996	1.22353	1.8109	-0.0433256	2.8711	1.2263	0.885462	NA	NA	-0.366214	NA	NA	NA	NA	0.598723	1.59443	0.473673	2.05287	1.51636	NA	-0.235867
908150	MPP-89	-0.531326	NA	1.47635	1.93351	-2.39277	0.385282	2.01976	2.1814	1.37614	0.570188	2.28731	2.19891	2.16033	0.437301	2.3002	0.868118	2.00862	0.967619	1.24598	1.14993	-1.49307	0.379377	-0.28567	0.237502	2.09997	1.58793	0.95411	1.90442	2.21168	2.04732	1.3812	3.07096	2.35816	1.17766	NA	NA	0.228156	NA	NA	NA	NA	1.98053	2.0056	0.393186	2.16434	1.57364	NA	1.3367
908151	MRK-nu-1	0.977959	0.801082	1.34821	1.99129	0.0471532	0.7198	1.73341	2.0353	1.46879	1.32575	2.045	2.03049	2.03745	1.24614	1.25037	1.25396	1.09219	1.42116	1.63061	1.17763	-1.00038	1.46224	-0.141402	0.0553539	1.72949	1.19333	1.58268	1.82271	1.33006	1.72563	1.45868	2.81665	1.52638	1.13384	NA	NA	0.802379	NA	NA	NA	NA	1.64374	1.74448	0.114392	1.79947	1.65288	NA	1.01094
753594	MS-1	0.462873	0.771192	1.32437	1.49198	-0.56047	0.594843	1.63049	1.59202	1.1048	1.14563	1.96999	1.75765	2.02334	0.915949	1.92631	1.24366	1.61109	1.72101	1.06085	1.62537	-0.815778	0.5178	0.388228	0.421272	1.71387	1.59835	1.38818	1.78806	1.3478	1.56229	0.847144	2.81202	1.67074	1.38807	NA	NA	-0.321049	NA	NA	NA	NA	1.42395	1.43099	1.20752	1.97022	1.66654	NA	0.993794
1240179	MS751	-0.802485	1.34858	0.931083	2.03965	-1.67446	0.252711	1.92499	1.94863	0.889314	0.939191	NA	2.03847	1.88369	1.3243	1.95066	1.02393	NA	1.001	1.28416	1.63625	-0.640936	0.795176	0.348383	-0.360904	1.62297	1.59777	1.40231	1.86012	1.69805	1.59983	0.892753	2.81616	2.04221	1.46208	NA	NA	-0.397706	NA	NA	NA	NA	NA	1.41261	0.641768	1.71619	1.39552	NA	-0.250446
908152	MSTO-211H	-0.336099	1.34057	1.33889	1.89058	-0.795452	0.73928	2.04031	1.82706	0.777835	1.11115	1.64536	2.03412	1.89578	0.588044	0.276274	0.0232298	0.540167	1.62254	0.531716	0.0555803	-1.27205	0.376354	-0.299582	-0.254765	1.68382	0.588894	1.73928	1.85913	2.04031	1.73928	0.64571	NA	2.03497	1.09379	0.349769	1.52542	-0.0227718	1.25066	1.23593	1.67737	-0.552999	2.04021	1.73924	-0.524262	2.00918	1.708	NA	NA
908156	MV-4-11	-0.926991	0.838414	0.186635	0.773408	-2.24242	-0.125827	0.78032	1.10253	-1.41719	0.0276234	1.282	1.72599	1.53362	0.177489	-0.130333	0.270547	-0.118366	0.366162	0.290791	-0.140106	-1.5048	-0.0124292	-0.977749	-1.33712	0.949724	0.835233	0.420874	1.26708	0.940913	1.46152	-0.373185	2.55852	0.834228	0.117909	NA	NA	-0.912059	NA	NA	NA	NA	0.303992	0.732886	-0.836733	1.73308	1.06966	NA	-0.937141
1330960	MY-M12	0.334239	1.42369	1.43512	1.72707	-1.04041	0.854137	2.00399	1.57892	0.442101	0.721313	2.15342	NA	2.14794	1.28708	0.526667	1.18856	0.470239	1.85363	0.181373	0.271563	-1.90671	0.0462211	-0.971999	-0.760541	1.7664	1.73774	0.644454	1.64443	1.37093	1.24811	NA	NA	1.35198	1.27973	NA	NA	-0.425575	NA	NA	NA	NA	1.28675	0.781354	NA	NA	NA	NA	NA
753595	MZ1-PC	0.573097	1.07493	1.45168	1.91324	-0.851722	0.958872	2.19806	1.88443	0.837853	1.42688	1.39151	1.81229	2.30724	1.17924	1.7009	1.22798	0.886386	1.62683	1.42175	0.145816	-0.576028	1.60939	0.600304	-0.568474	1.88034	0.445619	1.55361	1.98306	2.20998	1.86933	0.123435	2.87699	1.97018	1.11516	0.194307	0.566586	-0.267384	1.94414	0.577459	1.46596	-0.774128	1.58203	1.04475	1.5496	2.21957	1.68149	2.23271	1.22932
971777	MZ2-MEL	-1.04889	1.29994	-0.352943	1.52631	-1.83857	0.979368	1.87956	0.523297	0.590284	0.911335	2.07998	0.0595973	0.774259	0.50022	0.24836	1.45093	0.457154	0.679813	-0.108229	-0.820746	-1.63242	0.015771	-0.650863	-2.0262	NA	1.44069	1.63091	1.92736	1.88105	1.11779	-0.104174	2.90227	2.2804	1.90407	0.71391	NA	-0.591246	1.57738	NA	1.13105	-1.18078	1.42165	1.51658	1.25243	1.97642	1.66845	1.81512	0.931472
753596	MZ7-mel	-0.907554	NA	1.21112	1.76414	NA	NA	NA	0.887852	1.81505	0.969111	1.90362	1.95985	2.17723	1.47826	1.4912	1.47826	1.77929	1.8762	1.44588	1.28184	-0.504803	1.34151	0.0522076	-1.63092	0.631865	0.223371	1.50747	1.93467	1.50063	1.80822	1.02136	2.67805	1.86314	0.851608	NA	NA	-0.217333	NA	NA	NA	NA	1.81127	1.8762	1.82567	2.1267	1.82567	NA	1.12642
NA	NA	NA	NA	NA	NA	NA	NA	NA	NA	NA	NA	NA	NA	NA	NA	NA	NA	NA	NA	NA	NA	NA	NA	NA	NA	NA	NA	NA	NA	NA	NA	NA	NA	NA	NA	NA	NA	NA	NA	NA	NA	NA	NA	NA	NA	NA	NA	NA	NA
NA	NA	NA	NA	NA	NA	NA	NA	NA	NA	NA	NA	NA	NA	NA	NA	NA	NA	NA	NA	NA	NA	NA	NA	NA	NA	NA	NA	NA	NA	NA	NA	NA	NA	NA	NA	NA	NA	NA	NA	NA	NA	NA	NA	NA	NA	NA	NA	NA	NA
NA	NA	-0.134921	1.38517	1.67807	2.00775	-1.56107	-0.922531	2.32184	2.44297	1.68928	1.13251	2.44297	1.7208	2.43419	1.54991	1.29701	1.70488	1.72298	2.04683	0.995913	-0.195813	-0.874656	0.756925	0.173492	-1.68008	2.14194	1.84246	2.14194	2.26251	1.36901	2.10458	1.44382	1.42761	1.77779	1.23178	1.17762	1.80442	-0.577898	1.68952	0.364049	1.18011	-0.788957	1.63382	2.14014	0.278005	1.9144	1.99811	1.41789	1.32598
NA	NA	NA	NA	NA	NA	NA	NA	NA	NA	NA	NA	NA	NA	NA	NA	NA	NA	NA	NA	NA	NA	NA	NA	NA	NA	NA	NA	NA	NA	NA	NA	NA	NA	NA	NA	NA	NA	NA	NA	NA	NA	NA	NA	NA	NA	NA	NA	NA	NA
NA	NA	NA	NA	NA	NA	NA	NA	NA	NA	NA	NA	NA	NA	NA	NA	NA	NA	NA	NA	NA	NA	NA	NA	NA	NA	NA	NA	NA	NA	NA	NA	NA	NA	NA	NA	NA	NA	NA	NA	NA	NA	NA	NA	NA	NA	NA	NA	NA	NA
NA	NA	NA	NA	NA	NA	NA	NA	NA	NA	NA	NA	NA	NA	NA	NA	NA	NA	NA	NA	NA	NA	NA	NA	NA	NA	NA	NA	NA	NA	NA	NA	NA	NA	NA	NA	NA	NA	NA	NA	NA	NA	NA	NA	NA	NA	NA	NA	NA	NA
NA	NA	0.656018	0.747473	0.876761	1.58506	-1.75112	0.0866326	1.55303	1.13353	0.27338	0.757821	1.71424	1.79597	1.70293	0.429209	1.48883	0.17834	0.795585	0.939016	0.9144	0.264861	-1.03644	0.530248	-0.642429	-0.419911	1.47921	1.05068	0.860426	1.37109	1.72695	1.47563	0.0503152	2.57737	1.54333	0.823153	0.39788	1.70603	-0.485527	1.02091	0.78229	0.92593	0.483774	1.24445	1.46527	0.916781	1.66918	1.48102	1.78205	0.632311
NA	NA	0.0560535	1.70636	0.357335	2.38084	-1.1836	1.24376	2.24407	1.97963	0.986778	1.57392	NA	1.78548	1.25983	1.21829	1.35132	1.18619	NA	1.71272	0.864758	2.11305	-0.625992	1.08096	0.33072	-0.635398	2.12472	2.14685	1.77496	2.00133	2.3781	1.65625	NA	NA	2.09187	1.77892	NA	NA	0.545389	NA	NA	NA	NA	NA	2.24376	NA	NA	NA	NA	NA
908158	NALM-6	0.434109	0.826033	1.0598	1.23876	0.00571075	0.517203	1.21706	1.5071	-0.282586	0.875637	1.76267	1.83873	1.69674	0.764899	0.292722	0.711388	-0.236543	1.37018	-0.0901259	0.302594	-1.34651	-0.699555	-0.490148	0.218616	1.30348	1.07521	0.645337	1.27661	1.15883	1.52765	0.901489	2.63297	0.980884	1.43825	0.159124	1.65549	-0.262746	1.23265	0.170573	0.869078	-0.265469	1.14587	1.37867	0.955872	1.48961	1.15866	1.16583	0.811631
908159	NAMALWA	0.391421	1.02993	1.17417	1.33802	-2.02527	0.572458	1.31475	1.49969	1.12697	0.890944	1.75792	1.79782	1.87239	1.08056	1.56825	0.985153	1.08504	1.419	0.25285	0.891735	-1.43499	-0.127007	-0.225813	0.213123	1.26648	1.20012	1.21747	1.6608	1.72346	1.57246	0.853217	2.58898	1.42839	1.28059	0.495786	1.63348	-0.617983	1.04341	0.219724	1.03982	-0.945179	1.18826	1.54546	1.07157	1.70944	1.36756	1.3629	0.848593
1240181	NB(TU)1-10	0.857954	0.521424	1.31136	1.42235	0.0588388	0.717896	1.40944	1.49111	1.66106	1.06641	1.67813	2.01361	1.77595	1.15112	1.3169	0.720666	1.45284	0.996351	1.61441	1.54475	0.178331	1.62054	1.29298	0.316721	1.0999	1.59991	1.66164	1.28365	1.34488	1.71696	1.23526	2.6156	1.34156	1.57356	1.86877	1.99542	0.00995742	1.99188	1.99542	1.99542	1.9954	2.01794	1.69169	1.6905	1.99542	1.69439	1.99542	0.990976
949179	NB1	-0.896951	1.40096	1.08267	2.02161	-2.48639	0.914068	2.22195	2.15748	1.12606	0.794253	2.22277	1.63513	1.8843	1.2711	1.18584	1.48894	0.793602	1.83519	-0.278385	0.482801	-0.808825	-0.170216	0.292406	-0.0730802	1.84382	1.82454	1.19804	1.93328	1.07794	1.81564	0.263052	2.68481	1.273	1.15963	-0.2365	-1.07027	-0.125269	1.79561	-0.030211	1.05349	-0.696227	1.45177	1.65677	0.603981	1.66543	1.47807	1.73255	1.15776
949171	NB10	-0.017783	1.38333	1.40172	2.04418	-1.71402	0.4879	2.099	2.02185	0.705764	1.28373	1.11333	1.95859	1.71901	0.999363	0.861531	0.963292	0.748854	1.292	1.3763	0.0345973	-0.0571466	1.24245	0.655411	0.131635	1.79966	0.721405	1.63821	1.86463	1.37503	1.60957	0.154294	2.48586	1.53485	0.913339	0.338198	1.04667	-0.577524	1.39256	0.882862	1.37378	0.42798	1.31186	0.889302	0.614102	1.83036	1.75507	1.93905	1.05438
949172	NB12	-0.00584389	1.6952	1.7163	2.22792	-1.23477	0.935028	1.97999	2.2389	0.917169	1.63642	2.39912	2.12328	2.44432	1.1992	1.23102	1.71068	1.43233	2.10601	0.647687	1.05115	-0.225914	0.266581	1.29109	0.794816	2.04081	1.98942	0.132368	0.817525	0.810487	2.09689	0.649021	1.00621	2.44432	1.74032	NA	NA	-0.810973	NA	NA	NA	NA	1.79062	1.37931	0.498857	1.70902	1.82622	NA	1.03197
949177	NB13	-0.534878	1.19278	1.09782	1.48125	-1.6437	0.647955	1.30196	0.626099	0.580236	0.784732	1.73564	1.90443	1.23014	-0.00203131	1.82523	1.25904	0.703228	0.676488	0.903896	0.691764	-0.950296	0.937537	0.0897968	0.270388	1.65001	1.52204	NA	NA	NA	NA	0.511629	2.46782	1.51805	1.27365	0.354431	1.05497	-0.81719	1.72551	0.33521	1.09472	-0.0278384	0.550738	0.976332	0.719757	1.93333	1.6323	1.93245	0.933134
949178	NB14	0.666584	1.34872	0.527715	1.35214	-2.40903	0.746656	2.04769	1.92406	-0.0501197	0.562298	1.76416	1.01343	1.38923	0.79934	1.94782	1.34872	-0.0517022	0.332505	0.564988	-0.582527	-1.19552	0.010696	-0.730934	-0.880135	1.74666	1.56511	0.72588	1.67628	1.81759	1.69201	0.277969	NA	1.38475	0.739051	-0.239064	0.115667	-1.16607	1.94352	0.0456164	1.2175	-0.750404	0.838166	0.961796	0.14735	1.48954	1.57615	1.0087	1.00658
949175	NB17	0.00644336	1.59767	1.60096	2.2823	-1.93469	0.991476	2.16762	2.30068	0.746835	1.47595	2.12196	1.98411	1.3239	0.941321	0.762482	1.52651	0.57231	1.98525	1.8978	0.845435	-0.10098	1.90274	0.634489	-0.192124	1.96505	1.89584	0.149321	NA	1.44992	1.51116	NA	NA	NA	0.688809	NA	NA	-0.0623763	NA	NA	NA	NA	1.26832	0.887076	NA	NA	NA	NA	NA
1323913	NB4	-0.827903	0.650317	1.09283	1.42876	-2.2003	0.467696	1.47492	1.45205	0.317399	0.53374	1.74419	1.79132	1.62805	0.72185	1.69489	0.770193	0.201724	1.4213	0.889667	-0.638608	-1.26488	-0.510582	-0.405211	-2.42832	0.938065	0.73527	0.572214	1.42382	1.69392	1.20755	0.0908892	2.4633	1.7918	0.861834	0.128331	0.768529	-0.351266	0.886189	-0.421739	0.656744	-1.02975	0.864141	1.46404	1.09032	1.75566	1.1534	0.388216	0.760959
949176	NB5	0.364755	1.0762	1.36387	1.68294	-1.60413	-0.407493	1.84543	2.09667	0.375296	0.735423	1.89191	2.12386	1.69785	0.877506	0.782004	1.41429	0.351634	1.82149	0.455227	0.462241	-1.42185	-0.114347	-0.15341	-0.756927	1.47766	0.321561	0.714912	1.59363	1.06198	0.95114	0.62131	1.92776	1.27643	1.62786	0.276971	1.09562	-0.397566	1.83629	0.666934	1.2778	0.0962659	2.06003	0.568899	0.729065	1.87636	1.35161	1.37715	0.859863
949173	NB6	0.832196	1.52225	1.59389	2.39553	-0.863824	1.0747	2.41512	1.95552	0.537064	1.72358	2.39562	2.19924	2.41291	0.663874	1.88062	1.71124	0.906609	1.30252	1.91349	0.0895143	-0.422534	1.40775	0.349286	-0.128852	2.09953	1.97805	1.29457	1.96068	2.38555	1.84535	1.48355	NA	2.08695	1.85265	1.12691	2.35502	0.369796	1.53879	1.34456	0.928008	0.813308	1.87699	2.10183	1.64213	2.31031	2.05399	1.2513	1.28356
908440	NB69	-0.503638	0.923836	0.744607	1.66101	-2.77862	-0.409713	1.91198	1.93356	0.0498557	0.482919	1.54134	1.64397	1.77814	1.23459	0.444465	0.713326	0.49664	1.40468	0.249377	-0.766758	-1.60455	-0.607603	-0.826717	-1.15519	1.39998	-0.0596869	0.800409	1.16474	1.06778	1.57241	NA	NA	1.19172	0.665869	-0.187283	0.205051	0.0135847	0.978764	0.27368	0.400599	-0.717044	1.18571	0.0425755	1.30428	NA	NA	NA	NA
949174	NB7	0.116755	NA	1.38991	2.10008	NA	NA	NA	2.15992	0.591263	1.46832	2.186	2.08959	2.186	1.48703	2.08909	1.47735	0.889817	1.88497	0.839109	1.78806	-0.715279	1.14227	0.393745	0.513429	1.88497	1.78806	0.843541	1.42836	0.964528	1.13075	1.73371	2.68485	1.29585	1.40351	1.97135	2.13426	-0.859166	1.33782	0.390395	2.12468	-0.258215	1.33338	1.16464	1.0526	1.06155	1.22185	1.32312	0.193483
925342	NBsusSR	0.155373	0.273882	1.18106	1.3346	-1.81697	0.234075	1.47328	1.1583	0.188456	0.847163	1.8258	1.27082	1.89376	0.774282	1.74885	0.666839	0.175631	1.41382	0.284637	0.0343291	-1.66295	-0.878001	-1.00401	0.331392	1.65363	0.959082	0.530335	1.5515	1.79486	1.59099	-0.368676	2.74075	1.95542	1.50835	NA	NA	-0.630192	NA	NA	NA	NA	1.05154	0.568833	0.808674	1.62018	1.20868	NA	0.699976
1509073	NCC010	0.401274	1.52154	0.54639	1.64619	-1.53241	0.729973	2.22051	1.92125	0.575942	1.11813	2.22051	1.15831	1.42212	1.28412	2.12134	1.52154	0.985132	0.823633	0.571542	0.245665	-1.16851	0.44507	0.266417	-0.756525	1.91926	1.82063	1.35861	1.34164	1.7743	1.88975	0.804967	2.88004	2.1795	0.951434	0.619694	1.63007	-0.859302	2.10997	0.808918	1.74577	0.306563	1.31721	1.78928	1.48062	2.16091	1.50542	2.026	1.12673
1509074	NCC021	0.665043	1.39337	0.898368	1.3365	-0.893064	1.00779	1.9827	1.65553	0.20056	0.996746	2.09788	1.85482	1.95763	NA	1.91377	0.548716	1.71305	1.424	0.0325092	1.15314	-1.01711	0.0596794	0.0229085	-0.217777	1.91466	1.79484	0.174672	2.15326	1.89528	-0.119793	0.891495	2.63802	2.34974	1.46829	1.01854	1.60892	0.206056	2.03173	1.36792	1.96884	0.470628	NA	1.96722	1.42107	2.02102	1.90832	2.12266	1.22533
687995	NCI-H1048	-0.530857	1.27219	1.18122	1.50194	-1.80736	-0.114432	1.83933	1.31861	0.272574	0.755427	1.77972	1.80909	1.9557	0.410351	1.87416	0.67666	0.289489	1.41874	0.31428	1.41769	-1.09514	0.164708	-0.261892	-0.143815	1.27397	1.42116	-0.0150501	1.335	0.996045	1.13565	0.929187	2.75835	1.29659	1.05964	NA	NA	-0.6009	NA	NA	NA	NA	0.886596	0.481964	1.30736	1.71261	1.63915	NA	0.94016
687997	NCI-H1092	1.04043	1.17323	1.54564	2.24295	-0.59089	0.876879	2.14103	2.088	1.18831	1.54564	2.22855	2.03909	2.24461	1.54393	2.13608	1.49975	1.84449	1.94358	1.64154	1.84639	-0.135002	0.988749	0.272398	0.642549	1.94317	1.75633	1.7446	2.03127	2.19252	1.92559	1.40799	3.0128	1.78517	1.55143	NA	NA	0.0369332	NA	NA	NA	NA	1.19908	1.8442	1.82671	1.84945	1.88945	NA	0.982996
908468	NCI-H1105	0.896079	0.861825	1.19711	1.84426	-0.288455	0.542882	1.7405	1.89608	0.315943	1.19711	1.69686	1.56772	1.89608	0.757	1.78502	1.19711	0.473852	1.57369	0.709641	1.49814	-0.858741	0.548276	0.0990632	0.29277	1.59505	1.49814	1.32083	1.71563	1.89608	1.50214	1.09908	2.68896	NA	NA	NA	NA	NA	NA	NA	NA	NA	NA	NA	1.02333	1.79741	1.55801	NA	0.842419
908467	NCI-H1155	-0.626623	0.913268	0.975807	1.21683	-2.2684	0.327531	1.40669	1.24989	0.476941	0.484526	1.73867	1.55316	1.65624	0.824859	1.78364	1.18158	0.701308	0.994822	0.377656	1.28086	-1.40435	0.140738	-0.228733	-0.31944	1.57952	0.85141	0.681815	1.65155	1.01044	1.49717	1.46375	2.43943	1.23246	0.969885	0.560736	1.85577	-0.583036	1.6247	0.819439	1.2056	0.471203	0.852172	1.02293	0.209111	1.61616	1.3576	1.86019	0.856679
753597	NCI-H128	NA	NA	NA	NA	NA	NA	NA	NA	NA	NA	NA	NA	NA	NA	NA	NA	NA	NA	NA	NA	NA	NA	NA	NA	NA	NA	NA	NA	NA	NA	NA	NA	NA	NA	NA	NA	NA	NA	NA	NA	NA	NA	NA	NA	NA	NA	NA	NA
724831	NCI-H1299	NA	NA	NA	NA	NA	NA	NA	NA	NA	NA	NA	NA	NA	NA	NA	NA	NA	NA	NA	NA	NA	NA	NA	NA	NA	NA	1.44737	2.00798	1.70643	1.05012	1.3993	3.10711	2.05208	1.15521	NA	NA	-0.462584	NA	NA	NA	NA	1.04424	1.2936	1.61185	2.28889	1.65695	NA	1.28889
753599	NCI-H1304	0.736771	1.44877	0.94079	1.68556	-1.92658	0.988643	1.89291	1.46117	1.60707	1.02356	1.75402	1.65097	1.63745	1.15365	2.1932	1.49589	1.44663	1.3716	1.33097	1.8178	0.274707	1.54404	1.59086	0.686183	1.96532	1.89217	1.56187	2.03072	2.01963	1.5229	0.90333	3.05719	1.54801	1.06842	0.913978	1.20439	1.28904	1.5949	0.709801	1.10201	0.536915	1.38863	1.9492	1.15329	2.23431	1.63035	1.23317	1.06558
1330964	NCI-H1341	-1.10719	1.21388	1.19146	1.43405	-1.54988	0.514895	1.67811	1.83165	0.721241	1.16278	1.89935	1.89978	1.91964	1.2174	1.81877	0.939657	0.863264	1.58835	0.840654	1.52165	-1.3687	-0.461686	-0.399466	-0.280327	1.61872	1.46579	0.54686	1.72636	1.71404	1.20301	0.204685	2.54585	1.49246	1.37574	NA	NA	-0.324182	NA	NA	NA	NA	0.693063	1.6187	0.721295	1.25072	1.16264	NA	0.0714888
724866	NCI-H1355	-0.819803	NA	1.01113	1.58043	NA	NA	NA	2.29049	1.06302	0.717147	1.82168	1.43688	1.3877	1.01559	1.67192	0.662867	0.8013	1.96162	0.639922	0.0636038	-1.33635	0.378747	-0.280687	-1.41065	1.93756	1.08323	0.929473	1.82664	1.47519	1.74098	0.296554	2.09006	1.60562	1.82386	0.490631	0.472781	0.0263902	1.71103	0.528687	1.70612	-0.586268	1.36438	1.79003	0.780762	1.5737	1.68333	2.24696	1.10953
1330965	NCI-H1385	NA	NA	NA	NA	NA	NA	NA	NA	NA	NA	NA	NA	NA	NA	NA	NA	NA	NA	NA	NA	NA	NA	NA	NA	NA	NA	NA	NA	NA	NA	NA	NA	NA	NA	NA	NA	NA	NA	NA	NA	NA	NA	NA	NA	NA	NA	NA	NA
684681	NCI-H1395	-0.792269	1.32072	1.79853	1.67517	-1.83522	1.01149	2.4975	2.34881	1.27455	1.17366	2.14813	1.63433	2.26849	1.55864	2.37762	1.64575	1.60234	1.72894	0.376039	1.78981	-0.63097	1.14281	0.102819	-0.141759	2.19647	1.8171	0.311195	1.33669	0.658451	1.39723	1.3947	3.21118	1.79884	1.00037	1.22391	2.41708	-0.139444	2.14422	0.684369	2.16977	0.0422428	2.08482	0.78398	0.791741	2.24374	2.0005	2.40297	1.16639
1330969	NCI-H1404	NA	NA	NA	NA	NA	NA	NA	NA	NA	NA	NA	NA	NA	NA	NA	NA	NA	NA	NA	NA	NA	NA	NA	NA	NA	NA	NA	NA	NA	NA	NA	NA	NA	NA	NA	NA	NA	NA	NA	NA	NA	NA	NA	NA	NA	NA	NA	NA
688001	NCI-H1417	1.26821	1.49043	1.54197	1.65929	-1.99478	0.761449	2.13732	1.0443	0.509531	1.28233	1.96447	2.18943	2.14889	0.783777	2.05491	1.19418	0.364692	1.354	-0.00322484	-1.19839	-0.873975	0.184916	-0.181591	-0.946866	NA	1.55779	0.61327	1.87069	1.09222	0.648454	-0.37882	2.98241	0.983107	0.125282	NA	NA	-0.284729	NA	NA	NA	NA	1.23345	1.13721	0.264739	1.31061	1.60204	NA	-0.556618
1298347	NCI-H1435	0.666969	0.734871	1.38347	1.10429	-0.126242	0.0176079	1.8824	1.7187	0.648271	0.571862	2.05854	2.06616	2.05982	1.34424	1.87651	1.24865	1.67362	1.78141	1.66731	1.6845	-0.36218	0.879173	0.651836	0.450529	1.78141	1.56339	0.895121	1.88151	1.89784	1.70351	1.44786	2.87092	1.7819	2.08227	NA	NA	0.902283	NA	NA	NA	NA	1.72268	1.75959	1.7379	2.0561	1.7531	NA	0.91304
908469	NCI-H1436	0.713119	1.11077	1.14138	2.0747	0.029816	1.02919	2.28362	1.85419	1.28254	1.62345	1.94475	1.47812	2.31293	1.33191	2.13348	1.01409	0.829999	1.93257	0.711862	1.93228	-0.69172	1.18224	0.940509	0.228569	1.31801	1.83482	0.891445	2.11992	1.93668	2.02341	1.85981	2.50796	1.862	2.23346	0.790779	1.62019	0.50464	2.2649	0.011814	1.81999	-0.337837	2.0781	1.95679	0.277331	1.63598	1.16231	0.817679	1.16208
687794	NCI-H1437	-0.899876	1.43085	1.09077	1.33403	-0.990121	0.833776	1.87578	1.90454	0.752661	0.777306	2.11861	1.3222	1.87273	1.18952	1.59376	1.46868	0.810549	1.14914	0.267845	0.483128	-1.25477	-0.112157	-0.180561	-1.83915	1.86069	1.1099	1.14168	0.997508	1.52412	1.81384	0.189204	NA	1.6646	0.96368	0.517515	0.866007	-0.380149	1.5728	0.766111	1.49797	-0.829066	0.87813	1.28422	1.81454	2.11557	1.68563	2.11557	1.11557
910899	NCI-H146	0.730839	0.418222	1.11583	1.47437	-1.00846	0.537616	1.62309	1.56883	0.855814	0.785142	1.58597	1.83297	1.77402	0.780406	1.67485	0.705587	0.882832	1.41803	1.44565	1.10963	-0.897603	1.29306	0.174597	0.25234	1.55894	1.27296	1.24926	1.65699	1.66691	1.55854	1.37582	2.66465	1.56387	1.20054	NA	NA	-0.215413	NA	NA	NA	NA	1.39367	1.28733	1.15366	1.74945	1.38405	NA	0.795547
908464	NCI-H1522	NA	NA	NA	NA	NA	NA	NA	NA	NA	NA	NA	NA	NA	NA	NA	NA	NA	NA	NA	NA	NA	NA	NA	NA	NA	NA	NA	NA	NA	NA	NA	NA	NA	NA	NA	NA	NA	NA	NA	NA	NA	NA	NA	NA	NA	NA	NA	NA
753600	NCI-H1563	-0.23641	1.66833	0.592293	1.76626	-2.3718	0.659759	2.375	2.21072	1.69452	1.03472	2.375	1.38697	1.97369	1.67603	1.08408	1.51251	1.86658	0.931606	-0.393323	0.780308	-1.07718	-0.0446132	-0.142108	-1.07297	2.07341	1.39558	1.20282	2.13193	1.69127	2.07397	0.912239	1.88399	2.10895	1.61958	0.746766	1.53927	-0.883895	1.77666	0.838316	1.64498	-0.58488	2.37185	2.07397	1.68956	1.67147	1.30149	2.05347	0.964676
1298348	NCI-H1568	0.321911	1.52554	1.29315	1.98713	-0.898566	-0.447427	1.64059	2.06976	0.867454	1.34004	2.0463	1.60957	1.92897	0.489549	2.14996	1.60592	1.05057	1.93963	1.26909	1.12212	-0.934523	0.750689	0.104699	-0.0488799	2.04571	1.21476	0.791121	1.45789	1.3617	1.99086	1.22847	1.1428	1.288	0.786919	1.1179	1.43395	-0.586157	1.63456	0.781983	1.35226	-0.719899	1.01333	1.61938	1.63632	2.28757	1.34754	1.64635	1.19417
908472	NCI-H1573	NA	NA	NA	NA	NA	NA	NA	NA	NA	NA	NA	NA	NA	NA	NA	NA	NA	NA	NA	NA	NA	NA	NA	NA	NA	NA	1.52768	2.00825	1.53624	1.51481	0.720383	2.90157	1.89064	1.46044	NA	NA	0.641667	NA	NA	NA	NA	1.29958	1.78688	1.42851	2.14928	1.84706	NA	1.10229
908471	NCI-H1581	NA	1.34626	NA	NA	-1.57239	0.741778	2.03693	NA	NA	NA	NA	NA	NA	NA	NA	NA	NA	NA	NA	NA	NA	NA	NA	NA	NA	NA	1.16366	1.66416	1.27999	1.39369	0.515474	2.78324	1.77242	1.0387	NA	NA	-0.881141	NA	NA	NA	NA	2.00794	1.72791	0.77842	1.57128	1.64743	NA	0.770278
753601	NCI-H1618	NA	NA	NA	NA	NA	NA	NA	NA	NA	NA	NA	NA	NA	NA	NA	NA	NA	NA	NA	NA	NA	NA	NA	NA	NA	NA	NA	NA	NA	NA	NA	NA	NA	NA	NA	NA	NA	NA	NA	NA	NA	NA	NA	NA	NA	NA	NA	NA
687798	NCI-H1623	-0.0531943	1.63371	1.64669	1.88134	-1.08788	-1.19368	2.42791	2.42663	1.6439	1.25136	2.43014	2.36264	2.43079	1.32651	2.1345	1.72351	1.1675	1.62987	0.545745	1.02477	-1.30925	-0.475438	-0.0657795	-0.43167	2.12976	0.65579	0.488099	1.41506	1.43334	1.07417	1.38102	2.3575	1.30437	1.49124	1.27529	1.41515	-0.298706	2.36456	0.626924	2.36519	-0.322287	1.37078	1.62502	2.04951	2.36519	1.97635	2.01987	1.34384
687799	NCI-H1648	-0.754009	0.883428	0.260562	1.15815	-0.813633	-0.43819	1.8728	0.931645	1.07521	1.20571	1.37403	1.57683	1.33426	1.122	1.24806	1.05805	0.797434	1.6598	NA	NA	-0.960022	-0.0781885	-0.146883	0.774958	NA	NA	0.433155	1.24082	1.48935	0.34917	0.829836	2.56174	1.30045	1.02332	0.23438	0.272473	0.145462	2.09317	0.62584	1.785	-0.358316	2.13448	1.20923	1.82663	1.4574	1.81167	1.55663	1.12259
687800	NCI-H1650	NA	NA	NA	NA	NA	NA	NA	NA	NA	NA	NA	NA	NA	NA	NA	NA	NA	NA	NA	NA	NA	NA	NA	NA	NA	NA	1.23324	1.80096	2.13645	2.14283	0.85474	NA	1.94966	0.947518	NA	NA	0.637743	NA	NA	NA	NA	1.91214	2.1166	1.75998	2.37052	1.79318	NA	1.31892
910900	NCI-H1651	-0.170075	1.57078	1.13587	2.0091	-1.06632	0.840799	2.16681	1.9781	1.19491	1.40217	1.89616	2.13339	2.05101	0.858309	2.00846	1.52334	0.507208	1.64722	1.51411	1.14088	-0.688475	1.69948	0.770328	0.298512	1.96352	0.628953	0.790651	1.19223	0.970566	0.895607	1.62515	2.88046	0.907226	0.603819	0.764735	2.21366	-0.118083	2.1046	1.16319	2.21334	-0.242087	0.994031	0.33971	1.49355	1.56699	1.89773	2.17539	1.12789
908473	NCI-H1666	NA	1.15633	NA	NA	-0.224741	-1.19309	1.99477	NA	NA	NA	NA	NA	NA	NA	NA	NA	NA	NA	NA	NA	NA	NA	NA	NA	NA	NA	1.2362	2.10892	2.17934	1.28768	0.198872	1.2908	1.94653	1.6104	NA	NA	-0.401318	NA	NA	NA	NA	1.27812	1.98822	1.93551	2.23517	1.24103	NA	0.661406
1298349	NCI-H1688	0.518481	1.56591	0.515245	2.2534	NA	0.946386	2.28564	1.75311	1.48097	1.09041	2.26844	1.32432	0.787221	NA	2.0334	1.38694	1.5377	1.65217	0.836317	1.63887	-0.638277	0.544962	0.18608	-0.054771	1.99282	1.56431	1.62436	2.1125	1.35305	1.74572	0.804155	2.75689	1.77527	1.06601	1.20577	2.04569	0.589615	2.23827	1.16082	2.14089	0.3752	1.59192	1.68944	1.15722	2.1154	1.93764	2.23867	1.01762
687802	NCI-H1693	1.25662	1.76921	1.10917	2.06964	-1.98241	-0.12544	2.07211	2.22432	1.34644	1.52874	2.23275	1.989	1.85912	1.78094	1.84084	1.34548	1.10703	1.94237	0.542819	0.530408	-1.0226	1.32862	0.124185	-0.0628356	1.85659	0.846481	0.975605	2.17657	1.95273	2.33815	1.49923	3.38423	1.33313	0.664048	NA	NA	0.124386	NA	NA	NA	NA	1.87449	1.20509	1.33901	2.57109	2.26358	NA	1.45498
688006	NCI-H1694	0.917639	1.4248	1.45475	2.09383	-1.03235	0.82919	1.52871	2.06225	0.690791	1.18765	1.86429	1.90168	2.06674	0.93516	1.93059	1.46	1.03111	1.50079	0.572145	1.76459	-0.823499	0.863352	0.124739	0.0421096	1.86984	1.60771	1.56375	1.9858	2.14751	1.85937	1.17328	2.50414	1.97795	1.61883	1.03237	1.28105	-0.102783	1.52868	0.0847555	1.45082	-0.516943	1.73373	1.87134	0.763721	1.72521	1.80045	0.864537	0.760314
908474	NCI-H1703	-1.6255	1.61862	-0.797077	2.15577	-2.28724	0.956763	2.0965	2.30477	0.107551	1.61862	2.31759	NA	1.57081	1.1162	1.19027	1.59504	1.30713	0.59399	-0.40413	0.0744926	-0.997174	0.170701	0.13217	-0.600621	2.01656	1.49163	1.58497	2.12367	1.76175	1.71505	0.757833	2.90848	2.17385	1.11012	NA	NA	-0.689553	NA	NA	NA	NA	1.60292	2.00184	0.724174	1.99117	1.65226	NA	1.24155
722058	NCI-H1734	NA	1.49178	NA	NA	-1.29613	0.143429	2.0493	NA	NA	NA	NA	NA	NA	NA	NA	NA	NA	NA	NA	NA	NA	NA	NA	NA	NA	NA	1.38491	2.05963	2.23713	1.93906	NA	NA	2.23183	0.937092	NA	NA	-0.305616	NA	NA	NA	NA	2.00449	1.87093	NA	NA	NA	NA	NA
908475	NCI-H1755	-1.09305	1.58938	1.51484	1.68571	-1.91175	0.967647	2.27814	1.34217	0.557165	0.773525	2.19723	1.93234	2.04966	0.856636	1.93168	1.23235	0.868809	1.6967	1.12802	0.606059	-0.876284	0.709806	0.0257857	0.657006	1.75082	1.19067	0.359348	1.20649	1.7206	1.14428	0.417324	2.4285	1.30509	0.864877	0.45897	1.20789	-0.323211	1.71065	0.607626	1.80731	0.00624596	0.619916	1.11715	0.21251	2.21051	1.3833	1.91741	1.10822
687804	NCI-H1770	-0.222716	1.20639	1.29979	2.014	-0.492874	0.713734	2.01486	1.932	0.813706	1.31333	2.01488	1.89851	1.96787	1.29117	1.85148	1.26221	0.804093	1.71386	0.374138	1.61533	-0.760807	0.649582	0.594056	0.374236	1.70979	1.58322	1.34068	1.69552	1.90849	1.68133	1.09138	2.69228	1.6139	2.01312	0.85466	0.906412	-0.605755	1.91539	0.567415	1.79032	-0.558936	1.55969	1.71174	0.864082	1.9583	1.57718	0.829914	0.988827
1298350	NCI-H1781	-0.296629	1.48898	1.23044	2.16543	-1.53007	-0.126013	2.18795	2.18795	1.18528	1.48898	2.18795	1.95519	2.18795	1.48898	2.0909	1.48898	0.57698	1.88674	0.888622	1.78973	0.450787	1.0672	0.768475	0.0742132	1.88692	1.79001	1.21165	1.52567	1.47148	1.88692	1.23049	2.96324	1.94648	1.15044	0.73286	1.74837	-0.636013	2.14464	0.474573	2.12868	-0.505039	1.49253	1.88692	1.56865	1.92304	1.84399	1.74444	1.14502
724868	NCI-H1792	-1.06871	0.98204	1.10246	1.71388	-0.854086	0.685602	1.75147	1.82496	0.78715	1.06388	1.88399	1.97072	1.98611	0.598026	1.80097	1.30383	1.28241	0.700016	1.29392	0.362922	-1.19143	0.704409	0.0486177	-0.643282	1.69974	0.956777	1.48236	1.73694	1.95464	0.744737	0.321479	2.59726	1.90467	1.11839	0.736781	0.775224	-0.137375	1.50811	1.7742	1.20646	-0.806556	0.855831	1.07052	0.777378	1.72891	1.42867	1.93348	0.899597
908463	NCI-H1793	NA	NA	NA	NA	NA	NA	NA	NA	NA	NA	NA	NA	NA	NA	NA	NA	NA	NA	NA	NA	NA	NA	NA	NA	NA	NA	0.506372	2.02254	1.53668	2.30087	0.957738	2.87775	1.6742	1.67198	NA	NA	0.248434	NA	NA	NA	NA	1.53225	1.78043	1.1383	2.51818	2.05581	NA	1.17112
1240182	NCI-H1836	1.32335	1.62494	1.63476	2.33561	0.636636	1.0285	2.33561	2.33304	1.41749	1.63417	2.33561	2.19454	2.33498	1.58549	2.23603	1.63555	1.93767	2.03112	1.93711	1.93677	0.661503	1.9324	1.33056	0.698235	2.0295	1.93767	1.90118	2.04679	2.17404	1.91759	1.04191	3.10191	2.33561	2.31709	NA	NA	1.079	NA	NA	NA	NA	2.2536	2.03305	1.16784	1.83905	1.68304	NA	1.19501
687807	NCI-H1838	0.0189166	1.34449	1.55166	0.931143	-0.970691	-0.197903	1.92952	1.74911	1.07065	1.68349	1.90485	1.76309	1.67945	1.00766	2.00755	1.62847	1.65846	2.18719	NA	NA	-0.254768	1.68225	0.678685	0.852707	1.88019	NA	NA	NA	NA	NA	1.21904	2.76695	2.3278	1.14779	NA	NA	0.237702	NA	NA	NA	NA	1.91985	2.1123	1.19578	2.17517	2.12731	NA	1.42748
1240183	NCI-H1869	-0.816648	1.58661	0.995738	0.993796	-1.53058	0.0893717	2.2848	0.828005	0.951468	0.805587	2.17854	2.25447	2.26788	0.0345919	1.71437	1.56692	1.32542	1.98646	1.28253	1.05066	-0.799899	0.535322	0.296861	-0.543628	1.98729	0.649746	1.33952	2.10633	1.86172	1.98118	1.41553	2.09998	2.06424	1.43022	NA	NA	-0.433224	NA	NA	NA	NA	1.53376	1.98638	0.482587	2.22793	1.64495	NA	1.22793
688007	NCI-H187	1.30089	1.58481	1.58334	2.03624	0.146089	1.01723	2.14628	1.92917	0.821068	1.36793	2.31157	2.31213	2.22762	1.50149	2.21954	1.52423	1.80013	1.98565	0.413702	1.91762	-0.746129	0.269514	0.152588	0.200749	2.00718	1.76113	1.74193	2.13997	1.57779	2.01853	1.86865	3.08642	1.59282	1.57035	NA	NA	-0.175852	NA	NA	NA	NA	2.02252	1.95472	1.5687	2.15712	1.91748	NA	1.19656
1330972	NCI-H1876	1.12414	1.35136	1.25588	1.50837	-0.23547	0.702988	2.10871	0.584048	0.375175	0.132862	2.15579	1.98008	2.15579	0.970711	2.05888	1.16209	0.59154	1.85476	0.73612	1.75785	-1.65347	-0.587649	-0.255749	0.553728	1.85462	1.75785	0.81546	1.9635	1.36994	1.63473	0.583156	2.75714	1.20422	2.00922	0.928093	1.03014	-0.585237	1.56957	0.151018	1.49966	-1.28741	1.93434	0.945898	1.41176	1.88789	1.79067	0.713314	1.09265
1240184	NCI-H1915	NA	NA	NA	NA	NA	NA	NA	NA	NA	NA	NA	NA	NA	NA	NA	NA	NA	NA	NA	NA	NA	NA	NA	NA	NA	NA	1.87798	1.98293	1.70141	1.87164	1.51117	2.94249	2.17901	1.04706	1.0667	2.12137	-0.785512	2.13211	0.725231	1.72313	-0.220878	0.952365	1.00473	1.3366	2.09214	1.83051	2.12285	1.13087
908477	NCI-H1926	NA	NA	NA	NA	NA	NA	NA	NA	NA	NA	NA	NA	NA	NA	NA	NA	NA	NA	NA	NA	NA	NA	NA	NA	NA	NA	NA	NA	NA	NA	NA	NA	NA	NA	NA	NA	NA	NA	NA	NA	NA	NA	NA	NA	NA	NA	NA	NA
1240185	NCI-H1944	-1.16978	1.48876	0.798086	1.71812	-2.0744	0.0624112	2.18792	1.79397	1.06318	1.17405	2.18792	1.66942	1.52983	NA	1.12945	1.48895	1.29045	0.468502	0.119009	0.779334	-1.03328	0.170402	-0.154102	-1.85395	1.88689	1.78998	0.796276	1.81643	1.39145	1.21001	0.29593	1.81467	1.58953	0.978265	0.656858	0.918507	-1.05166	1.51222	0.912816	1.5048	-0.4289	0.88777	1.88689	1.00321	2.12754	1.43292	1.70377	1.13055
1240186	NCI-H196	NA	NA	NA	NA	NA	NA	NA	NA	NA	NA	NA	NA	NA	NA	NA	NA	NA	NA	NA	NA	NA	NA	NA	NA	NA	NA	1.16203	1.94056	2.26169	1.9567	1.81736	2.14795	1.90246	1.53619	1.49897	1.73455	0.00195766	2.20277	0.88379	2.15172	0.261253	1.82845	1.389	1.37011	2.21489	1.65503	2.01337	1.19482
688010	NCI-H1963	NA	1.24511	NA	NA	-1.25274	0.666238	1.96729	NA	NA	NA	NA	NA	NA	NA	NA	NA	NA	NA	NA	NA	NA	NA	NA	NA	NA	NA	1.59872	1.78689	1.96735	1.62993	NA	NA	1.96735	1.95869	NA	NA	-0.378926	NA	NA	NA	NA	0.799174	1.66631	NA	NA	NA	NA	NA
924244	NCI-H1975	-1.3752	1.54374	1.41067	1.77415	-2.18719	-0.426969	1.92535	2.04901	0.64736	1.20891	2.26001	1.34376	2.13592	1.25523	2.11245	1.4526	1.07652	1.12092	-0.163399	0.6443	-1.4815	-0.190565	-0.222436	-0.978526	1.95898	1.85834	1.44866	2.07956	1.4952	1.82504	0.586311	1.84455	1.91528	1.25513	0.698482	1.18125	-0.215213	2.16118	0.962065	1.43131	-1.07804	0.699372	1.78404	-0.220279	2.1816	1.41646	2.16419	1.1692
908476	NCI-H1993	0.52823	1.50979	1.79162	2.25613	0.8041	0.448035	2.05862	1.83743	2.17266	1.43749	2.46825	2.44547	2.48561	1.78604	2.34891	1.44198	1.54354	2.1547	2.01733	1.87636	0.686915	2.09469	1.32117	0.883239	2.20204	2.10513	0.637348	1.65427	1.45679	1.51086	1.59404	3.05867	1.76941	1.34488	1.43597	1.38358	0.0342587	2.33987	0.79379	2.01044	-1.13101	0.823383	1.11114	1.51826	1.70596	1.551	1.50946	1.12129
724873	NCI-H2009	-0.732382	1.51205	1.27277	1.69787	-1.72681	0.627737	1.82287	1.58253	0.733889	1.22699	2.21062	1.33484	1.65899	0.900524	1.7869	1.50381	0.632788	1.05494	0.208843	1.39515	-1.08603	0.0949146	0.0136041	-1.4203	1.88908	1.27524	1.27713	1.87544	1.80405	1.46298	0.848771	2.7824	2.18805	1.00841	NA	NA	-0.412985	NA	NA	NA	NA	1.60692	1.90999	0.788096	1.80827	1.61405	NA	1.13601
1240187	NCI-H2023	-0.8244	0.95674	1.30763	1.50861	-1.28197	0.534518	1.33549	1.63383	0.833076	1.08886	1.70009	2.12318	1.39798	0.848958	1.39666	1.61914	1.184	1.22586	0.320303	0.143177	-1.6448	0.334445	-0.325946	0.0354625	1.89916	1.14819	1.28415	1.70144	2.19002	2.00416	0.925538	2.53664	2.29696	0.974672	NA	NA	-0.500103	NA	NA	NA	NA	0.964905	2.05666	1.08439	2.27856	2.02242	NA	1.32345
688011	NCI-H2029	NA	1.40474	NA	NA	0.0517157	0.775682	2.10371	NA	NA	NA	NA	NA	NA	NA	NA	NA	NA	NA	NA	NA	NA	NA	NA	NA	NA	NA	1.56231	1.86066	2.03221	1.65834	1.10908	2.8634	2.02334	1.34047	NA	NA	0.876046	NA	NA	NA	NA	2.1032	1.50016	1.22347	1.96749	1.77505	NA	0.980645
722045	NCI-H2030	-1.27049	NA	0.906215	1.10016	NA	NA	NA	2.21032	1.10479	0.690883	2.15244	2.24163	1.24232	0.198912	1.45272	1.00869	1.08015	1.70429	NA	NA	-1.57004	0.157211	0.141604	0.155177	1.36231	NA	0.193955	1.99652	2.05431	1.22926	0.46512	2.6772	1.29703	1.46611	NA	NA	0.0567285	NA	NA	NA	NA	0.61738	0.827935	0.662296	1.73309	1.24137	NA	0.517413
688058	NCI-H2052	0.0231	1.60613	1.62917	2.30994	-1.20646	0.837478	2.44313	2.42238	1.42306	1.57174	2.41772	2.08913	2.4533	1.42137	1.39369	1.75498	1.90686	1.87719	2.05787	1.69183	-0.822166	1.61993	0.215682	0.788069	2.14792	1.99259	-0.0648169	1.53611	1.00216	1.0519	NA	NA	2.01291	0.67103	NA	NA	0.109612	NA	NA	NA	NA	1.9314	1.65328	NA	NA	NA	NA	NA
1330973	NCI-H2066	1.1838	NA	1.36407	2.74449	NA	NA	NA	2.75805	2.34848	2.21022	NA	2.11906	2.76759	2.21022	2.81228	2.21022	NA	1.95943	0.365699	2.48237	0.259812	1.04313	1.18231	-0.823171	2.60816	2.51125	2.01421	2.32585	2.19839	2.39599	1.28656	2.01356	2.90919	2.21729	2.03963	2.04979	-0.0814934	2.8107	2.8107	2.5573	0.465715	NA	2.60816	2.28949	2.27846	2.50967	2.76201	1.31548
908480	NCI-H2081	0.748939	1.11737	1.53036	2.16301	-0.462898	0.867799	2.03469	2.21312	0.879301	1.41227	2.21625	2.12176	2.23865	1.49408	2.1096	1.57706	0.765706	1.62887	1.21329	1.92218	-0.289499	1.25201	1.00365	0.604947	1.97403	1.79686	1.63484	2.07235	1.64432	2.02366	1.80659	2.95272	1.38894	2.05214	NA	NA	0.664088	NA	NA	NA	NA	1.79782	1.86948	1.07668	2.10331	1.95528	NA	0.90756
687812	NCI-H2085	0.735479	NA	1.34167	1.27178	NA	NA	NA	1.85028	0.604187	1.19323	2.09542	1.54395	2.14288	0.534913	1.15821	1.12374	0.608907	0.505621	0.182978	0.361569	-1.5655	-0.086819	0.0603079	-0.409135	1.69881	0.418606	0.69968	2.03756	2.25091	1.95659	1.56438	2.71909	2.25762	1.74659	NA	NA	0.608748	NA	NA	NA	NA	1.70774	1.95659	1.29505	2.20354	1.81639	NA	0.387739
724834	NCI-H2087	-0.865227	1.50784	1.19008	2.04793	-0.207919	0.795533	2.16409	1.85077	1.27752	1.21908	1.94969	1.9402	2.03318	0.502939	0.867746	1.44384	0.745413	1.02204	1.43563	0.220823	-0.691002	1.47238	0.823753	-1.2115	1.87007	-0.0551362	1.18765	1.94664	1.60962	1.91547	0.689062	2.42317	2.04523	0.791854	0.675473	1.5197	-0.29144	1.95464	1.12717	1.53583	0.0155976	1.2197	1.50241	1.86562	2.16665	1.86562	2.16665	1.16665
688013	NCI-H209	1.21288	1.28802	1.38409	1.51745	-0.454234	0.911854	2.09628	0.70871	0.633915	1.1001	1.5605	1.92959	1.96512	0.0161227	1.48551	0.367107	0.482247	1.01252	1.54353	0.0283614	-1.27036	0.892627	-0.199889	0.534113	1.75983	1.34165	1.38083	1.93376	1.77959	1.91185	1.59156	2.97613	1.68451	0.833218	NA	NA	-0.333319	NA	NA	NA	NA	1.65405	0.113759	0.875091	1.97617	1.664	NA	0.239246
924246	NCI-H2107	NA	NA	NA	NA	NA	NA	NA	NA	NA	NA	NA	NA	NA	NA	NA	NA	NA	NA	NA	NA	NA	NA	NA	NA	NA	NA	NA	NA	NA	NA	NA	NA	NA	NA	NA	NA	NA	NA	NA	NA	NA	NA	NA	NA	NA	NA	NA	NA
1240189	NCI-H211	-0.029913	1.3537	1.0562	1.89993	0.0316381	0.577698	1.8573	1.86036	0.495824	1.11926	1.91293	1.94856	1.84605	1.09278	1.52556	1.18955	0.484796	1.61442	1.64652	0.800491	-0.725955	1.47684	0.283374	0.400199	1.41313	1.66045	1.72253	1.86119	1.49414	1.55165	1.05947	2.86144	1.30627	2.06193	NA	NA	0.888887	NA	NA	NA	NA	1.97832	1.72373	0.939273	1.57923	1.4978	NA	-0.0993123
1298351	NCI-H2110	-1.11318	1.03802	1.44364	1.32888	-1.09723	-0.351914	1.82525	1.51765	0.769142	0.753925	1.64739	2.1455	1.95036	NA	1.48628	0.266246	1.28874	1.01094	0.49495	1.09337	-0.971665	-0.249661	0.116728	-0.161896	0.790845	0.990156	1.19295	1.848	1.63033	1.84538	-0.0155295	1.91151	1.41211	1.33863	0.580464	0.943641	0.25792	1.64831	2.09735	1.41143	-0.941601	1.62278	1.4678	1.35824	2.09712	1.66359	1.10039	0.844795
722046	NCI-H2122	NA	1.32636	NA	NA	-0.869551	0.659951	1.82019	NA	NA	NA	NA	NA	NA	NA	NA	NA	NA	NA	NA	NA	NA	NA	NA	NA	NA	NA	1.73463	1.85261	1.88925	1.0489	0.452387	2.8041	2.03579	1.17114	0.193157	1.17521	-0.0745793	1.98153	0.589151	1.42952	-0.670042	1.12463	1.73465	1.60174	1.57288	1.68998	1.96113	0.847205
687814	NCI-H2126	NA	1.69072	NA	NA	-1.76499	-0.530116	2.45525	NA	NA	NA	NA	NA	NA	NA	NA	NA	NA	NA	NA	NA	NA	NA	NA	NA	NA	NA	0.668029	2.08911	1.65456	1.46725	0.462353	2.46829	1.89587	2.05011	0.801283	0.934486	-0.197768	2.38116	1.16943	1.52707	-0.574627	1.1598	1.57064	1.03866	2.3755	1.78773	1.50385	1.32295
1298352	NCI-H2135	1.21423	1.41213	0.956471	1.89637	-0.239485	0.904347	2.10152	2.17972	1.90967	1.51341	2.1784	1.82609	1.46907	1.03243	1.64772	1.50699	1.81629	1.89427	1.81629	1.81629	0.605732	1.8134	1.51396	0.612165	1.90018	1.55514	1.87755	1.6542	0.970824	1.66893	1.77302	2.94608	0.916188	2.15897	NA	NA	1.42033	NA	NA	NA	NA	2.01477	1.77396	1.30571	2.17892	1.73514	NA	1.17814
688014	NCI-H2141	0.831383	1.48911	1.47125	2.12431	-0.595516	0.8889	2.19021	1.93872	1.11049	1.48104	2.1623	1.84565	2.19021	1.18684	1.44891	1.48838	1.58511	1.88628	1.34592	1.79219	-0.0864625	0.899894	0.700295	0.584603	1.88918	1.7913	1.67249	2.00976	1.82204	1.83921	1.75521	2.95022	2.09368	2.08529	1.19783	1.12752	-0.229985	2.15297	0.284612	2.15315	0.603459	1.90627	1.86478	1.67862	1.0632	1.4178	1.14045	1.15315
687815	NCI-H2170	NA	NA	NA	NA	NA	NA	NA	NA	NA	NA	NA	NA	NA	NA	NA	NA	NA	NA	NA	NA	NA	NA	NA	NA	NA	NA	1.45999	1.9699	2.01259	1.85404	0.888442	2.93928	1.53385	1.35598	NA	NA	-0.0202922	NA	NA	NA	NA	0.923599	1.54386	0.340893	1.53123	1.64166	NA	0.71445
688015	NCI-H2171	NA	NA	NA	NA	NA	NA	NA	NA	NA	NA	NA	NA	NA	NA	NA	NA	NA	NA	NA	NA	NA	NA	NA	NA	NA	NA	NA	NA	NA	NA	NA	NA	NA	NA	NA	NA	NA	NA	NA	NA	NA	NA	NA	NA	NA	NA	NA	NA
1298353	NCI-H2172	-0.428057	1.85627	1.77658	2.24605	-1.65335	1.20408	2.51782	2.37864	1.35094	1.29309	2.44597	2.1447	2.57012	1.73756	2.4041	1.71484	2.02719	2.21129	1.29108	2.17078	-0.613529	1.34275	0.65109	0.747055	2.27074	1.75109	1.53736	1.94223	1.18608	2.2121	1.01003	3.21715	1.36906	1.0682	NA	NA	-0.255745	NA	NA	NA	NA	2.15273	2.26064	0.862485	2.35979	2.17008	NA	1.47763
908481	NCI-H2196	NA	NA	NA	NA	NA	NA	NA	NA	NA	NA	NA	NA	NA	NA	NA	NA	NA	NA	NA	NA	NA	NA	NA	NA	NA	NA	NA	NA	NA	NA	NA	NA	NA	NA	NA	NA	NA	NA	NA	NA	NA	NA	NA	NA	NA	NA	NA	NA
1330974	NCI-H220	NA	NA	NA	NA	NA	NA	NA	NA	NA	NA	NA	NA	NA	NA	NA	NA	NA	NA	NA	NA	NA	NA	NA	NA	NA	NA	NA	NA	NA	NA	NA	NA	NA	NA	NA	NA	NA	NA	NA	NA	NA	NA	NA	NA	NA	NA	NA	NA
688018	NCI-H2227	0.127187	1.06592	1.60692	2.2791	-0.693156	1.00915	2.31977	1.80002	0.652174	1.00046	2.32037	2.1937	2.30181	1.59739	2.22322	0.703006	0.354533	1.93766	1.90384	1.922	-1.00896	0.842809	-0.0634211	0.0800395	2.01934	1.6149	2.01934	2.09189	2.31028	1.44488	1.16172	3.08027	2.28239	2.32037	NA	NA	-0.0555184	NA	NA	NA	NA	1.72309	1.21183	1.29544	1.94871	1.58901	NA	0.984554
687816	NCI-H2228	NA	NA	NA	NA	NA	NA	NA	NA	NA	NA	NA	NA	NA	NA	NA	NA	NA	NA	NA	NA	NA	NA	NA	NA	NA	NA	NA	NA	NA	NA	0.249616	NA	NA	NA	NA	NA	NA	NA	NA	NA	NA	NA	NA	1.2874	2.247	1.90136	NA	1.37401
905941	NCI-H226	0.1235	1.38917	1.53281	2.23178	-0.906891	0.921191	2.22942	2.23178	0.845111	1.53281	2.22546	2.12793	2.22744	1.52614	0.721902	0.597383	0.881208	1.30022	1.20843	0.892713	-0.396268	1.75656	0.645786	0.277372	1.87303	1.07778	1.28158	1.76531	2.23178	1.3862	0.482824	2.48277	1.61819	0.878923	0.532035	1.20078	0.378454	1.46143	0.424234	1.25506	0.0428401	1.73656	1.15167	0.68754	2.18203	1.88098	2.18203	1.17214
1298355	NCI-H2286	NA	1.4089	NA	NA	-2.19437	0.312627	1.27776	NA	NA	NA	NA	NA	NA	NA	NA	NA	NA	NA	NA	NA	NA	NA	NA	NA	NA	NA	1.35262	1.82374	1.41561	1.83254	0.614367	2.91154	1.77191	0.888863	NA	NA	-0.913744	NA	NA	NA	NA	0.993826	1.59578	0.984669	1.29951	1.21142	NA	0.0113349
724874	NCI-H2291	-0.417648	1.92173	1.75284	1.48504	-0.0491582	0.602583	2.60746	2.45656	1.76402	1.14285	2.10817	2.01889	2.45877	1.34496	2.44972	0.903981	1.52697	1.9771	0.935262	1.06357	-0.425587	0.560955	0.416746	-1.43926	1.62693	-0.160656	0.0951065	2.40901	2.23946	1.51462	0.793752	2.76128	1.55914	1.27317	0.577175	1.18081	1.15673	2.54355	0.889024	2.3553	-0.567656	1.63067	1.51766	2.2452	2.53991	2.08352	1.97805	0.913871
905942	NCI-H23	-1.42458	1.01754	0.522054	1.85138	-1.93429	0.595068	1.81863	2.12149	0.781937	0.923095	2.04289	1.68266	1.56611	0.120763	1.43721	1.42519	0.911642	0.634215	0.858835	0.527175	-0.818824	1.13635	-0.0268663	-0.918867	1.49665	1.01276	1.46762	1.80952	1.47434	0.618689	1.04657	2.48226	1.89246	0.848674	NA	NA	-0.382616	NA	NA	NA	NA	0.944485	1.16209	1.51036	2.0236	1.79311	NA	0.777492
687819	NCI-H2342	0.604575	1.5778	1.48713	2.26995	-1.30196	0.810217	2.27677	1.87063	1.02099	1.56368	2.27677	2.18731	2.11713	1.57523	1.93009	1.5778	1.49392	1.96724	0.707355	0.867831	-0.411861	0.62331	0.702486	0.196543	1.97574	1.71623	NA	NA	NA	NA	1.04648	2.46808	1.0956	0.748656	NA	NA	-0.691219	NA	NA	NA	NA	1.73532	1.87467	1.03872	2.22015	1.50385	NA	1.16439
687820	NCI-H2347	-0.780907	1.65156	1.60167	1.71747	-1.45256	1.01282	2.35608	2.30895	0.727923	0.693171	2.25223	2.21194	2.32126	1.12739	1.99346	1.6415	1.65266	1.82808	1.76272	0.85733	-0.896602	1.10658	-0.139688	-0.908708	1.79728	0.254601	0.603277	1.99578	2.00066	1.54373	1.03411	2.64338	1.66116	0.946952	0.732744	1.29328	0.139544	1.42838	0.5039	1.113	-1.09756	1.043	1.42726	1.24882	2.10691	1.57125	1.37479	1.28583
687821	NCI-H2405	-0.409934	1.56255	1.52208	2.07314	-1.37145	0.72033	2.27853	2.11867	0.667161	1.3085	2.08646	1.74304	2.27759	1.3335	1.77894	1.54011	1.84781	0.660944	1.13325	0.865504	-1.28116	1.07368	0.0772349	-0.344884	1.77211	1.6697	0.914038	1.56705	1.94003	1.02148	1.03154	2.26146	1.54363	1.64835	NA	NA	-0.208668	NA	NA	NA	NA	1.06318	1.04387	0.496604	1.88774	1.69083	NA	1.20377
1298356	NCI-H2444	0.187732	1.70322	1.36285	1.79015	0.0833229	0.810044	2.42861	2.38357	1.32886	1.39328	2.41801	2.18424	2.19067	1.71372	2.28449	1.73209	1.18872	1.87983	0.872346	0.918162	-0.730735	0.608579	0.453236	-0.739555	2.06564	1.7753	1.71877	2.04377	2.42864	2.13003	1.47977	3.0252	2.11992	1.21866	NA	NA	0.56949	NA	NA	NA	NA	1.84056	2.13003	2.07497	2.37927	2.07888	NA	0.532066
908462	NCI-H2452	-0.804822	1.65061	1.66284	1.61974	-1.58443	0.99864	2.36259	1.75664	0.791245	1.09535	1.86629	1.73076	2.36675	1.57496	2.26234	1.11497	1.33216	1.69255	1.63219	0.923586	-1.29522	1.0621	-0.203266	0.0674376	2.06572	1.93783	0.300899	1.7782	1.49506	1.31292	1.01927	3.10392	2.11583	0.810202	NA	NA	-0.0724885	NA	NA	NA	NA	1.69585	1.41096	0.687032	2.12458	1.51676	NA	1.29407
924241	NCI-H250	NA	NA	NA	NA	NA	NA	NA	NA	NA	NA	NA	NA	NA	NA	NA	NA	NA	NA	NA	NA	NA	NA	NA	NA	NA	NA	NA	NA	NA	NA	NA	NA	NA	NA	NA	NA	NA	NA	NA	NA	NA	NA	NA	NA	NA	NA	NA	NA
908470	NCI-H28	-0.948671	1.23256	1.50418	1.6973	-1.77894	0.0886769	1.94115	1.64368	0.519878	0.968171	2.2407	1.3846	2.43161	1.019	0.741042	1.65059	1.1097	1.17988	0.819312	0.468804	-1.38307	0.231661	-0.292578	0.33108	2.05373	1.2974	0.686548	1.31122	1.42458	1.03955	0.840066	NA	1.35802	0.948185	0.408284	1.30823	-0.41763	1.72973	0.620446	1.58587	-0.271018	1.16836	1.17999	1.06877	2.34738	2.03588	1.92414	1.33152
753604	NCI-H292	NA	1.12588	NA	NA	-2.93847	-1.3348	1.44745	NA	NA	NA	NA	NA	NA	NA	NA	NA	NA	NA	NA	NA	NA	NA	NA	NA	NA	NA	-0.0401172	0.963585	1.41491	0.813794	-0.264803	0.573197	1.28785	0.609737	0.136609	0.809063	-0.3883	0.698548	0.734057	1.01124	-1.62492	1.42442	0.931105	-0.0959246	1.11721	1.01696	1.70336	1.15956
1240190	NCI-H3122	-1.79172	1.46952	1.44809	1.71744	-1.43667	0.86277	2.16849	1.81762	0.89956	1.32476	2.02572	2.15938	2.10438	0.88734	2.01465	1.40722	1.09322	1.55011	0.591938	-0.080277	-1.06925	0.144097	-0.234818	-0.585155	0.997943	0.728264	1.15554	1.9596	2.16849	1.10983	NA	2.93686	1.76467	1.31183	NA	NA	-0.215936	NA	NA	NA	NA	0.288996	1.85184	NA	NA	NA	NA	NA
905967	NCI-H322M	0.420157	1.30982	1.81686	1.61519	0.26107	0.210296	2.30664	1.2316	1.3553	0.769412	1.67108	2.50969	2.49672	1.2763	2.02535	0.921421	1.95637	1.64924	2.0116	1.68056	-0.359149	1.18503	0.579659	0.393909	1.59035	1.71455	2.07662	1.81507	2.11202	2.13553	1.38752	2.88866	2.51384	2.52124	NA	NA	0.938184	NA	NA	NA	NA	1.6409	2.22449	1.75831	2.3271	1.87662	NA	1.16026
688021	NCI-H345	0.932448	1.65331	1.55026	2.35228	0.100329	0.971638	2.35228	2.14844	2.02075	1.65331	2.32217	2.2958	2.30829	1.53347	2.25263	1.63414	1.81865	2.0267	1.17082	1.95192	-0.0980196	0.588415	0.938609	0.720998	2.04023	1.80119	1.89443	2.17183	2.1006	2.02638	1.15416	3.12815	2.05106	2.10317	1.29513	1.78201	0.259673	2.16156	1.05242	2.31036	1.10193	2.11827	2.0032	1.36848	2.16716	1.99383	2.25264	1.30053
908465	NCI-H358	-0.445002	1.3596	0.497952	1.39283	-1.08681	-0.0640206	2.19683	1.13717	1.72097	1.51495	1.74971	1.14909	1.33975	0.8745	0.77432	1.11393	0.589753	0.966173	NA	NA	0.00348678	1.19836	0.672904	-0.676845	NA	NA	1.62979	2.05221	1.89766	1.43704	0.54213	2.4934	2.0945	1.38152	NA	NA	0.0835497	NA	NA	NA	NA	1.21945	1.71109	1.02224	1.95634	1.87048	NA	0.788044
688022	NCI-H378	NA	NA	NA	NA	NA	NA	NA	NA	NA	NA	NA	NA	NA	NA	NA	NA	NA	NA	NA	NA	NA	NA	NA	NA	NA	NA	NA	NA	NA	NA	NA	NA	NA	NA	NA	NA	NA	NA	NA	NA	NA	NA	NA	NA	NA	NA	NA	NA
908460	NCI-H441	NA	1.71031	NA	NA	0.853761	0.49905	2.52375	NA	NA	NA	NA	NA	NA	NA	NA	NA	NA	NA	NA	NA	NA	NA	NA	NA	NA	NA	NA	2.37031	2.30635	2.19852	0.775501	3.17204	2.39231	1.40756	0.94989	0.987253	0.267968	2.01419	0.864068	2.11016	-0.28123	1.77897	2.02696	1.68722	2.46454	1.43407	2.44977	1.29305
688023	NCI-H446	1.10915	1.35329	1.45407	2.20425	-0.26146	0.90412	1.69008	1.94864	1.00356	0.701096	2.20121	2.02027	2.20517	1.48927	2.09895	0.955315	0.689073	1.90463	0.196268	1.79151	-1.12541	-0.0902141	-0.372906	0.59187	1.89942	1.80772	0.679624	2.01129	2.20292	1.48188	1.03658	2.96806	2.17666	2.20566	0.544022	1.16606	0.195747	0.948724	-0.0062768	0.948683	-1.19558	1.67056	1.90463	0.606861	1.10453	1.1057	1.82941	0.744813
905943	NCI-H460	-1.66684	1.25026	1.30779	1.80479	-2.26173	0.625507	2.00775	1.78141	0.478189	0.884239	1.44399	1.85856	1.99217	1.00235	0.662707	1.1679	0.505318	1.62691	0.389735	0.258091	-1.14252	0.955951	-0.299611	-0.995798	1.69721	0.295194	0.746808	1.1631	1.4906	1.24031	0.653971	2.53262	1.31147	1.0094	0.637461	1.77664	-0.45267	1.97818	1.854	1.87418	-0.344182	0.700296	0.379105	0.627772	1.97818	1.67715	1.83145	0.632985
908442	NCI-H508	-0.911486	0.486284	2.05425	1.237	0.514845	-1.10108	1.76597	0.744364	1.28117	0.462473	1.64385	2.36642	2.75322	1.93301	2.65631	1.6073	1.61711	2.45219	0.105112	1.34645	-1.45174	-0.808253	-0.487795	-1.04038	2.27184	-0.04595	0.853453	1.8363	2.10269	1.57847	1.07277	2.70398	2.72932	2.01576	0.615983	1.17825	1.6674	1.5431	0.621778	1.35659	0.179369	2.42563	1.36367	0.986738	2.46246	1.69672	2.45152	1.13857
753605	NCI-H510A	-0.160083	0.964202	1.33226	1.79572	-1.064	0.44843	1.44647	1.88032	0.726606	1.3179	1.94213	1.79527	2.0321	0.799318	1.66114	0.76299	0.761059	1.51484	1.56989	1.62065	-0.941189	1.03319	-0.239448	-0.126945	1.62318	0.689158	1.66391	1.80952	1.17283	1.69372	NA	NA	1.6755	1.42678	NA	NA	-0.424417	NA	NA	NA	NA	1.26206	1.66851	NA	NA	NA	NA	NA
908443	NCI-H520	-0.526747	1.49994	0.965221	1.70365	-0.969199	0.62996	2.19891	2.1416	1.8931	0.935674	1.95268	2.01079	2.00436	1.4916	1.907	0.741126	0.863298	1.82985	-0.0989125	-0.250243	-1.06244	-0.0388637	-0.430353	-0.0138243	1.89788	1.26801	0.539647	1.69097	1.65343	1.36751	1.24504	2.95835	1.76592	1.60368	NA	NA	-0.220525	NA	NA	NA	NA	1.49186	1.34496	1.55681	2.15037	1.84934	NA	1.06762
905944	NCI-H522	-0.24002	NA	1.57845	1.82344	NA	NA	NA	1.85991	0.874123	1.05512	1.75156	1.96426	2.08902	0.840504	1.77493	1.50403	1.09101	1.8528	1.22395	1.52974	-0.827467	1.06117	-0.221605	0.0259494	1.83336	0.847338	0.879856	1.15739	1.3443	1.73861	1.58832	3.08988	1.53963	1.56039	NA	NA	0.363101	NA	NA	NA	NA	1.46535	1.69286	1.16235	2.1394	1.94923	NA	0.684415
908483	NCI-H524	0.803977	0.774563	1.17444	1.48957	-1.435	0.68387	1.38349	1.60905	0.238688	1.30214	1.95025	1.95359	1.96138	0.949829	1.63125	1.30337	0.177084	1.53802	0.726529	1.36563	-0.815671	0.251337	-0.110796	0.393338	1.53986	1.50572	1.34705	1.70796	1.96907	1.67553	0.797579	2.57378	1.82253	1.14608	0.176708	1.23559	-0.52476	1.46506	0.178402	1.48771	-0.586827	1.65019	1.13626	0.0207352	0.663862	1.48584	0.558633	0.772567
688025	NCI-H526	0.573016	1.1797	1.40197	1.65414	0.0112558	0.403039	1.67327	2.06248	0.241176	0.5792	2.10425	2.11726	2.04301	0.806276	1.89233	1.24541	0.648014	1.77581	0.541581	1.71384	-1.01403	0.1779	0.00213759	0.482399	1.22863	1.61466	1.32174	1.9014	1.50493	1.79319	1.68263	2.89877	1.59061	1.41407	NA	NA	-0.26492	NA	NA	NA	NA	1.23176	1.25584	1.45389	2.05423	1.69533	NA	1.0133
908459	NCI-H596	0.190654	1.69292	1.75378	2.21844	-1.28124	0.403408	2.28093	1.98298	1.33424	1.01155	2.20641	2.45036	2.24137	1.73627	2.35584	1.15928	1.84397	2.14105	1.57238	2.05224	-0.814903	0.626619	-0.0292463	0.0253717	2.05276	2.03519	1.52019	1.77492	1.83844	1.23211	0.910191	2.76827	1.66959	1.38121	NA	NA	0.545433	NA	NA	NA	NA	1.16728	1.82405	1.183	2.33202	1.72247	NA	0.947158
908482	NCI-H630	0.588985	1.44618	1.54654	2.23728	0.218103	-0.0611419	1.91218	2.25449	1.18954	0.971951	2.23479	1.68079	2.23536	0.361796	1.87513	1.48745	1.56788	1.97719	1.89279	1.08562	-0.18887	1.50845	0.557846	-0.203931	1.9834	0.973233	1.59688	1.97743	1.54665	1.82694	0.366567	2.06441	2.29084	2.23397	0.847066	1.24723	-0.282046	1.40964	1.66155	1.00507	0.963888	2.03248	1.97582	1.34086	2.24073	1.9397	1.96091	1.24073
688026	NCI-H64	0.635031	0.917985	0.857432	1.48522	-0.44238	0.331443	1.64909	1.5024	0.674804	0.809234	1.61791	1.50419	1.64754	0.592379	1.51466	0.947924	0.782942	1.11365	0.554633	1.03127	-0.6928	0.44718	0.328124	0.00509868	1.34806	1.24354	0.932772	1.25843	1.44248	1.18759	NA	NA	1.64909	1.27039	NA	NA	-0.0567217	NA	NA	NA	NA	1.51071	1.2421	NA	NA	NA	NA	NA
1240191	NCI-H647	-1.64721	1.44621	1.26699	1.76567	-1.29653	0.760345	2.03949	1.69928	0.411395	1.35115	1.91301	2.1108	2.00653	0.626657	1.97859	1.20525	0.72934	1.79881	1.43866	1.09601	-1.40332	1.25837	0.102011	0.0911126	1.41404	1.18512	0.445466	1.59934	1.70773	1.74707	NA	0.826219	1.59789	0.855826	NA	NA	-0.384466	NA	NA	NA	NA	0.872162	1.03804	NA	NA	NA	NA	NA
722066	NCI-H650	-0.750601	1.20601	1.23559	1.78105	-1.53289	0.443826	2.14913	1.40757	0.518892	0.509647	1.95373	2.20636	2.27228	1.08212	2.1451	1.56811	1.37763	1.97441	1.82365	0.649722	-1.14146	0.690606	-0.189819	0.674947	1.48608	1.80468	1.42958	1.96259	2.10699	1.48453	1.245	2.16564	1.96277	2.02806	0.65168	1.13981	-0.169471	2.07815	0.771552	1.30162	-0.164062	1.02774	1.79589	1.03911	2.22313	1.92325	2.21754	1.15912
687829	NCI-H661	-0.517843	1.55144	0.453268	1.26082	-2.35222	-0.16822	2.28017	1.36984	0.863544	0.597149	1.64766	1.17015	1.29724	0.624886	1.53956	1.5297	0.840943	1.2781	0.347598	0.423131	-1.07441	0.0993613	0.0149657	-0.900487	1.91431	1.41168	0.53664	1.02562	0.705971	1.24529	0.612855	3.0595	0.89619	0.711193	NA	NA	-0.607001	NA	NA	NA	NA	1.14116	0.93156	0.264824	0.726482	1.47194	NA	0.625336
688027	NCI-H69	1.23336	1.47913	1.55001	1.87951	-0.34902	0.940368	2.29071	1.959	0.867817	1.53229	2.29071	2.22937	2.202	1.46381	2.19378	1.59174	1.09823	1.98968	0.344929	1.89068	-0.726862	0.0405094	0.18572	0.639851	1.98968	1.89277	1.42209	2.09138	1.85293	1.97888	1.11057	3.02929	1.95244	2.03068	NA	NA	0.274745	NA	NA	NA	NA	1.67	1.95936	0.532261	1.69597	1.34529	NA	0.14747
908458	NCI-H716	NA	-0.367162	NA	NA	-1.43584	0.998629	0.713313	NA	NA	NA	NA	NA	NA	NA	NA	NA	NA	NA	NA	NA	NA	NA	NA	NA	NA	NA	NA	NA	NA	2.07014	-0.387797	3.1194	1.82403	1.58818	0.296988	1.03027	-0.124963	0.958416	0.609019	0.993506	0.323253	1.39656	1.50159	0.378612	1.80228	1.49283	NA	-0.43884
924242	NCI-H719	NA	NA	NA	NA	NA	NA	NA	NA	NA	NA	NA	NA	NA	NA	NA	NA	NA	NA	NA	NA	NA	NA	NA	NA	NA	NA	NA	NA	NA	NA	NA	NA	NA	NA	NA	NA	NA	NA	NA	NA	NA	NA	NA	NA	NA	NA	NA	NA
687600	NCI-H720	-0.427803	1.30177	1.38742	1.93738	-0.883536	0.467891	2.10622	2.10985	0.514323	1.40776	2.11012	2.10936	1.83282	1.24276	1.9196	1.41115	0.30392	1.80908	-0.0578485	1.71218	-1.07553	-0.239255	-0.213303	0.398292	1.80909	1.71218	1.40076	1.92963	1.87381	1.65246	1.199	2.74619	2.11012	2.11012	0.976452	1.85474	-0.405338	1.74317	0.92794	1.60459	-0.528548	0.901797	1.80909	0.970893	2.0056	1.62408	2.08019	0.936997
724855	NCI-H727	-0.255787	1.87005	1.10957	2.12027	0.162516	0.569553	2.41709	1.17404	1.36714	0.79067	1.64757	2.04392	2.5278	1.32205	2.417	1.77422	1.14125	1.03174	0.711399	1.20522	-0.712074	0.723026	0.686561	-0.240165	0.992943	0.935116	2.1744	1.99325	2.36644	2.11587	0.783485	3.08253	2.32404	1.65022	NA	NA	0.03619	NA	NA	NA	NA	2.20951	1.79543	1.77976	2.5823	2.33261	NA	1.09466
908457	NCI-H747	-0.513868	1.57414	1.5921	2.20946	-1.1947	0.309002	2.3099	2.3312	1.25309	1.63138	2.31072	2.29256	2.3312	1.61272	0.938753	1.61937	0.217394	1.10536	0.363547	0.0338825	-0.94344	0.539161	-0.0177377	-1.44262	1.69908	-0.394531	NA	1.98799	1.62483	2.01102	0.92977	2.45952	2.03242	1.28874	0.64323	1.01285	-0.473693	1.61929	0.651974	1.03621	-0.583679	1.74828	1.97854	1.34039	1.65055	1.83961	1.88146	0.899221
909194	NCI-H748	NA	NA	NA	NA	NA	NA	NA	NA	NA	NA	NA	NA	NA	NA	NA	NA	NA	NA	NA	NA	NA	NA	NA	NA	NA	NA	NA	NA	NA	NA	NA	NA	NA	NA	NA	NA	NA	NA	NA	NA	NA	NA	NA	NA	NA	NA	NA	NA
925341	NCI-H810	0.30368	0.947541	1.20577	1.92793	-0.932961	0.720707	1.74089	1.95935	0.480117	1.32849	1.9	2.00103	2.06117	0.658043	1.96294	1.36998	0.813289	1.18501	1.66838	1.67103	-0.687905	1.67131	0.283074	0.335505	1.76822	1.6657	NA	NA	NA	NA	1.63043	2.63246	1.694	NA	0.433301	2.02273	-0.18809	1.38139	0.23184	1.04141	-0.401841	0.859578	1.38234	-0.515523	2.0275	1.61549	1.00211	1.02402
688031	NCI-H82	0.931064	0.625925	1.13797	1.05846	-1.58019	0.56862	1.64082	0.926745	0.16602	1.01448	1.72434	2.06926	2.03083	0.485407	1.71406	1.15494	0.517267	1.7906	0.821163	1.35419	-1.1709	0.073482	-0.300038	0.489401	1.50371	1.27504	1.08883	1.84257	1.77471	1.67999	1.37178	2.82829	1.89864	1.21972	0.525722	1.57589	-0.386095	1.81606	0.305487	1.63226	0.0683523	2.05013	1.7875	1.58659	1.58412	1.26679	1.6636	1.02331
1333019	NCI-H820	NA	NA	NA	NA	NA	NA	NA	NA	NA	NA	NA	NA	NA	NA	NA	NA	NA	NA	NA	NA	NA	NA	NA	NA	NA	NA	NA	NA	NA	NA	1.06792	2.21409	NA	NA	NA	NA	NA	NA	NA	NA	NA	NA	NA	0.956533	1.46166	1.28041	NA	0.641427
753607	NCI-H835	0.414094	1.20681	1.13482	1.95519	-0.886791	0.792793	1.98867	2.05267	1.02118	1.45626	1.86372	2.06107	2.02561	0.87585	1.82475	1.45379	1.49865	1.67713	0.698124	1.50545	-0.596575	0.556575	0.470702	0.502097	1.83672	1.69247	1.38911	1.94833	1.69269	1.63826	1.21986	2.94312	2.00564	1.50221	NA	NA	-0.0507035	NA	NA	NA	NA	1.95404	1.85381	1.42299	2.11121	1.60133	NA	0.244
910399	NCI-H838	-1.32746	1.48793	1.17321	1.28591	-2.09384	0.833464	2.1869	2.11984	0.425509	0.274929	2.1869	1.61331	1.75301	NA	2.08999	0.823855	NA	1.09392	-0.0494756	-0.103704	-1.57078	-0.165715	-0.489144	-1.13254	1.88587	1.78896	0.815508	1.64059	1.32457	0.991486	0.343836	2.69515	NA	NA	NA	NA	NA	NA	NA	NA	NA	NA	NA	0.510102	1.34903	1.74914	NA	0.0768729
1240192	NCI-H841	-0.566404	1.36139	1.19925	2.02898	-2.15797	0.107806	1.57055	1.83132	0.608386	1.4661	2.16507	1.30369	1.63433	NA	2.06031	1.4563	0.565664	1.34282	0.561841	0.709003	-1.65652	0.66657	0.00651013	-0.403952	1.86404	1.76713	1.28105	1.98462	1.07105	1.77311	1.21757	2.49754	1.36741	1.33273	0.694805	2.07935	-0.859984	1.97989	0.804599	1.61682	-0.437035	1.52467	1.86404	1.00576	1.46721	1.81916	1.77389	1.12019
1240193	NCI-H847	0.804494	1.11973	1.11944	1.43761	-0.652364	0.517682	1.81032	1.51903	0.512779	0.872708	1.81765	1.81837	1.81871	0.879669	1.71745	1.066	0.611984	1.51749	1.29984	1.42034	-0.565874	0.800118	0.0299609	0.215068	1.51465	1.40705	1.2421	1.63685	1.54478	1.46284	0.451385	2.42211	1.66028	1.81871	0.0587576	1.18715	-0.745314	1.28924	0.193248	0.932872	-0.432089	1.62196	1.51742	-0.209452	1.43062	1.45167	0.708651	0.452818
1330977	NCI-H865	NA	NA	NA	NA	NA	NA	NA	NA	NA	NA	NA	NA	NA	NA	NA	NA	NA	NA	NA	NA	NA	NA	NA	NA	NA	NA	NA	NA	NA	NA	NA	NA	NA	NA	NA	NA	NA	NA	NA	NA	NA	NA	NA	NA	NA	NA	NA	NA
724825	NCI-H929	-0.300412	0.201521	0.686325	0.98968	-1.80644	0.210365	1.27478	1.39984	0.0120203	0.0257146	1.31457	0.919396	1.50256	0.326371	0.510568	0.543169	0.733027	1.05575	-1.30046	0.9044	-1.96918	-1.26996	-1.26833	-0.98105	0.815516	1.23861	0.065176	1.24203	1.23827	1.28396	-0.424296	2.66328	1.40199	1.26401	0.160905	-0.401931	-0.0755888	0.957047	0.0642912	0.479021	-1.89513	0.671143	1.54067	0.75555	1.40974	1.33426	0.560817	0.527721
908461	NCI-N87	-1.44838	1.85783	1.40047	2.50066	-0.690753	-1.48002	2.5568	2.34847	1.88371	1.70237	2.19686	1.85913	2.45642	0.775697	2.29281	1.39609	1.71735	1.82658	0.559304	1.48816	-0.606013	0.33827	0.0744608	0.062209	1.936	2.00641	1.14157	1.59858	1.75834	2.25577	1.38056	2.80804	2.07138	1.27955	0.749005	1.41275	0.451318	1.83485	0.538164	1.66135	-0.435927	1.37964	1.75751	2.01599	2.03562	1.98106	2.12977	1.44487
908444	NCI-SNU-1	0.281962	1.46389	1.42483	1.67109	0.0524366	0.848101	2.00354	1.61053	1.68855	1.16393	1.82304	2.12916	2.06308	1.37426	1.41519	1.26623	1.72465	1.51112	1.81562	1.53201	0.133396	1.60565	1.01035	0.403613	1.83293	1.59952	1.71459	1.82719	0.951814	1.6988	1.54668	2.92926	1.29236	1.84987	NA	NA	0.450137	NA	NA	NA	NA	2.0914	1.91062	1.3575	1.63685	1.65903	NA	0.93068
908446	NCI-SNU-16	-0.344892	1.14264	0.893068	1.49998	-0.0701416	0.69849	1.6956	1.52355	0.502595	1.1472	1.50365	1.99701	1.87363	0.775259	1.74767	-0.256327	0.856314	1.56457	1.59993	1.48874	-0.587863	1.38834	-0.258505	0.392717	1.63443	1.39006	1.39032	1.43358	1.15154	1.48187	0.0597128	2.78941	1.06396	1.30898	0.117833	1.17531	1.25467	1.18961	0.0204211	1.0314	-0.487484	1.86823	1.61243	0.832392	1.19786	0.995273	NA	NA
908445	NCI-SNU-5	-1.42886	1.15049	1.43635	2.12868	-1.86704	0.904303	2.18307	2.08446	1.28439	1.33253	2.20439	2.09167	2.11439	1.40031	1.97248	1.33924	1.2984	1.69323	0.385674	0.862093	-1.47498	-0.293141	-0.783505	-0.971864	1.78321	1.34878	0.339541	1.84938	1.98904	1.82018	1.76365	2.90377	2.14063	1.39723	2.06497	2.16149	-0.0623008	2.16096	1.0436	2.16246	-0.931435	0.932819	1.14495	1.75029	2.04761	1.70809	2.1626	0.933643
910942	NEC8	0.0181696	1.18859	0.0825586	1.21937	-1.87109	0.284867	1.53138	1.44123	0.642957	0.198248	1.62848	0.966523	1.14347	NA	0.105409	-0.369999	0.880371	0.492982	-1.01684	0.659974	-1.16584	-0.222743	-0.406105	-0.364543	1.07144	1.33667	0.375652	1.31394	1.68014	0.886697	0.532113	NA	1.789	0.676432	0.661486	1.80823	-1.01674	1.81136	1.7759	1.36732	-0.513731	1.02723	1.30976	1.3678	1.76084	1.56436	1.48211	0.807066
908447	NH-12	0.109884	1.41379	1.27175	1.63531	-0.904131	0.423959	2.24248	2.14907	0.389515	1.37695	1.83812	2.19305	2.12786	0.42711	0.693914	1.42039	0.639177	1.81164	1.00923	0.4678	-0.954809	0.177501	-0.0406007	-0.399962	1.84925	0.812035	0.925178	1.81254	1.90523	1.01301	0.0404461	NA	1.78132	1.77431	0.392114	0.931269	-0.50534	1.64418	1.13294	1.80091	0.123197	1.15398	1.3923	0.979166	1.9336	1.80018	2.19882	1.19882
1330981	NK-92MI	NA	NA	NA	NA	NA	NA	NA	NA	NA	NA	NA	NA	NA	NA	NA	NA	NA	NA	NA	NA	NA	NA	NA	NA	NA	NA	NA	NA	NA	NA	NA	NA	NA	NA	NA	NA	NA	NA	NA	NA	NA	NA	NA	NA	NA	NA	NA	NA
908448	NKM-1	-0.729215	0.394993	0.913154	1.1917	-1.97811	0.344421	1.32933	2.06974	-0.200051	0.607797	2.01053	2.06864	2.04373	0.896825	0.223535	1.00519	0.841408	1.21719	0.229847	0.352394	-0.97435	0.199202	-0.507939	-0.839997	1.05011	1.1184	0.691197	1.65476	1.45125	1.77956	0.617165	2.84366	2.01386	0.122548	NA	NA	-0.590947	NA	NA	NA	NA	0.79042	0.812326	0.739867	1.89079	1.48006	NA	-0.164105
908449	NMC-G1	-0.525256	1.32537	1.63661	2.28845	-1.65066	0.525316	2.21806	1.16221	1.00215	1.26429	1.85681	2.29949	2.3149	1.08083	1.15249	1.50975	1.13836	2.03599	1.03987	0.90848	-0.905053	0.825968	0.147831	-0.131597	1.79097	1.12508	0.99633	2.15656	2.21772	0.550548	1.61634	2.32362	1.91463	0.850868	0.570035	0.869089	-0.276652	1.88594	0.787592	1.61978	-0.415292	1.40002	1.07054	0.818694	1.20024	1.59918	1.11981	1.26311
908452	no-10	NA	1.58577	NA	NA	0.0597445	0.632135	1.85341	NA	NA	NA	NA	NA	NA	NA	NA	NA	NA	NA	NA	NA	NA	NA	NA	NA	NA	NA	1.2939	1.93228	1.70441	1.56292	1.90379	2.70421	2.17182	0.927447	1.1401	1.57475	-0.491755	1.81799	0.392175	1.3252	-0.958777	2.15275	1.78312	0.464796	2.08002	1.8626	0.722941	0.859566
908450	no-11	-0.401009	1.52489	1.28495	2.27525	-1.69661	0.26884	2.39844	1.80247	0.872285	1.63091	2.07037	2.09939	2.03367	1.72074	2.19695	1.32962	1.0292	2.08087	1.03448	1.7525	-0.918789	0.870123	1.21373	0.336216	1.40946	1.31619	0.434561	2.21987	NA	1.2574	1.85183	2.69711	1.96776	1.78035	1.42167	2.32725	0.23717	2.35308	1.06553	1.84409	-0.00342691	0.750069	1.33538	1.605	2.31048	1.99727	2.20934	1.32603
908451	NOMO-1	0.0385615	0.271989	1.50432	0.972593	-1.94359	0.153352	1.15504	2.20053	0.304407	0.203139	1.34132	2.20177	1.99843	0.427885	1.03774	0.481182	0.256491	1.07095	0.0264959	0.0184398	-1.5448	-0.448515	-0.702756	-2.31297	1.68979	0.479385	0.388477	1.05612	1.56535	1.91293	1.54393	2.89997	2.20103	0.943091	0.672943	1.20534	-0.349093	1.05148	0.11124	0.57103	-0.481149	1.09667	1.48462	0.981684	1.54672	0.914954	1.02658	1.14715
925345	NOS-1	0.0688183	1.20424	0.706421	1.69443	-2.67865	0.349782	1.41937	1.13335	0.662144	0.723178	2.10447	1.60022	2.18324	0.581293	1.44957	0.759672	1.1704	1.71898	0.575518	1.07549	-1.42754	-0.570197	-0.376247	-0.24517	1.40724	0.989342	0.0623311	1.97968	1.3015	1.98425	0.36776	2.61685	0.473673	0.804004	0.815753	1.64438	-0.738767	1.08201	0.681766	1.49864	-0.136501	1.15785	1.57688	1.40883	1.91805	1.43289	2.20704	1.19869
908454	NTERA-2-cl-D1	NA	1.33603	NA	NA	-1.73425	0.19354	1.9963	NA	NA	NA	NA	NA	NA	NA	NA	NA	NA	NA	NA	NA	NA	NA	NA	NA	NA	NA	0.421821	1.48268	1.78337	1.6908	-0.07975	2.81062	1.67103	1.05761	0.0758866	0.322249	-0.979577	1.09439	-0.233604	0.854664	-1.64896	0.865963	0.555108	-0.740357	1.80829	0.859888	1.66845	0.732371
1330982	NU-DUL-1	0.790861	0.999672	1.09445	0.870537	-1.76751	0.447136	1.418	1.11616	0.245463	0.285845	1.31542	NA	1.79342	0.779403	0.949785	0.604003	0.299175	1.18999	-0.189541	0.19968	-1.53691	-1.03712	-0.909556	-0.287567	1.14395	0.808824	NA	NA	NA	NA	1.37775	2.50077	1.74188	0.559361	NA	NA	-0.528681	NA	NA	NA	NA	1.21829	1.28515	1.36358	1.76895	1.411	NA	0.775991
908455	NUGC-3	-0.998616	NA	0.98849	1.23428	NA	NA	NA	1.12175	1.11914	0.744725	1.5926	1.79661	1.78848	0.565168	1.53536	1.3205	0.16922	1.5837	0.936663	0.0889112	-1.78923	0.566491	-0.274133	-0.810626	1.52115	-0.134816	1.17811	1.6553	2.10879	0.982965	1.39053	1.67247	1.4866	0.696295	NA	NA	0.131059	NA	NA	NA	NA	0.901773	0.979349	1.29006	1.81396	1.88052	NA	0.42508
1298357	NUGC-4	-0.561527	1.42081	1.02027	1.95831	-0.308969	-0.321271	2.13997	2.13997	1.31602	1.16106	2.13997	1.373	1.95456	1.39823	1.13534	1.441	1.74203	1.44589	1.10173	0.99139	0.208904	1.35919	0.753643	-1.03826	1.42356	0.733877	1.55272	1.95951	1.79868	1.63823	0.616742	-0.658403	1.88235	0.472383	0.873991	1.21342	0.273209	1.26712	0.740838	0.72237	0.21167	1.95168	1.83894	1.28367	1.70128	1.73803	0.989518	1.08156
910849	NY	-0.604917	1.29138	1.24083	1.1054	-1.05159	0.550388	1.52291	1.19793	0.636082	0.84265	1.95297	NA	1.69037	0.0307078	1.52041	0.571453	1.00256	0.554311	1.44968	1.32152	-0.80406	1.01637	0.161021	-0.0128941	1.41136	1.69333	1.16972	1.84879	1.56843	1.25303	1.14368	2.49626	1.52809	1.13233	0.92358	1.74305	-0.678618	1.81675	0.311312	1.13502	0.131804	0.967617	1.22032	1.11846	2.01669	1.80354	1.82502	1.06235
1503363	OACM5-1	0.0737779	1.55972	1.37917	1.81758	-0.188429	1.00945	2.24351	1.73132	1.85814	1.19478	1.93358	2.04083	1.88775	1.34547	2.22107	1.62216	1.92319	2.00264	1.67821	1.90778	-0.260475	1.37314	0.471363	0.71907	1.98155	1.92268	1.94492	2.05443	2.027	1.9536	0.589293	3.066	1.91219	1.94496	NA	NA	1.20844	NA	NA	NA	NA	2.32113	2.01242	1.54658	2.11415	1.93502	NA	1.17361
1503362	OACp4C	0.0711449	1.51769	0.98339	1.79255	-1.97932	-0.121006	1.8481	2.09067	0.476997	0.995912	2.30679	1.66217	2.10132	NA	1.78152	1.5165	0.490541	1.17869	-0.18234	0.501313	-1.09591	0.000187589	-0.228805	-1.15499	1.76023	0.584576	1.61968	2.04412	1.79152	1.78303	-0.10711	2.85004	1.97488	0.97879	0.454252	0.689889	-0.208034	1.73096	0.680346	1.17639	-0.980603	1.36942	1.81796	0.58008	1.43393	1.7792	1.72642	0.86702
946360	OAW-28	1.31321	NA	0.426524	2.0307	NA	NA	NA	1.59608	1.27757	1.71116	1.71067	1.84137	1.68695	0.49627	1.64241	1.5467	0.146407	1.17769	NA	1.03128	-0.197196	0.97775	0.233986	-0.479423	1.46039	-0.171033	0.609063	2.01736	1.61788	1.45504	1.07545	2.95006	1.60422	1.41412	NA	NA	-0.438623	NA	NA	NA	NA	1.90562	1.23975	1.93941	2.33722	1.95637	NA	1.1037
910548	OAW-42	0.111967	1.52281	1.31194	1.65382	-1.13244	0.239084	2.22729	1.72806	0.711132	0.753525	2.16994	2.22347	1.97274	NA	1.58633	0.783586	NA	1.16834	-0.127668	1.35334	-1.11166	-0.102474	-0.261343	-0.607718	1.78435	1.74216	0.88584	1.7319	1.61708	1.55719	0.607463	2.88181	1.83711	1.57516	NA	NA	-0.319881	NA	NA	NA	NA	1.37172	1.37329	1.23414	2.17124	1.21586	NA	0.789766
909257	OC-314	-0.747986	1.20956	0.957425	1.31321	-0.552148	0.0440492	1.82114	1.29026	0.640035	0.606875	1.79961	1.74182	1.64836	0.770441	1.81162	1.20956	0.708252	1.59633	0.510891	0.78237	-1.25469	0.113057	0.0557216	-0.510348	1.6075	1.51059	0.845766	1.37566	1.35174	1.37945	1.18047	2.2789	1.24742	0.912769	0.401655	1.73157	-0.731732	1.21651	-0.0557623	0.613749	-1.36516	0.706043	0.943254	0.423836	1.53248	1.48786	1.51636	0.881858
910947	OCI-AML2	-0.637561	0.925622	0.92908	1.34865	-0.136237	0.326947	1.61079	1.31616	0.038078	0.916365	1.62801	1.62805	1.58831	0.92908	0.610082	0.928275	0.744543	1.32702	1.23008	0.634623	-0.856427	1.228	0.0293028	-2.94832	1.32083	0.829425	1.28069	1.44759	1.07682	1.25994	0.516536	2.43917	1.22995	1.12829	NA	NA	-0.387556	NA	NA	NA	NA	0.588818	1.29808	0.720126	1.59387	1.11907	NA	-0.767729
1290455	OCI-AML3	0.0813288	0.757482	1.21072	1.77741	0.0852733	0.304668	1.65231	1.69732	0.897869	0.906331	1.71379	1.91363	1.90516	1.10607	0.815986	0.355009	1.16958	1.54238	0.772174	0.961154	-1.18894	0.544479	-0.230755	-1.80474	0.979366	-1.11257	1.03835	1.4747	1.48509	1.61289	0.593535	2.70565	1.61958	1.71431	0.606381	1.26626	0.308677	0.82786	0.145314	0.475588	-1.27677	1.24194	1.14658	0.270324	1.88792	1.3431	0.138907	0.776569
1330983	OCI-AML5	0.189884	1.25232	1.23506	1.97523	0.0590014	0.559649	1.89982	1.97543	0.413353	1.06894	1.97543	1.85985	1.97543	0.796643	0.331792	1.24271	0.00849849	1.6744	0.842785	0.294387	-0.79564	0.104447	-0.17457	-0.999189	1.6744	1.49924	0.985391	1.79488	1.73755	1.57549	-0.114887	2.75764	1.97543	1.61124	0.194976	0.118233	-0.181448	1.93914	0.138907	1.48599	0.0301303	1.4504	1.6744	0.836206	1.90207	1.63495	1.30851	0.886162
1330984	OCI-LY-19	0.482813	1.24621	1.27727	1.69205	-1.78689	0.662222	1.87988	1.38153	0.569388	1.20367	1.9737	1.92119	1.97173	0.486377	0.233341	0.812022	0.381078	1.4986	0.741253	0.300279	-1.03937	0.325173	-0.266076	-0.666095	1.49939	1.45557	0.90642	1.7195	1.591	1.6219	1.15456	2.7453	1.57691	1.32091	0.547164	1.12138	-0.740645	1.64438	0.323624	1.11418	-0.523621	1.12609	1.02755	1.16571	1.49628	1.0763	0.937425	0.439669
1659819	OCI-LY7	0.0128746	0.422176	0.685362	0.595096	-2.08428	-0.199599	1.10219	0.576762	-0.232671	0.0893565	1.20599	1.15638	1.18603	0.108009	0.95684	0.392336	-0.144311	0.444084	-1.0967	-0.398993	-1.91872	-1.25512	-1.16698	-0.093719	1.09077	1.10132	-0.325808	1.32788	0.943399	0.983966	0.564785	NA	1.04745	0.78542	0.0877378	1.44386	-0.891244	1.26878	0.10193	1.0961	-1.31832	0.648851	1.13664	-0.758661	1.36891	1.19818	NA	NA
1330985	OCI-M1	0.46401	0.97773	0.912353	1.61582	-0.130484	0.370654	1.67057	1.62195	0.1681	0.784987	1.64828	1.70496	1.56774	0.749434	1.52193	0.853276	1.17702	1.37603	1.17467	1.31213	-0.849686	1.13448	-0.244006	-0.276105	1.35028	1.21568	1.28374	1.41889	1.15035	1.2892	0.201547	2.51883	1.11039	1.4086	NA	NA	0.196413	NA	NA	NA	NA	1.64021	1.38133	0.938346	1.61499	1.39741	NA	-0.333255
909256	OCUB-M	0.368349	1.18438	1.11637	1.71546	-0.932333	0.0289869	1.88891	1.79408	0.785122	1.15006	1.1331	1.86156	1.8149	0.911622	1.43129	1.07449	0.341075	1.21729	-0.103927	1.11559	-1.0922	0.859685	-0.0881592	NA	1.57062	0.806097	-0.141874	1.07183	0.628122	1.54176	1.12201	2.35067	0.779599	1.24232	0.27123	1.51528	-0.841883	1.75648	0.287646	1.10458	-1.52583	0.735844	1.1693	0.114841	1.70205	1.25189	0.461535	0.828963
1298358	OCUM-1	-1.05261	1.61539	0.971051	2.21642	-1.29425	0.992859	2.31436	1.99659	0.766816	1.48358	2.31436	1.42501	1.89833	NA	0.574993	1.6153	0.818565	0.938446	0.00672241	0.785256	-0.925694	0.513205	-0.187787	-2.63248	1.98913	1.45456	1.52972	2.1339	2.06669	1.37733	NA	3.00406	1.82935	1.79578	NA	NA	-0.334	NA	NA	NA	NA	0.531151	1.84357	NA	NA	NA	NA	NA
910079	OE19	-1.45057	1.4738	1.05694	1.8787	-1.27868	-1.22481	2.06684	2.02703	1.36677	0.816455	2.28366	1.90016	2.20389	1.00604	2.19367	1.29967	0.983566	1.88288	1.02714	1.45647	-0.607695	0.953605	0.554213	-0.247529	1.03776	0.739469	0.543143	1.90979	2.33109	1.39238	1.69415	2.80407	0.335812	1.83032	NA	NA	0.744826	NA	NA	NA	NA	1.15629	1.94592	0.928819	2.19877	1.71942	NA	0.905674
1298359	OE21	-1.10317	1.15644	1.30671	1.53002	-2.20721	-1.70308	1.79521	2.13454	0.438907	1.07828	2.20928	1.72701	1.31858	NA	1.23711	1.62395	0.771923	0.860121	0.124753	-0.0344899	-2.10823	0.00488197	-0.351714	-0.816166	1.62786	1.24208	2.12828	1.66269	1.74628	1.36976	0.406633	0.666909	2.1363	0.754972	0.487933	1.08445	-0.157126	1.05061	-0.0101581	0.88276	-0.931217	0.92073	2.12828	0.932766	2.09782	0.809436	2.09226	0.675177
910549	OE33	-0.23021	1.62991	1.6605	1.8176	0.550023	0.686813	2.06609	2.11612	1.2599	1.18093	1.60092	2.13454	2.24327	1.05797	2.17526	1.61697	1.50858	2.04249	1.283	0.356925	-0.864913	0.499514	-0.175625	0.00221302	2.0559	1.31676	0.936428	2.17443	1.77106	1.89978	1.57468	2.59551	2.14423	0.915807	NA	NA	-0.0903685	NA	NA	NA	NA	1.29083	1.68126	1.49488	2.29567	1.63962	NA	1.29259
949154	OMC-1	-0.861005	1.53959	1.46842	1.76944	-1.11229	0.18846	2.23856	2.11967	1.31204	1.21853	NA	1.95132	2.2355	1.08522	2.14165	1.53959	NA	1.20602	0.194911	1.84062	-0.951055	-0.0464501	-0.0744117	-1.1136	1.92982	1.83985	1.43314	2.01081	1.80303	1.80245	1.0926	2.32924	1.82269	1.37851	NA	NA	-0.177388	NA	NA	NA	NA	NA	1.93753	1.22123	2.01343	1.88901	NA	0.32924
909248	ONS-76	0.448423	1.2423	0.809564	2.15737	-1.96064	0.871807	1.41221	1.92205	0.583082	1.48624	2.14052	1.54102	1.60183	0.219754	0.620273	1.28377	0.624955	1.10845	0.541211	-0.404937	-1.51761	1.5627	0.26683	-1.88282	0.793649	-0.549988	1.59285	1.50349	1.61624	1.07803	1.73043	2.71732	1.47332	1.18933	0.444274	1.6844	-0.514654	1.74907	0.165911	1.44185	-1.29205	0.950496	0.760899	0.887521	1.86942	1.7999	2.09553	0.75263
909249	OPM-2	0.801711	1.17509	1.01016	1.80916	-0.449694	0.573029	1.87405	1.50778	0.692209	1.17509	1.82968	1.87196	1.87406	1.13482	1.77641	0.0752245	1.47612	1.57125	0.68798	1.4689	-1.08172	0.468478	-0.324295	0.260028	1.57301	1.45293	1.57303	1.66701	1.08257	1.52837	0.508271	2.67451	1.1597	1.64847	NA	NA	0.747345	NA	NA	NA	NA	1.09891	1.57303	1.16836	1.7938	1.55525	NA	0.856279
909250	OS-RC-2	-0.56039	1.48122	1.04946	2.32442	-1.33902	0.637401	1.81395	2.11098	1.529	0.800449	1.45751	1.65069	2.27068	1.00681	0.750178	0.908214	0.854118	1.7929	0.154144	-0.233434	-1.74774	1.70929	0.0620075	-1.11049	2.10607	0.247103	0.930945	2.25144	1.97108	2.21432	0.943336	3.22799	2.03902	1.01938	0.635902	1.21322	-0.114476	1.69317	0.752469	2.42007	-0.628443	2.22111	1.86001	1.15072	1.89684	2.09365	2.42007	1.41951
1298361	OSA-80	NA	NA	NA	NA	NA	NA	NA	NA	NA	NA	NA	NA	NA	NA	NA	NA	NA	NA	NA	NA	NA	NA	NA	NA	NA	NA	NA	NA	NA	NA	NA	NA	NA	NA	NA	NA	NA	NA	NA	NA	NA	NA	NA	NA	NA	NA	NA	NA
1298362	OSC-19	-0.873433	NA	1.26084	1.37303	NA	NA	NA	1.83807	0.340178	0.649894	2.18344	2.08235	1.822	NA	1.50366	1.48259	0.487197	1.16529	0.68847	0.0294222	-2.07987	0.0313751	0.0488278	-1.07389	1.86894	1.26183	1.1069	1.7209	1.95479	1.79373	1.03961	2.66662	1.79565	1.80485	NA	NA	-0.215917	NA	NA	NA	NA	0.820189	1.88102	0.86342	2.11326	1.655	NA	0.483805
1240196	OSC-20	-0.9513	1.20911	1.35077	1.40043	-0.953196	0.194245	2.22655	1.18821	0.391121	1.06729	1.79171	2.26993	1.89437	0.621359	1.65488	1.43358	0.730521	0.87714	1.09219	0.141172	-1.67648	-0.188089	-0.148053	0.135105	1.9695	0.569508	0.717292	1.42469	1.79876	1.9443	1.10229	2.21497	1.45532	0.942983	NA	NA	0.0197827	NA	NA	NA	NA	1.25168	1.11469	1.31929	1.95026	1.9316	NA	1.04288
1298363	OUMS-23	-0.224067	1.31313	1.02343	1.29478	-1.83414	0.711074	2.0121	1.39048	1.09731	0.518427	1.84861	1.38145	1.75769	0.773967	1.80454	1.26879	1.59379	1.05332	0.63037	1.42624	-1.25774	0.416332	-0.00547522	0.239197	1.71107	1.61396	0.573585	1.23248	1.36701	1.47743	1.21376	NA	1.68736	0.927989	0.75905	0.724466	-0.980907	1.06539	0.754941	1.83759	-0.999597	1.18501	1.71107	0.797765	1.72891	1.33085	-0.182089	0.977564
1480361	OV-17R	1.07297	1.81417	0.674997	1.72573	-2.22311	0.584268	2.5334	2.42954	1.27054	1.30115	2.5334	1.26326	2.19268	NA	2.03382	1.38292	NA	1.32079	0.111014	1.58885	-0.777258	0.279019	0.265501	-0.818001	2.23237	1.76725	1.50624	2.34866	2.14636	2.13377	1.83442	2.62925	2.36101	1.92245	1.37627	2.07765	-0.222467	1.78317	1.80166	0.871923	0.714037	2.5334	2.22966	2.00409	2.44764	2.14661	2.40701	0.625908
1480362	OV-56	-0.927109	1.30738	0.684583	1.52063	-1.78849	0.807679	1.55039	1.39657	0.619063	0.681543	2.04492	2.10487	1.361	NA	1.85977	1.07191	1.15078	1.56435	0.894988	0.0356032	-1.59408	0.735029	0.272611	-0.893636	1.7069	0.577121	0.86481	1.88699	1.9598	1.53629	1.32117	2.18053	1.95841	1.02896	0.976607	1.75449	-0.622843	1.84049	0.831586	1.48822	-0.0412823	1.20025	1.45545	1.4154	2.06401	1.48724	1.81616	1.07031
1480360	OV-7	-0.713814	0.464834	1.50179	1.17679	-1.2107	0.762548	1.45451	1.25387	0.267877	0.653966	2.25464	2.51484	1.92223	NA	1.64884	0.940748	NA	2.06846	0.642983	1.69346	-1.20247	-0.141384	0.0896913	-0.820359	0.846446	1.3506	0.450379	2.00015	2.27597	2.14293	0.618085	3.13083	1.63995	1.55728	0.00542254	NA	-0.019615	2.18483	0.773766	2.1603	-0.56679	2.21885	1.94424	-0.584629	1.77904	1.66622	2.33314	1.04357
1240197	OV-90	-1.58603	1.43555	1.54409	2.1392	-1.97541	1.04225	2.30217	1.99727	0.751465	1.18099	2.36538	1.58744	2.34282	NA	1.86536	1.63305	1.1393	1.67411	0.145532	1.25514	-2.01881	0.491399	-0.181356	-2.23854	0.257746	1.2458	1.16019	2.08795	1.69413	1.95182	0.549642	3.03131	2.06866	1.62117	0.685366	1.12585	-0.571111	1.67377	0.940111	1.2112	-0.721404	2.26816	2.11094	1.24474	1.70291	1.80889	2.2006	1.21882
1480364	OVCA420	-0.438138	1.78467	1.78118	1.7844	-1.43637	-1.25313	2.48364	2.48364	1.71796	1.30657	2.48364	2.03097	2.45845	NA	2.38658	1.78467	2.0857	1.83751	0.926061	1.43867	-0.840898	0.0567057	0.0882454	-1.50644	2.18261	0.529727	1.35587	2.14361	2.08191	1.75834	0.825931	1.47412	1.76804	1.87841	0.926844	2.05411	0.240806	1.37374	2.13039	1.22038	0.490154	2.26561	2.18261	0.80041	2.26828	1.17861	2.39696	0.664042
1480366	OVCA432	-0.0956648	1.52455	1.21395	1.70013	-1.78706	-0.236975	2.19813	2.15383	1.04042	0.808907	2.22352	1.74273	1.89635	0.330991	2.12661	1.52455	1.55623	0.674801	0.358919	1.82558	-0.909988	0.655573	-0.00212338	-1.18215	1.92249	1.82296	1.07443	2.04306	2.13668	1.30405	NA	NA	2.05143	1.43165	NA	NA	-0.671697	NA	NA	NA	NA	1.38689	1.92249	NA	NA	NA	NA	NA
1480367	OVCA433	-1.13167	1.52983	1.49209	1.63716	-2.0324	0.137186	2.24387	2.24387	0.485332	0.936171	2.17137	2.19512	2.13662	NA	0.765767	1.30332	NA	1.29917	0.442449	0.666792	-1.32723	-0.0112772	-0.0328391	-1.47186	1.94284	1.35948	0.819351	1.68871	1.7312	1.04996	0.65393	1.74899	1.92082	1.80337	0.416764	1.50009	-0.236397	1.68484	0.385515	0.834863	-1.00728	1.30476	1.71849	-0.0111857	2.14072	1.59168	0.0123651	1.17303
905933	OVCAR-3	-0.223807	NA	1.25243	2.09237	NA	NA	NA	1.78061	0.910304	1.12537	1.60514	2.14479	2.21774	0.242734	1.31418	0.96491	0.790344	1.46152	0.223264	1.05236	-0.478183	1.15868	0.173815	-0.156803	1.51941	1.47552	0.347351	1.99538	1.87141	1.94882	1.24212	2.7903	1.67482	0.999665	0.456651	1.47216	-0.364589	1.81211	0.236358	1.3268	-1.02491	1.29958	1.23596	1.21072	2.23792	1.80243	1.54224	1.23792
905990	OVCAR-4	0.478585	1.48336	1.55626	1.70836	-2.19961	0.62409	1.93354	2.10151	0.996222	1.0476	2.36263	1.56654	2.00796	NA	2.00275	1.58543	1.1127	1.27816	1.12664	1.61921	-1.13208	0.918635	-0.0686399	-0.647007	2.12176	0.910868	0.779585	2.15397	1.82973	1.80851	1.29754	3.08271	1.64795	1.04937	0.589911	1.04736	-0.198177	2.03753	0.721213	1.63486	-0.907855	1.93986	2.16214	1.15812	2.00086	1.95536	2.14938	0.983144
905969	OVCAR-5	-1.13238	1.61697	0.660539	2.27411	-2.74182	0.65053	2.31888	2.31432	0.409006	1.62128	2.32025	1.72878	1.57935	NA	2.06904	1.57481	NA	1.09445	0.509061	-0.204599	-1.41845	-0.046478	-0.35054	-2.04261	1.05944	1.81626	1.83509	1.99728	2.23591	2.01243	0.311947	2.77438	1.82356	1.12111	NA	NA	-0.160577	NA	NA	NA	NA	1.02291	2.01922	0.890461	1.81202	1.81593	NA	1.00398
905991	OVCAR-8	-0.977602	1.13156	1.13598	1.45278	-2.44802	0.342443	1.53658	1.52628	0.68829	0.90681	1.4323	1.57146	1.9482	0.0184402	1.81438	0.832404	0.765954	1.48871	1.37802	1.16174	-1.48248	0.477327	0.209822	-0.263157	1.61021	1.01597	0.922007	1.78133	1.39738	1.23278	1.44667	2.38458	1.36001	0.592658	0.524509	1.27948	-0.479259	1.30032	0.414899	0.957117	-0.423841	0.732223	0.605416	0.73464	1.93322	1.45022	1.55639	0.879447
1240198	OVISE	1.43805	0.486766	1.54031	1.34191	-1.93706	-0.719184	1.93617	1.19519	1.14056	0.65715	1.82485	1.88941	2.28314	NA	0.555106	0.81147	NA	1.84928	-0.165303	1.53195	-1.3791	-0.721918	-0.502798	-0.612049	0.847938	0.958003	1.0627	1.95365	1.98957	1.35119	1.45688	2.97957	2.01825	1.32585	0.917171	2.01415	-0.392995	1.20468	1.10145	1.87442	0.0394851	2.11752	1.32851	1.70875	2.34951	2.03498	2.33887	1.13342
1480371	OVK-18	-0.956493	1.25425	1.02004	1.14145	-1.62007	0.905802	1.55859	2.27453	0.779338	0.561371	1.96155	1.73645	1.45913	NA	0.55181	0.50963	0.12805	0.731985	-0.482554	0.286965	-1.77419	-0.291261	-0.553204	-1.6868	1.87925	0.786194	0.567369	1.57397	1.36173	1.97187	1.34694	3.03519	1.25517	1.25084	0.779211	2.02514	-1.04845	1.78581	0.567096	1.35235	-0.782214	1.32981	1.34944	0.74245	1.83553	1.56335	0.811	1.09829
1240199	OVKATE	0.285066	2.14364	2.13745	2.6893	-0.975248	0.927212	2.84702	2.84702	2.50438	1.72222	2.84702	2.491	2.80155	2.14805	2.65012	1.98695	2.43504	2.24105	1.29969	1.51688	-0.130309	0.977037	1.06413	-0.557946	2.54599	2.39571	2.31987	2.66656	2.81852	2.54452	1.78761	NA	2.84702	2.12494	2.06228	1.97981	0.653006	2.44686	1.52563	1.25221	0.351736	2.36446	2.54599	2.44811	2.74914	2.44811	2.62385	1.74914
1240200	OVMIU	-0.250995	1.62618	0.931422	2.10818	-0.900793	-1.86591	2.10165	1.18063	1.73269	1.04151	1.77159	1.82421	1.18433	0.522116	0.962372	1.23619	0.950891	1.75928	0.764103	1.16873	-0.0329352	0.491093	0.626435	-1.00091	1.39766	0.0104774	-0.0411613	1.81155	1.78738	0.945653	0.840811	1.18059	1.40021	0.845533	NA	NA	-0.67215	NA	NA	NA	NA	1.07692	1.27017	1.18735	2.24941	1.947	NA	NA
1298365	OVTOKO	-0.764378	1.03615	0.779995	1.00844	-2.35462	-0.613037	1.97591	1.04154	0.285756	0.463541	1.98228	1.50126	0.770369	NA	0.524607	0.739789	0.726226	1.35934	-0.309878	-0.242767	-1.62105	-0.565492	-0.57218	-0.672261	1.27749	0.682107	0.122994	1.84901	1.25023	1.44391	0.739052	1.34037	1.51587	0.772005	0.50364	1.17865	-0.526501	1.11716	0.699145	1.0664	0.11056	1.1742	1.58045	0.17779	1.67597	1.67037	2.00471	0.824714
1330986	P116	NA	NA	NA	NA	NA	NA	NA	NA	NA	NA	NA	NA	NA	NA	NA	NA	NA	NA	NA	NA	NA	NA	NA	NA	NA	NA	NA	NA	NA	NA	NA	NA	NA	NA	NA	NA	NA	NA	NA	NA	NA	NA	NA	NA	NA	NA	NA	NA
909251	P12-ICHIKAWA	0.735222	0.858416	0.981281	1.51904	-0.668839	0.393551	1.13424	1.39997	0.542846	1.03637	1.72812	1.68832	1.66577	0.989901	1.59971	0.951574	-0.0429356	1.20399	0.390402	0.277387	-0.794011	1.20682	0.0437911	-0.0021777	1.04143	1.14114	1.43432	1.44274	0.915855	1.43293	1.32514	2.54219	0.991645	1.25467	NA	NA	-0.215498	NA	NA	NA	NA	1.60896	1.43221	0.996406	1.49428	1.42293	NA	0.723964
909252	P30-OHK	0.561655	0.976298	1.11666	1.02714	-0.18183	0.303359	1.61141	1.04007	-0.080993	0.406981	1.82696	1.81491	1.82753	0.51646	0.761183	0.504531	0.216372	1.47862	0.139454	-0.129017	-1.37584	-0.851802	-0.837449	0.225509	1.48451	1.12964	0.272184	1.53754	1.3703	1.37862	0.0516765	2.62314	1.6148	1.1267	NA	NA	-0.461761	NA	NA	NA	NA	1.22604	1.40254	-0.352178	1.187	1.50374	NA	-0.826805
909253	P31-FUJ	0.732529	0.96207	1.06037	1.75903	-0.0174102	0.456836	1.67878	1.63213	0.916491	1.01863	1.75648	1.75927	1.61142	1.02438	1.66045	0.965238	0.0264899	1.4342	0.417601	1.36079	-0.647922	0.844597	0.394623	-0.577971	1.437	1.35098	1.36939	1.48071	1.26198	1.45812	1.1393	2.56751	1.34479	1.75926	NA	NA	0.349551	NA	NA	NA	NA	1.70956	1.20277	-1.41161	1.74502	1.44981	NA	-0.402372
1330987	P32-ISH	0.644909	0.80579	0.943037	1.02444	-1.61265	0.343879	1.36364	1.15816	0.109073	0.945939	1.57688	1.64382	1.64491	0.906586	1.548	0.945939	0.104311	1.27427	0.246624	0.808305	-1.07418	-0.0324494	-0.257572	0.0427214	1.34388	1.24697	0.995559	1.38032	1.45088	1.29941	0.841459	2.4551	1.58224	0.989907	NA	NA	-0.468985	NA	NA	NA	NA	1.64384	1.34388	0.535078	1.34364	1.28893	NA	-0.343906
1330988	P3HR-1	NA	NA	NA	NA	NA	NA	NA	NA	NA	NA	NA	NA	NA	NA	NA	NA	NA	NA	NA	NA	NA	NA	NA	NA	NA	NA	NA	NA	NA	NA	NA	NA	NA	NA	NA	NA	NA	NA	NA	NA	NA	NA	NA	NA	NA	NA	NA	NA
909255	PA-1	-0.0325684	1.00486	1.00497	1.27285	-1.82928	0.369131	1.67346	0.823223	0.118896	0.62537	1.40765	1.37893	1.70395	0.489724	0.346365	0.996546	0.638363	1.37852	0.558204	0.375719	-1.38659	0.467174	-0.116325	-0.0274384	1.32913	1.11781	0.447167	1.16188	1.16298	1.4029	NA	NA	1.4366	0.504025	NA	NA	-0.855069	NA	NA	NA	NA	0.593349	0.45743	NA	NA	NA	NA	NA
1298526	PA-TU-8902	0.502809	1.5726	1.4806	1.69286	-1.56468	0.43782	2.26276	2.04631	0.846208	1.55821	2.12818	2.24096	2.27409	1.18767	2.12585	1.50652	0.894124	1.9588	0.998995	0.548223	-1.46268	0.711145	-0.205739	-1.11218	1.98452	-0.32761	1.10509	1.84659	1.75093	1.95477	0.423337	2.21353	1.39874	1.06789	NA	NA	-0.183504	NA	NA	NA	NA	1.46178	1.23926	1.37971	1.50894	1.93491	NA	1.23424
1240201	PA-TU-8988T	NA	1.27492	NA	NA	-2.5395	0.649779	2.12157	NA	NA	NA	NA	NA	NA	NA	NA	NA	NA	NA	NA	NA	NA	NA	NA	NA	NA	NA	0.288402	1.56375	1.27477	1.65296	0.642101	2.80114	1.26492	0.879461	NA	NA	-0.517248	NA	NA	NA	NA	0.982299	1.26036	0.716545	1.10019	1.74344	NA	0.917533
1298475	PANC-02-03	-1.25167	1.44844	0.691782	1.635	-1.74951	-0.585553	2.30418	2.27189	0.925585	0.506234	2.07877	1.3109	1.69518	NA	2.15718	1.17288	1.16433	1.31961	0.373735	0.427883	-0.630796	-0.313495	0.218884	-1.89643	1.83995	1.41809	0.856759	1.72643	1.85731	1.81421	0.921975	2.08647	1.53257	1.30832	0.800833	1.67656	0.0469923	1.51848	0.726413	1.17851	-0.0476867	1.09906	1.51506	1.22843	2.02894	1.75531	1.88524	1.20652
925346	PANC-03-27	-0.939261	1.18078	1.32077	1.55132	-1.44061	-0.0667408	1.96216	1.86202	0.648072	0.739831	1.77681	1.56168	1.23902	0.0936306	1.80619	1.32637	0.639425	1.51241	0.984292	1.14571	-1.12036	0.0500461	0.0467929	-0.91057	1.71217	0.407595	0.684757	1.83715	1.84145	1.55638	1.40346	2.77578	2.02534	0.822172	NA	NA	-0.454846	NA	NA	NA	NA	NA	1.62132	1.67998	1.9869	1.68088	NA	0.206611
1298476	PANC-04-03	-0.719631	1.67248	1.04665	2.0019	-0.556626	0.23955	2.6386	2.24769	2.14973	1.27529	2.02047	2.36062	2.6683	1.68666	2.14174	1.63057	2.26927	2.24357	0.786094	0.524603	-0.984207	1.01695	-0.0254389	-0.846692	1.84005	0.0545171	1.48599	1.14732	1.35942	2.412	1.02685	NA	1.61521	1.47415	NA	NA	0.0371118	NA	NA	NA	NA	1.27124	1.58028	2.31051	2.60728	2.28575	NA	1.59355
925347	PANC-08-13	NA	1.4731	NA	NA	-1.89718	-0.0574357	1.67402	NA	NA	NA	NA	NA	NA	NA	NA	NA	NA	NA	NA	NA	NA	NA	NA	NA	NA	NA	0.983802	1.7943	1.84808	0.796038	0.6277	2.49409	1.71574	1.3574	NA	NA	0.554098	NA	NA	NA	NA	1.8633	1.53924	1.96335	2.31932	1.86122	NA	1.29467
925348	PANC-10-05	-0.319362	NA	1.40374	2.14905	NA	NA	NA	1.48453	1.46404	1.02319	1.84133	2.17251	2.25732	1.21727	1.99824	1.46955	1.53223	2.05443	1.14621	0.791725	-1.03696	0.806032	0.279517	-0.556211	2.10996	0.439606	1.15684	2.08022	1.46785	1.67627	0.943288	2.64845	1.91439	1.48188	NA	NA	0.0645121	NA	NA	NA	NA	1.73514	1.52574	0.948945	2.33592	1.83164	NA	0.959004
753608	PC-14	-1.35636	1.25911	1.09205	1.58431	-1.55247	NA	1.67287	1.35468	0.505586	1.19203	1.80184	1.78658	1.79049	0.377589	1.78632	1.25179	0.955727	1.32162	0.951545	0.983263	-1.31211	0.484538	-0.205181	0.13352	1.43173	1.54787	1.26498	1.69218	1.3756	1.04645	0.654336	2.32919	1.45932	0.875274	0.302868	0.566411	-0.43138	1.32098	0.668244	1.30304	-0.786054	0.659864	1.09333	1.10961	1.76098	1.6251	1.61765	0.862559
905934	PC-3	-1.01743	NA	0.778209	1.41939	NA	NA	NA	1.32416	0.63401	0.592559	1.61588	1.52727	1.44183	1.09269	1.6667	1.44707	0.730944	0.921192	0.445741	-0.165755	-2.19701	0.561685	-0.172277	0.15776	1.63125	0.751172	0.891231	2.0994	1.96838	1.29328	1.74099	3.11682	1.87594	1.51219	NA	NA	-0.106757	NA	NA	NA	NA	1.20999	1.62984	0.815833	2.05722	1.76677	NA	1.16951
1240202	PC-3 [JPC-3]	0.721006	1.76216	1.15128	1.97383	-0.690257	-1.61351	2.40327	2.19594	1.8006	1.76235	2.43805	2.05295	2.23894	1.33928	2.22679	1.76235	1.80171	1.82906	1.51042	0.970917	-0.326326	2.00895	0.566862	0.463605	2.16029	1.75692	1.18358	1.71588	1.71025	1.97709	1.14216	1.82966	1.48075	1.64125	NA	NA	0.686683	NA	NA	NA	NA	1.26554	1.26511	1.24092	2.20913	2.04741	NA	1.05301
1240204	PCI-15A	-0.223476	-0.0380301	0.498088	0.41231	0.432621	-0.0932583	1.93719	1.97726	1.84457	0.330538	1.10657	0.714167	0.636329	-1.28469	2.06041	-0.0786658	1.75831	1.36839	-0.108276	0.466692	0.521986	1.68419	-0.359043	-0.039812	1.7819	1.75456	0.803557	1.35001	1.40325	1.79051	1.34975	2.04646	0.958846	0.658014	NA	NA	-0.258729	NA	NA	NA	NA	1.03083	1.34516	1.34829	2.07388	1.81134	NA	0.99311
1298529	PCI-30	-1.45752	0.826387	1.40017	1.98509	-1.96085	0.812475	1.92546	2.01491	0.646131	1.36967	2.0912	2.24091	2.29357	NA	1.64627	0.649672	1.05884	1.57723	0.684016	0.230344	-1.38686	0.401286	0.102837	0.161784	1.74613	1.30378	1.30637	1.8365	1.8868	0.917591	1.93914	2.65246	2.17827	1.40041	1.02451	1.94885	0.29461	1.87016	0.524797	1.33435	-0.297119	1.11253	1.38817	0.917642	2.27368	2.06094	1.79586	1.33896
1240205	PCI-38	NA	NA	NA	NA	NA	NA	NA	NA	NA	NA	NA	NA	NA	NA	NA	NA	NA	NA	NA	NA	NA	NA	NA	NA	NA	NA	1.13974	0.98366	0.88104	0.798642	0.439488	2.16681	1.22908	0.759297	NA	NA	-0.574865	NA	NA	NA	NA	0.864171	1.18493	0.481404	1.3417	1.76669	NA	1.01724
1298531	PCI-4B	-1.23667	1.0096	1.06945	1.24237	-1.96848	-1.67359	1.31786	1.12217	0.23002	0.632077	1.70332	1.9924	1.51853	NA	1.46984	1.05594	NA	0.678058	1.07302	-0.369013	-1.87634	-0.143062	-0.341195	-1.34295	1.10067	1.07069	0.82886	1.21867	1.14588	1.60483	0.700936	2.12096	1.42208	0.615355	0.312666	1.33829	-0.800916	1.47527	0.342444	0.690681	-1.11548	0.763867	0.821822	0.839559	1.493	1.42748	1.56157	0.735356
1240206	PCI-6A	-1.21162	0.692032	1.01306	1.24579	-2.03957	-1.55068	1.56629	1.1957	0.103979	0.565326	1.93438	1.6536	1.73109	NA	1.41846	0.99221	NA	0.00759828	0.500156	0.779034	-1.25072	-0.195953	-0.52051	-0.73039	1.11727	1.10676	1.09031	1.21026	1.62924	1.09829	1.2346	2.31814	1.41443	0.826238	0.673899	1.92301	-0.261954	1.86047	0.811104	1.47937	-0.0556734	1.28012	1.3637	1.74489	2.04849	1.74746	2.04849	1.04849
1240207	PE-CA-PJ15	-1.20366	1.32588	0.855079	1.3139	-1.16914	0.283524	2.08364	1.9812	0.862218	0.625168	1.18667	1.52299	1.71542	0.323	1.54242	1.38207	1.33222	0.556451	0.878946	0.728024	-1.48662	0.754455	0.500564	-1.36235	1.78565	0.108449	1.19195	1.6186	1.56226	1.90587	1.38939	2.54358	1.69301	0.86888	NA	NA	-0.452129	NA	NA	NA	NA	0.808824	1.67495	1.23583	2.17395	1.74502	NA	0.699527
1480372	PEO1	-0.445736	1.49308	0.81611	1.7015	-1.88696	-0.311126	2.19277	2.1447	0.822428	1.11064	2.19408	1.26673	1.64248	NA	2.07293	1.49448	0.846243	1.01043	0.379877	0.430631	-0.906634	0.690092	0.263162	-1.01681	1.89278	1.78461	1.89305	2.01362	2.1763	1.7566	0.763096	2.66533	2.19408	1.63581	0.226078	1.11196	-0.644976	1.34973	0.111427	1.09525	-0.97311	1.34605	1.89042	0.609714	2.14369	1.40589	1.27678	1.1223
909260	PF-382	0.904857	1.07984	0.964416	1.64021	-0.485343	0.623107	1.95379	1.93101	0.752631	1.26375	1.8767	1.96143	1.69021	1.0983	1.85122	1.2608	0.486099	1.50123	0.448369	0.53112	-1.03461	0.262479	0.0211018	0.359821	1.54515	1.56308	1.28301	1.78225	1.26528	1.66169	1.53659	2.75304	1.57833	1.76176	NA	NA	-0.0639915	NA	NA	NA	NA	1.45095	1.50294	1.63369	1.84235	1.63379	NA	0.934823
683667	PFSK-1	0.0781897	1.48953	0.327919	1.58235	-2.55439	0.811425	1.9661	1.32308	0.801975	0.641307	1.96056	0.828527	1.1076	0.865976	1.34202	1.32323	0.661307	0.882456	0.0561523	0.930788	-1.33808	0.0446275	-0.0992534	-0.706085	1.78834	1.47463	1.88511	2.00804	1.62513	0.846294	0.115258	NA	NA	NA	0.375224	0.412149	NA	1.16662	-0.0573922	0.70944	-1.46126	NA	NA	0.75833	1.10897	1.61091	NA	NA
1330991	PL-21	NA	1.20946	NA	NA	-0.623894	0.855028	2.01956	NA	NA	NA	NA	NA	NA	NA	NA	NA	NA	NA	NA	NA	NA	NA	NA	NA	NA	NA	NA	NA	NA	NA	0.697112	2.91482	1.77983	1.2965	0.85161	0.723624	0.359824	1.39355	0.444173	0.951853	-0.479941	1.03449	1.87274	0.834627	1.80307	1.46011	2.19389	0.949606
1240208	PL18	NA	NA	NA	NA	NA	NA	NA	NA	NA	NA	NA	NA	NA	NA	NA	NA	NA	NA	NA	NA	NA	NA	NA	NA	NA	NA	0.327505	1.78064	1.55414	1.40785	1.43437	2.86278	1.12176	0.954	NA	NA	0.375488	NA	NA	NA	NA	1.12175	0.89987	1.78466	2.08569	1.78466	NA	1.08267
1298533	PL4	0.063154	1.42061	1.13158	1.56109	-1.04392	0.541752	1.68893	2.12877	1.11514	1.10077	2.20111	1.31067	2.1877	NA	2.1042	1.50149	NA	1.59794	0.915273	1.65407	-1.17647	0.626391	0.112106	-1.27425	1.48823	1.80317	1.26363	2.02066	2.20111	1.53902	0.782563	2.75065	1.76052	1.59393	0.372954	0.827141	-0.116308	1.76608	0.271944	1.37748	-1.06051	1.58203	1.86175	1.60018	1.80648	1.81641	2.14564	1.151
925349	PLC-PRF-5	NA	NA	NA	NA	NA	NA	NA	NA	NA	NA	NA	NA	NA	NA	NA	NA	NA	NA	NA	NA	NA	NA	NA	NA	NA	NA	NA	NA	NA	NA	NA	NA	NA	NA	NA	NA	NA	NA	NA	NA	NA	NA	NA	NA	NA	NA	NA	NA
910546	PSN1	-1.3112	1.03234	0.800892	1.24898	-2.38804	0.56548	1.38405	1.2215	0.45052	0.975105	1.44298	1.77391	1.32589	0.497443	1.77181	1.16998	0.531725	0.518209	1.01905	1.00547	-1.37056	0.536204	-0.159302	-1.37823	0.340769	-0.453822	1.18598	1.6408	1.86275	1.43751	0.795321	2.42306	1.54328	1.15021	NA	NA	-0.630349	NA	NA	NA	NA	0.686486	1.07564	0.835814	1.84543	1.53512	NA	0.845397
1330993	PWR-1E	-0.754889	1.08006	1.04219	1.41931	-2.1494	0.816532	2.02336	1.67916	0.420611	0.916791	2.07722	1.8452	2.0211	NA	1.91301	0.588056	0.997757	0.819218	0.976197	1.64621	-0.745342	0.361436	0.183354	-0.435833	1.64117	1.29437	0.847461	1.91129	2.08841	1.70029	0.449095	2.67	1.71716	1.21483	0.503421	1.23171	-0.86214	2.07227	0.53935	2.00562	-0.0112082	0.870132	1.53599	0.405685	2.07281	1.7716	0.674517	1.06056
1298534	QGP-1	1.61249	1.27461	1.48085	2.49815	0.282758	1.38228	1.95959	2.43819	2.34842	1.69843	2.7111	1.62181	2.39503	2.08459	2.50091	1.68373	2.20293	2.44647	2.36715	1.70091	0.480834	1.68309	1.23304	-0.273931	1.545	2.31304	2.4109	2.59036	2.7637	1.62408	1.14697	3.42375	2.75054	2.58372	1.49102	1.88285	1.8675	2.43312	1.10379	2.14135	-0.0976527	2.43758	2.26347	1.29854	2.58802	2.09707	2.6876	1.40987
910545	QIMR-WIL	0.27205	0.987608	1.34965	1.1118	-1.23472	0.748514	1.71199	1.32062	0.678912	1.0847	2.04948	2.04401	2.0482	0.905802	0.536005	1.35057	0.924044	1.3001	1.01277	0.799465	-0.929129	0.736981	-0.172973	0.0449977	1.74851	1.58856	0.660135	1.82009	1.53039	1.6478	1.27365	2.43777	1.83345	1.01935	NA	NA	-0.7561	NA	NA	NA	NA	1.07689	1.66861	0.652893	1.76126	1.47852	NA	-0.0890307
909262	Raji	0.887482	1.2614	1.31068	1.5019	-0.70249	-0.09103	1.3042	1.613	1.46419	0.888536	1.96795	2.07154	1.8596	1.27646	1.73772	1.03353	1.66634	1.7614	1.6736	1.59978	-0.806753	1.27886	0.0296349	0.468759	1.4252	1.43831	1.56833	1.54612	1.53251	1.72792	1.25576	2.59962	1.64133	1.49111	NA	NA	0.217534	NA	NA	NA	NA	1.51999	1.57803	0.713254	1.66321	1.72024	NA	-0.135745
910401	Ramos-2G6-4C10	0.870808	0.291992	1.18476	0.780922	-2.15158	0.222661	0.801228	1.29566	0.107284	0.307016	1.52646	1.88586	1.86679	0.706919	1.1113	0.650925	-0.0164875	1.39889	-0.0913949	0.361584	-2.17843	-0.429505	-1.2275	0.08641	0.93382	1.04248	0.390601	1.65129	1.1865	1.58732	0.851455	2.68026	1.42008	0.909376	NA	NA	-0.367174	NA	NA	NA	NA	1.15601	1.48162	-0.995601	1.33168	1.26065	NA	-0.0135115
1330995	RC-K8	1.01977	1.05259	1.28524	1.64301	-0.408678	0.73083	1.97953	1.52694	1.70204	1.18254	1.86493	1.04901	1.88956	1.18108	0.973998	1.33927	1.6403	1.73719	1.6403	1.6403	-0.987333	1.6403	-0.0181964	0.433722	1.73721	1.59366	1.6423	1.65842	1.60095	1.68376	1.57703	2.47941	1.24804	1.67464	1.49355	1.92682	0.092444	1.98787	1.05213	2.01198	0.943296	2.03792	1.73721	1.3438	1.5083	1.1371	1.99833	0.48905
1524418	RCC-AB	0.0550537	1.18609	1.06695	1.65971	-0.970074	-0.382378	2.21114	2.33068	1.2244	0.822543	2.4189	1.36113	1.95834	NA	0.867979	1.56056	1.64956	1.43683	0.344382	0.529357	-1.86344	0.223056	-0.255338	-0.828053	2.10814	1.50291	1.43408	2.23051	1.55651	1.54463	1.71914	2.54076	2.40016	1.5842	1.24424	2.33881	-0.289219	1.96891	0.828469	1.42112	-0.245469	1.87299	2.04464	1.56592	2.29162	1.66201	2.33881	1.31444
1524417	RCC-ER	0.1264	1.56201	0.40786	1.37504	-1.75774	1.00351	2.30454	1.6897	0.955044	0.757065	NA	1.42217	1.27486	0.94147	2.20763	1.34876	NA	1.4863	0.0734619	1.22585	-0.974224	0.162037	-0.0979831	-0.777286	2.00351	1.9066	1.22762	1.88986	2.08607	1.86971	0.657855	2.09673	1.71439	0.770582	0.717945	1.20678	-0.782536	1.37776	0.558682	1.34881	0.162952	NA	2.00351	1.67297	1.51589	1.43914	2.04678	0.713618
1524414	RCC-FG2	-0.263204	1.28215	0.463357	0.987794	-2.01873	0.982953	2.3656	1.45432	0.794943	0.276059	2.13046	1.35571	1.18084	NA	2.12613	0.881666	1.14743	1.74779	-0.493646	0.335235	-1.59986	0.0643432	0.126714	-0.972509	2.1007	0.803276	-0.856004	1.31463	1.62682	1.94748	0.959955	2.4982	1.78589	0.621585	0.919469	1.92809	-0.281953	2.0727	0.815163	1.96825	0.1639	1.86336	1.9738	1.2928	1.39644	1.70066	2.31922	1.23962
1524415	RCC-JF	-1.22707	0.791551	0.999445	1.38558	-2.59772	-0.970247	1.86701	1.38225	0.280585	0.629473	2.16792	1.09604	1.58222	NA	0.540947	1.49815	1.02263	1.12744	-0.0086177	-0.376451	-1.83969	-0.439104	-0.302237	-1.72927	1.91812	-0.421283	-1.00543	1.57348	1.64416	1.59226	1.04258	1.77193	1.87949	0.595976	0.573669	2.00716	-0.55958	2.13509	0.374352	1.47379	-0.701011	1.1735	1.15064	-0.905306	1.36934	1.84421	1.92402	1.14572
1524416	RCC-JW	-0.837003	1.43195	0.174316	1.4852	-2.00875	0.22934	2.13092	1.54402	0.553878	0.608204	2.13092	1.87104	1.24243	NA	0.585529	1.36288	1.0804	1.61424	-0.0295727	0.0951339	-2.26727	-0.176467	-0.0325771	-0.946988	1.82989	1.24253	-0.181174	1.84998	1.65654	1.81123	1.5556	2.0354	1.88787	1.26431	0.552514	1.94075	-0.649626	1.72069	0.253982	1.21978	-1.24109	1.25225	1.79302	0.558855	1.91333	1.62434	0.298627	1.07276
1524419	RCC-MF	0.064974	1.16037	NA	1.50627	-2.23013	-0.0869134	1.84315	1.57653	0.992939	0.587606	2.17029	1.02602	NA	NA	1.04929	1.66691	1.76139	1.15708	0.281834	0.409316	-1.82438	0.0302852	-0.314787	-1.49709	1.5477	0.674853	0.240713	1.51248	1.20953	2.07897	0.956491	2.19539	1.29596	0.747932	NA	NA	-0.568019	2.09378	0.897686	1.48614	-0.0173982	2.38	2.06649	0.638625	1.53056	1.82854	2.04575	1.27163
909974	RCC10RGB	1.41112	1.81215	2.18815	2.60255	1.13729	0.813589	2.73587	2.57884	1.86252	1.50659	2.68122	2.35378	2.86306	0.759225	1.32629	2.2119	2.46186	1.60879	1.72411	1.17082	-0.650721	0.827534	0.452511	0.170559	2.65905	1.00593	0.281701	2.33385	2.21998	2.58624	NA	2.32143	2.26561	2.10323	NA	NA	1.28107	NA	NA	NA	NA	2.47536	2.06748	NA	NA	NA	NA	NA
1330994	RCH-ACV	0.266362	0.287172	1.12924	0.927349	-0.977694	0.216469	1.60883	1.30344	-0.156555	0.236384	1.82348	1.44061	1.77556	0.539441	0.366023	0.477366	-0.0207432	1.49083	-0.944777	-0.445884	-1.69631	-1.28218	-1.1867	0.195383	1.52666	1.40664	-0.107222	1.54303	1.29516	1.48716	0.552101	2.61345	1.09085	0.919503	NA	NA	-0.320451	NA	NA	NA	NA	1.25055	0.936501	-0.453581	1.53622	1.46669	NA	-0.99393
909263	RCM-1	-0.0221661	1.48458	1.71506	2.32306	0.219909	0.0104015	2.16164	1.85571	1.69496	1.43853	2.41368	2.29733	2.40747	1.13651	2.08842	1.60348	1.30772	1.90351	1.96331	1.03102	-0.338898	0.644864	0.51049	-1.4093	1.48624	-0.336136	0.775393	1.18941	1.40868	1.21699	1.16938	NA	1.48949	1.36935	1.26436	1.50371	0.479299	2.2425	1.20671	1.25891	0.642705	1.50521	1.50144	0.998056	1.36049	1.99601	2.3542	0.867285
909264	RD	NA	NA	NA	NA	NA	NA	NA	NA	NA	NA	NA	NA	NA	NA	NA	NA	NA	NA	NA	NA	NA	NA	NA	NA	NA	NA	0.971444	1.92617	1.64209	0.980773	0.473475	2.94269	1.83425	1.61495	NA	NA	-0.114723	NA	NA	NA	NA	1.28272	1.30243	1.38956	2.12616	1.52993	NA	0.977544
1330996	RD-ES	NA	NA	NA	NA	NA	NA	NA	NA	NA	NA	NA	NA	NA	NA	NA	NA	NA	NA	NA	NA	NA	NA	NA	NA	NA	NA	NA	NA	NA	NA	NA	NA	NA	NA	NA	NA	NA	NA	NA	NA	NA	NA	NA	NA	NA	NA	NA	NA
909696	REH	0.9052	0.923236	1.33327	1.65891	-1.66223	0.705866	1.6721	1.5639	0.6864	1.18405	1.95959	2.03135	2.03224	0.738293	0.885837	0.744078	0.417072	1.63225	-0.376692	-0.31006	-1.15673	-0.595975	-0.518531	0.430048	1.41029	1.42597	0.547598	1.75183	2.03007	1.52645	0.0471154	2.80696	2.02992	1.05189	NA	NA	-0.065044	NA	NA	NA	NA	1.31886	1.28603	0.534451	1.55241	1.24566	NA	0.181963
1240209	RERF-GC-1B	1.10666	NA	0.800426	2.22607	NA	NA	NA	2.2621	1.47133	1.56544	2.25147	2.18988	2.21779	1.19173	1.85045	0.282906	1.05733	1.37348	NA	NA	NA	NA	NA	NA	NA	NA	NA	0.783651	1.4363	1.31086	0.109658	2.9413	1.95766	1.25	NA	NA	-0.672706	NA	NA	NA	NA	2.07311	1.68231	0.517198	2.20459	1.51284	NA	0.67994
1298537	RERF-LC-KJ	-0.525155	1.41262	1.12318	1.34177	-1.97603	0.026495	2.0088	1.93537	0.708835	0.728796	2.17481	1.64085	2.07834	NA	1.99555	1.32879	NA	1.12399	0.620107	1.78674	-1.10149	0.344088	-0.0782121	-0.743611	1.88393	1.78835	1.2787	1.39891	1.9699	1.77177	1.23398	1.9736	2.17149	1.60326	1.05115	1.84381	0.149327	1.09921	0.793255	0.708085	0.0248205	1.22248	1.45423	1.13875	1.7486	1.60065	1.37489	1.12639
910931	RERF-LC-MS	-0.198574	1.46343	1.46409	1.81257	-2.02408	0.554143	2.1664	2.1672	0.699486	1.46823	2.16142	1.98628	2.15097	0.743194	2.06942	1.46823	1.33989	1.85849	1.72363	1.07397	-0.798027	0.518001	0.369603	-0.657785	1.86617	1.05234	0.348614	1.44585	1.44075	0.926993	0.675564	2.86536	1.17858	0.777741	0.865213	1.27477	-1.01548	1.56563	1.28864	1.49542	-0.0076904	0.840865	1.35966	0.774224	1.50996	1.54482	1.78094	0.739871
1298538	RERF-LC-Sq1	-0.678292	1.49338	1.09529	1.36036	-1.06463	-0.834673	2.14944	1.72597	1.80163	0.733169	2.46947	1.73223	2.04422	1.55797	1.57263	1.17013	0.996791	1.47527	0.792493	0.430519	-0.971786	0.0525849	0.133447	-1.07193	2.27573	1.02283	1.98451	1.72913	1.14732	1.35291	0.95894	2.00359	1.35711	1.26298	0.805923	1.32193	0.171297	1.54638	0.709214	1.78285	-0.310186	1.93079	1.65569	0.668992	2.03175	1.67879	2.48388	1.44659
909697	RF-48	1.002	1.45802	1.54296	2.19306	0.088677	0.843719	2.24216	1.66631	1.43421	1.41703	2.26197	2.27801	2.26123	1.4663	0.95916	1.26726	1.62719	1.92431	1.05981	1.03525	-0.941174	0.394322	-0.34387	0.252763	1.74154	1.49602	1.00974	1.8474	1.34438	1.95625	0.996467	3.0436	1.58288	1.58735	NA	NA	0.136946	NA	NA	NA	NA	1.56572	1.73693	0.923067	2.09647	1.86025	NA	0.18613
971773	RH-1	0.250114	1.15265	1.06718	1.45207	-1.24068	0.547262	1.85726	1.39081	0.27897	0.661257	1.54508	1.77839	1.84398	0.464262	1.40693	0.97956	0.274488	1.28906	0.629351	0.842927	-1.29366	1.01376	0.107852	-0.120896	1.53481	1.46032	1.13616	1.57347	1.01667	1.55726	-0.329161	2.35148	1.57187	0.700454	0.0614385	0.219994	-0.59269	1.38968	0.240254	1.28647	-1.46187	1.30238	0.635011	0.979209	0.919886	1.53452	1.03234	0.835554
971774	RH-18	-0.161336	1.36	1.16513	1.7048	-1.03295	0.648141	2.16363	1.18696	0.90546	0.471915	2.0581	2.19421	1.82595	1.35167	0.320738	0.456386	1.60826	1.47039	0.811674	1.39231	-0.639407	0.638787	0.461807	0.0981528	2.00777	1.15927	1.10504	1.87168	1.66063	1.30432	0.93201	3.08042	1.3658	1.23991	NA	NA	0.00131902	NA	NA	NA	NA	1.21805	1.32188	1.01168	2.26219	1.4692	NA	-0.234546
1240210	RH-41	-0.319108	0.970021	0.712639	1.11936	-2.51622	0.156572	1.49815	1.09285	0.604571	0.412141	1.33206	0.988962	1.85588	0.512894	0.96117	0.552504	0.641503	1.57032	NA	NA	-1.75611	-0.4442	-0.452847	0.895488	1.55319	NA	1.16421	1.70335	1.22696	1.58238	-0.538765	2.30548	1.59202	1.15139	NA	NA	-0.83408	NA	NA	NA	NA	1.45069	1.49603	1.0904	0.751699	1.56054	NA	0.861282
1298539	RKN	0.300109	1.44733	1.22655	1.37819	-1.6821	0.613376	1.98722	1.28896	0.294288	1.00048	2.16658	1.55424	2.10708	NA	1.59285	0.697458	NA	1.31605	0.469306	0.240786	-1.64495	-0.0239732	-0.424427	-1.16504	0.679877	1.63369	0.656784	1.94726	2.07315	1.65407	1.10314	2.42892	1.99009	1.18988	0.8802	1.01819	-0.474895	1.98157	0.564292	1.14665	-0.901219	1.71139	1.65695	0.543619	0.915675	1.73998	0.68554	1.12686
909698	RKO	-0.880713	1.18648	1.2934	1.66607	-1.69531	0.423205	1.83911	1.66208	0.75562	0.971736	1.36077	1.83397	1.69983	0.383166	0.478759	1.18052	-0.237383	1.14108	0.104409	0.145092	-1.42886	0.951539	-0.041186	-1.4986	0.875553	-0.533008	0.498392	1.81728	1.48364	1.56048	1.22615	2.55288	1.64636	1.1293	0.79371	1.80225	-1.15309	1.51407	0.5432	0.800205	-0.902154	0.783633	1.38229	1.56078	1.08933	1.66196	1.90156	0.962026
910861	RL	0.273484	1.34697	1.31944	1.4922	-1.61375	0.74012	1.9541	1.90799	1.15912	1.32275	2.03514	1.96264	1.99848	1.32677	1.94719	1.31904	1.61493	1.74491	0.475794	0.719864	-1.61103	1.08795	-0.438109	0.439853	1.74446	1.64671	1.51336	1.66724	1.85689	1.73117	0.955189	2.82907	1.65012	1.73545	0.616837	1.56029	-0.716538	1.28876	0.402147	0.637059	0.431974	0.99267	1.65999	0.679765	1.22307	1.61727	1.57451	0.871085
930082	RL95-2	NA	1.36612	NA	NA	-1.3465	-0.611854	1.7246	NA	NA	NA	NA	NA	NA	NA	NA	NA	NA	NA	NA	NA	NA	NA	NA	NA	NA	NA	NA	NA	NA	NA	0.757887	2.57349	NA	NA	NA	1.66473	NA	1.32335	NA	0.756852	-0.148553	NA	NA	0.713634	1.72695	1.76366	1.27408	1.06469
909699	RMG-I	NA	1.58675	NA	NA	-0.154011	0.272326	2.29023	NA	NA	NA	NA	NA	NA	NA	NA	NA	NA	NA	NA	NA	NA	NA	NA	NA	NA	NA	NA	NA	NA	NA	0.681206	0.668264	NA	NA	NA	NA	NA	NA	NA	NA	NA	NA	NA	0.687318	1.93243	1.85257	NA	1.21507
930083	RO82-W-1	-0.39413	1.63974	0.830412	2.0514	-1.61046	1.0949	2.42906	2.02015	0.724469	0.964356	1.94734	2.41095	2.10345	0.566049	1.30009	0.191137	0.735596	2.02182	1.04186	0.0383318	-1.25444	0.425538	0.27051	-0.0229519	2.14712	0.624175	0.79331	1.85761	1.57814	1.88229	1.51552	2.80728	1.8117	1.72809	1.02843	1.28505	-0.403956	2.02823	0.293461	1.43395	-1.07736	1.10569	1.73755	0.828429	2.36495	1.99112	1.91472	1.35633
1331025	ROS-50	1.48427	1.42988	1.79505	2.21164	-0.397696	1.17603	2.17525	2.02977	1.96223	1.7629	2.34362	2.50293	2.36138	1.48398	1.90228	1.37791	1.99485	1.92645	2.10037	1.24528	-0.566962	1.837	0.218736	0.893056	1.83186	1.51712	1.62826	1.54349	2.32033	2.17966	1.88362	3.23352	1.25429	1.87247	NA	NA	0.369776	NA	NA	NA	NA	2.25339	1.71116	1.9236	2.37042	2.01808	NA	1.43358
909700	RPMI-2650	0.295167	1.23892	1.47334	1.77074	-1.47592	0.437704	1.92852	1.50989	1.4213	1.20104	1.76619	1.97864	1.71601	0.679494	0.924897	0.994449	1.2296	1.55112	0.659343	0.503749	-1.27908	0.391723	0.185754	0.384838	1.49863	1.18709	1.35953	1.98773	1.51304	0.741668	0.529601	2.8178	1.95896	1.62305	NA	NA	-0.502193	NA	NA	NA	NA	NA	1.19851	1.25061	1.2641	1.70815	NA	0.660367
909701	RPMI-6666	0.459849	0.966535	1.59191	1.80049	0.462417	0.851194	1.82899	1.72901	0.867357	1.03008	2.00625	2.28898	2.2847	1.22426	0.723641	0.74888	1.18959	1.98985	0.846411	1.37597	-1.36412	-0.0332419	-0.397474	0.498947	0.678727	1.24281	0.136025	1.87104	2.04868	1.66834	0.870891	2.90134	1.4628	1.19581	NA	NA	0.334552	NA	NA	NA	NA	1.41423	1.3554	1.38669	1.92493	1.50094	NA	-0.11502
910903	RPMI-7951	-1.99796	NA	0.959522	2.05911	-1.42826	0.341608	1.60046	0.993039	0.507514	0.672252	1.87013	1.81693	1.59121	0.344994	1.73375	1.36014	0.728767	0.929878	0.716028	0.0945644	-1.68941	0.269678	-0.146394	-0.678655	1.64851	0.528278	0.769735	1.87435	1.83495	1.69741	1.12346	NA	1.78878	0.90281	0.673012	1.40522	-0.0193255	1.71133	0.777859	1.273	-1.22814	0.892013	1.50751	0.0203338	2.0133	1.71245	NA	NA
905964	RPMI-8226	-0.527411	0.3384	1.22749	1.03212	-1.67018	0.105402	1.13988	1.41416	0.435586	0.600214	1.36861	1.92637	1.92605	0.865996	1.57417	0.357445	0.362922	1.38753	0.352889	-0.149211	-1.57116	-0.126498	-0.71617	-0.694465	1.24238	1.11756	0.968208	1.64193	1.37696	1.61448	0.545533	2.68364	1.42144	0.927464	NA	NA	-0.707831	NA	NA	NA	NA	0.937272	1.52001	0.990999	1.62663	1.37036	NA	-0.386298
909702	RPMI-8402	0.797104	1.11933	1.14488	1.21921	-0.88135	0.507534	1.73773	1.7006	0.0586214	0.854304	1.8301	1.84166	1.84194	1.1026	1.47948	0.725445	-0.11173	1.36636	-0.142732	-0.791437	-1.29317	-0.422929	-0.374487	0.230054	1.5328	1.35309	0.875921	1.66335	1.21723	0.888193	1.29549	2.49677	NA	0.811413	0.443651	1.45262	-0.371023	0.769223	0.1388	0.860559	-1.1754	1.1376	1.53807	0.381139	1.38473	1.11436	1.35973	0.423729
910544	RPMI-8866	-0.162783	0.228005	1.26039	0.702232	-2.36161	0.505376	0.663576	0.604056	0.296813	0.117023	1.25489	1.99276	1.83469	0.237425	0.163858	0.606797	0.218046	1.30702	0.381951	-0.102353	-1.79179	-0.74932	-0.806733	-0.153976	0.838097	0.804022	-0.200208	1.0863	1.00972	1.69173	0.439028	2.75468	1.54888	0.564002	0.452553	1.56962	-0.763873	1.12394	0.0193133	0.930629	-1.31595	0.665907	1.05141	0.604255	0.678354	0.719211	1.17436	0.57961
909703	RS4-11	0.292553	NA	1.27789	0.924459	NA	NA	NA	1.08777	-0.106263	0.245787	1.84393	1.82603	1.90292	0.371736	0.347752	0.470156	-0.223242	1.32774	-0.615185	-0.438877	-1.41656	-0.971936	-1.02666	0.368617	1.67583	1.57878	-0.0390124	1.5894	1.30489	1.52575	1.03745	2.75883	1.633	0.632573	0.0236206	0.552524	-0.613649	0.99666	0.0879748	0.797699	-1.3847	0.959944	1.14175	0.925643	1.86356	1.28144	0.805018	0.868544
909704	RT-112	NA	NA	NA	NA	NA	NA	NA	NA	NA	NA	NA	NA	NA	NA	NA	NA	NA	NA	NA	NA	NA	NA	NA	NA	NA	NA	1.0414	1.87767	2.05448	1.21503	0.0543148	2.42433	1.97701	0.805488	NA	NA	-0.252109	NA	NA	NA	NA	0.902322	1.42343	0.856032	2.14136	1.83901	NA	1.14136
687455	RT4	-0.289965	1.14801	1.28141	2.2316	0.109532	0.930568	2.22995	1.73703	1.75744	1.38185	1.94897	1.59811	NA	1.52968	2.13041	0.803274	1.70646	1.89511	1.82506	1.38993	0.121402	1.83176	0.38073	-0.0213636	1.62292	NA	1.92788	2.05114	2.2316	1.93057	1.02113	2.93559	2.1817	2.22989	0.920972	2.11405	0.931231	2.14993	0.747759	1.64973	-0.755465	2.17258	1.93057	1.7339	2.18141	1.88038	1.36773	1.1457
909706	RVH-421	-0.665888	1.69939	1.69421	1.61973	-0.989769	1.05189	2.45772	-0.0688566	1.01489	0.94103	2.36626	2.42139	2.45818	0.906612	0.757239	1.74861	1.4693	2.03679	0.716864	0.613422	-1.19468	1.00823	-0.145897	-1.78673	-0.317594	-0.595656	0.559673	1.89279	2.00297	1.73712	1.31672	3.1643	2.09938	1.09575	1.01947	1.9823	-0.525956	1.8483	0.751389	1.34047	-0.425251	1.45512	1.54056	0.850139	2.10845	1.64466	2.34274	1.09015
905978	RXF393	-0.950995	1.49973	1.22781	1.83306	-1.95665	0.948864	1.9354	1.9038	0.824411	1.53073	2.42938	1.71644	2.06367	1.23435	1.50044	0.977775	0.736922	1.4441	0.230946	0.10982	-1.43407	0.376811	0.042529	-1.09468	2.14384	1.45688	0.195599	1.38639	1.64404	1.08221	0.991555	2.5735	1.85839	0.779361	0.945163	1.70441	0.0558637	2.34584	0.256949	2.0765	-0.904394	0.704924	0.170533	0.254858	1.61897	1.4597	1.72716	1.29169
910946	S-117	-0.647257	1.69294	1.65638	1.77064	-1.70064	1.14083	1.80737	2.21246	0.896045	1.35748	2.43569	2.30378	2.48861	1.56706	1.74513	1.69852	1.40836	1.94723	0.773675	-0.0602536	-1.30522	0.878273	0.367778	-0.146103	2.08376	1.54687	1.62399	2.24895	2.47313	2.15851	1.71081	3.12459	2.41381	2.09922	NA	NA	0.022844	NA	NA	NA	NA	1.80346	1.41022	0.885931	2.37126	1.97479	NA	1.19983
909707	Saos-2	0.0310898	NA	1.79714	2.46384	-1.88834	1.00135	2.17002	2.3214	0.889398	1.42681	2.58326	1.60888	2.56533	1.09581	2.44506	1.71975	1.26321	2.17632	0.626157	1.48682	-0.702401	0.0323544	0.302287	0.0868601	1.67632	1.47511	1.33666	2.40288	2.36673	2.19524	0.0976281	2.96173	2.22526	1.47626	NA	NA	-0.300139	NA	NA	NA	NA	1.68463	2.14838	0.183739	1.34926	1.53104	NA	1.48842
1303910	Sarc9371	0.32925	1.66328	1.7552	1.79278	-1.21156	1.26867	2.43153	1.79344	1.04485	1.09589	2.41736	2.70391	2.63833	1.44375	2.18026	1.10416	1.5446	2.31198	1.15957	0.743467	-1.04659	0.658383	0.214412	-0.142526	2.13295	1.65069	1.06739	2.4965	2.01114	1.98314	2.02764	2.56481	1.7966	1.57391	1.51639	2.01221	0.403749	2.60692	1.61027	1.83049	-0.141926	1.79727	1.96662	-0.0610587	2.10557	2.19238	2.60662	1.28007
909708	SAS	-0.884993	1.02218	1.31627	2.00578	-1.5848	-0.385895	1.60768	1.87152	1.8157	1.38417	1.77346	1.24577	2.06079	0.424578	1.53461	1.14653	1.82095	1.91804	1.44082	0.108535	-0.654141	0.888897	0.254385	0.232651	1.87002	1.44481	0.649743	1.78726	1.19691	0.859314	0.923582	1.93124	1.14359	0.972385	NA	NA	-0.984531	NA	NA	NA	NA	0.738122	1.49101	1.39848	1.98625	1.81095	NA	0.682015
1299050	SAT	-0.899479	0.836116	1.58839	1.96598	-0.517617	-1.42308	1.49863	1.63204	0.657708	1.07372	2.20945	2.30799	1.39518	NA	1.54172	0.743736	0.472487	0.920053	0.315395	0.888444	-1.05002	-0.319029	-0.12545	-0.775986	1.77467	0.348659	1.39807	1.33769	1.60957	1.46472	NA	1.45557	1.01499	0.883617	NA	NA	-0.216058	NA	NA	NA	NA	1.07796	1.99096	NA	NA	NA	NA	NA
713885	SBC-1	0.967377	1.38761	1.35928	2.08384	0.0726744	0.769497	1.55404	2.08837	0.699321	1.40608	2.09884	2.03073	2.10487	1.40608	2.00734	1.40608	0.583786	1.79854	0.602857	1.70614	-0.901528	0.698722	0.243229	0.213525	1.80341	1.68877	1.3456	1.9116	1.90299	1.80377	0.975636	2.88307	1.94276	0.774666	0.565685	1.8406	-0.247559	0.65337	-0.0420789	0.610016	-1.15571	2.0428	1.80402	-0.09178	1.63429	1.76381	NA	-0.497529
753610	SBC-3	-0.113996	1.23919	1.16992	1.29525	-2.15998	0.669102	1.97024	1.40263	0.291835	1.13131	1.62591	1.6725	1.96815	NA	0.768084	0.100112	NA	0.823616	1.34476	0.631704	-1.29681	0.546043	-0.0125579	-0.213795	1.63487	1.56753	1.32392	1.78978	1.60968	1.18384	0.561316	2.62183	1.54632	1.047	0.246572	1.55451	-0.885005	1.28328	0.212442	0.615854	-1.04718	1.30302	1.07499	0.886298	1.83335	1.63395	1.40373	0.934955
713880	SBC-5	-0.743351	1.04912	1.07453	1.64009	-1.68829	0.537873	1.83254	1.85282	0.66823	1.12226	1.85264	1.85282	1.85282	0.976241	1.61506	1.0713	0.750504	1.53783	1.4547	1.34547	-1.08226	0.651319	0.175167	0.0851938	1.53443	1.45164	0.768551	1.04797	1.04584	0.788553	1.25808	2.12367	1.22419	0.944242	NA	NA	-0.665444	NA	NA	NA	NA	0.977087	1.10193	0.660806	1.71255	1.53379	NA	0.834816
1299051	SCaBER	-1.11655	1.11575	0.774824	2.15439	-2.10611	-0.755039	2.19536	1.84372	1.0781	0.949253	2.0295	2.05154	2.26604	-0.0482391	1.48113	1.55179	0.620806	0.999049	0.476426	-0.253653	-1.50481	0.0486873	-0.097733	-1.43082	1.9809	-0.252757	0.675546	1.68551	1.60516	1.80523	1.14654	1.84491	1.62092	1.21601	NA	NA	0.0419176	NA	NA	NA	NA	1.14337	1.82974	1.0265	2.11975	1.57226	NA	0.798012
910911	SCC-15	0.0802032	NA	1.24487	1.62103	NA	NA	NA	1.57073	0.501557	1.3121	1.77276	1.285	1.44868	1.12645	1.72442	1.29059	0.533887	1.93561	0.953552	0.746387	-0.958918	1.63997	-0.240818	0.0344296	1.59367	1.09505	1.13729	2.17671	1.81385	0.696871	0.381863	1.49888	2.16397	2.44974	0.592747	1.06837	-0.569787	1.58698	0.83814	1.20901	-0.27598	1.13817	1.01798	1.03861	1.45521	1.26169	2.21352	0.776479
910701	SCC-25	-0.610043	1.56904	1.50837	2.14424	-1.60222	-0.502181	2.26671	2.2669	0.978562	1.44455	2.18611	2.18658	2.25386	1.16547	2.1401	1.48622	1.18172	1.52477	0.517101	0.925334	-1.06865	-0.0131567	0.177924	-1.04991	1.96698	0.438503	0.569239	1.49615	1.5489	0.991621	0.638496	2.1763	2.14735	1.30788	NA	NA	-0.238077	NA	NA	NA	NA	1.06442	1.6434	1.33553	2.15736	1.21319	NA	0.697476
910930	SCC-3	NA	NA	NA	NA	NA	NA	NA	NA	NA	NA	NA	NA	NA	NA	NA	NA	NA	NA	NA	NA	NA	NA	NA	NA	NA	NA	NA	NA	NA	NA	NA	NA	NA	NA	NA	NA	NA	NA	NA	NA	NA	NA	NA	NA	NA	NA	NA	NA
910904	SCC-4	NA	1.60491	NA	NA	-0.465132	0.463954	2.21699	NA	NA	NA	NA	NA	NA	NA	NA	NA	NA	NA	NA	NA	NA	NA	NA	NA	NA	NA	0.696145	1.3822	1.3805	1.06444	1.54609	2.52846	1.26619	1.17944	0.693884	1.53124	-0.0407147	2.28759	0.912234	1.6481	0.181814	0.943401	1.15022	1.31872	2.28759	1.89791	2.28082	1.28727
909709	SCC-9	-0.746603	1.68503	1.56585	1.36239	-0.921915	0.981438	2.38598	1.8167	0.787306	1.51048	1.96122	1.80059	2.32681	0.838921	2.11989	1.05965	0.801703	1.88427	1.68121	0.977367	-0.537314	1.34785	0.44575	0.464134	1.37966	1.05774	-0.136159	1.56441	1.5275	1.3813	0.393487	1.41915	1.64393	1.40382	NA	NA	-0.118251	NA	NA	NA	NA	1.12616	1.76094	1.22184	2.29939	1.96004	NA	0.305865
1299052	SCC90	-0.26128	1.87461	1.66606	2.57358	-1.72041	-0.744194	2.57164	2.57358	1.72051	1.87461	2.57358	2.4052	2.54939	1.63153	2.47386	1.76741	1.80295	1.54624	0.689045	2.16664	-0.144939	0.936325	0.659173	-1.3516	2.27255	1.99665	2.27255	2.39312	2.46731	1.77044	1.09676	1.72553	NA	1.79138	1.08984	1.6738	-0.261945	2.15991	0.590394	1.5578	0.030725	1.72325	2.27255	1.38763	2.4881	2.11033	2.47522	1.4881
909711	SCH	1.17794	1.27645	1.62005	1.9927	-0.646788	0.794994	2.14759	1.26088	0.816534	1.35386	2.19167	2.16435	2.31597	0.647357	2.02263	1.60971	1.87542	1.95655	1.42614	1.6702	-1.24341	0.828876	-0.0230079	0.714649	1.87153	1.9219	0.665821	1.39097	1.69441	1.14514	1.51488	3.08555	1.86497	1.55806	NA	NA	-0.40877	NA	NA	NA	NA	1.36309	1.19311	1.50406	2.21128	1.83885	NA	1.27082
1331031	Sci-1	0.797277	1.14024	1.16889	1.50676	-1.67028	0.559325	1.85523	1.73977	1.56604	1.10822	1.82781	1.83795	1.82284	1.16749	1.72012	1.14628	1.46889	1.56272	1.33389	0.385382	-1.07861	1.46992	-0.195541	0.265798	1.52485	1.46383	1.54667	1.47134	1.39051	1.53409	1.03852	2.66303	1.53728	1.12737	NA	NA	-0.3154	NA	NA	NA	NA	1.37309	1.5338	0.823487	1.39933	1.28295	NA	0.763981
753611	SCLC-21H	0.8096	1.54819	1.57608	2.20492	0.246777	0.974097	2.27624	1.96611	1.74167	1.57307	2.23497	2.26189	2.2666	1.34431	2.08312	1.56716	1.02704	1.53684	1.81896	1.87324	-0.480058	1.4845	0.631511	0.658789	1.97406	1.5987	1.82537	2.02968	1.87002	1.96709	1.50786	NA	1.67528	2.218	NA	NA	0.929582	NA	NA	NA	NA	1.81219	1.96979	1.12172	2.17597	1.3823	NA	0.281798
909712	SF126	0.367787	1.47026	0.487029	1.8269	-2.66009	0.88404	2.18121	2.18507	0.469163	1.16329	2.18507	0.719025	1.88819	1.41157	2.01188	0.967834	1.11316	0.0896073	0.147107	0.902837	-1.47779	0.287388	-0.0405508	-1.0201	1.88202	1.71702	1.25088	2.0025	1.55694	1.64323	1.34522	2.43463	2.09794	1.24197	0.660764	1.60229	-1.03355	NA	0.646099	NA	-0.439837	0.906224	1.41956	0.912572	1.44278	1.83044	1.60925	1.13147
905986	SF268	-0.376872	1.49479	0.63471	1.894	-2.41992	0.867327	2.10359	2.19376	0.640613	1.19786	2.19376	0.936836	1.66244	1.07481	2.07813	1.49479	0.8262	0.770609	0.548554	-0.0903533	-0.858436	0.748681	0.351289	-1.04566	1.89273	1.77388	0.982836	1.87953	1.94199	1.40361	1.42589	2.3996	2.03644	1.23761	0.646808	1.95061	-0.553982	1.84325	0.416472	1.30583	-0.686558	1.01305	1.02732	0.550309	2.13536	1.83516	1.8436	1.10379
905985	SF295	-1.12846	1.25312	1.02863	1.57399	-1.90607	0.755501	1.31591	1.33623	0.529007	1.05399	1.84937	1.79185	1.13089	NA	1.43506	0.938722	NA	1.26945	0.58669	0.216016	-1.70362	0.345598	-0.155389	-0.0748202	1.28424	1.21917	1.12428	1.68401	1.03123	1.87086	1.2036	2.7687	1.27094	0.867951	0.568647	1.65715	-0.440538	1.72755	1.01432	1.35181	-0.109193	1.14126	1.22996	0.495858	1.3724	1.07721	1.81459	0.880976
905984	SF539	-1.32311	1.1772	0.664558	1.61643	-1.61584	0.223738	1.57536	1.96661	0.539468	0.912599	1.85507	1.85436	1.47763	0.149372	1.67988	1.12733	0.74761	0.722204	0.694179	1.56101	-1.28866	0.689793	0.163232	-0.574091	1.67232	0.752929	0.929079	1.43824	1.43586	1.66361	1.08302	2.70915	1.47608	0.799934	NA	NA	-0.31761	NA	NA	NA	NA	1.01375	0.931813	0.945082	1.63765	1.08801	NA	0.838039
909713	SH-4	-0.887982	1.68231	1.81756	2.50546	-0.49117	0.976941	2.52605	-0.254789	1.25295	1.67392	2.55115	2.38978	2.55115	0.60447	0.864027	1.77982	1.56174	1.84046	2.11972	0.666737	-0.968373	1.13999	0.0162108	-1.95311	-0.0552311	-0.631645	2.06158	2.36863	2.11251	1.7208	-0.0970413	2.93933	1.64802	1.19911	0.441362	1.20337	-0.719745	0.825225	0.56462	1.72128	-1.43498	1.87619	2.22837	0.0758969	2.23166	0.999849	2.44224	1.44224
724872	SHP-77	-0.0722165	1.3264	1.06825	1.96728	-0.322531	0.596614	1.9902	1.93752	1.72397	1.3337	0.969215	1.77448	1.74661	1.16372	0.679136	1.30767	1.03422	0.866525	0.543915	0.419578	-0.116466	1.63473	1.23511	-0.474314	1.68798	1.13809	1.42222	1.81157	1.29318	1.27856	0.99138	2.46048	1.54968	1.03395	0.734803	1.47922	-0.263539	1.87461	0.757042	1.99878	0.817652	0.913898	1.52544	1.11805	2.00331	1.69155	1.86628	1.00378
909715	SIG-M5	NA	NA	NA	NA	NA	NA	NA	NA	NA	NA	NA	NA	NA	NA	NA	NA	NA	NA	NA	NA	NA	NA	NA	NA	NA	NA	NA	NA	NA	NA	NA	NA	NA	NA	NA	NA	NA	NA	NA	NA	NA	NA	NA	NA	NA	NA	NA	NA
930297	SiHa	-1.07073	1.69539	1.01253	2.39545	-1.44207	1.07727	2.39545	2.39545	1.54063	1.5166	NA	1.32798	2.29568	1.61266	2.29596	1.68064	NA	1.28131	0.702684	1.91151	-0.686667	1.3038	0.45475	-0.75536	2.09442	1.99081	2.06053	2.21499	2.26896	1.73382	1.57984	3.15318	NA	NA	NA	NA	NA	NA	NA	NA	NA	NA	NA	1.24803	2.18941	1.85025	NA	-0.234925
753620	SIMA	1.29906	1.5983	1.08536	2.20425	-1.56236	0.916075	2.30396	2.3055	1.3476	1.43175	2.3055	1.20092	2.3055	1.60653	1.06959	1.34993	1.21351	1.71578	0.652627	-0.263344	-0.356447	0.725315	0.159986	-1.58632	2.00447	1.90756	2.00447	2.12505	2.28713	1.21662	0.510424	3.06395	2.21122	1.40318	0.727485	1.29402	-0.840716	2.09523	1.16528	1.37881	0.588924	1.35781	1.44394	0.828617	1.76785	1.94314	2.21758	0.691882
1240212	SISO	-0.489425	1.35685	0.801183	1.52681	-1.98916	0.756266	2.0573	1.74492	0.706176	1.02804	NA	1.59196	1.89778	1.35833	1.96028	1.35833	NA	1.63392	0.324951	1.65936	-1.22078	0.282985	-0.0633304	-1.08015	1.75627	1.65936	NA	NA	NA	NA	0.614247	2.29487	1.93515	1.15542	NA	NA	-1.02288	NA	NA	NA	NA	NA	1.34804	1.00774	1.91957	1.67416	NA	-0.195905
909716	SJRH30	0.222052	1.14447	1.12953	1.87927	-2.28304	0.355696	2.16013	2.08952	0.66992	1.07455	2.08912	1.54704	1.63226	0.677725	1.77057	0.930719	0.903774	1.80551	0.558214	0.800095	-0.80803	0.67571	0.20288	0.137928	1.64987	1.20221	NA	1.67337	1.32006	1.81064	-0.0190229	2.71451	1.7224	0.939573	0.459501	0.383792	-0.788362	1.36045	0.115027	1.22222	-0.790754	1.15135	0.9845	0.703085	1.93042	1.63888	1.72416	1.10263
909717	SJSA-1	-0.605244	1.00716	1.05781	1.9297	-1.84525	0.752794	2.2601	2.07383	0.954766	0.842094	2.12322	1.20838	2.17873	0.63958	0.536455	1.55317	1.16382	1.32223	0.840892	0.0450431	-1.45376	0.341049	-0.373731	-0.995474	1.14095	0.336439	NA	2.03017	1.9318	1.7821	1.33033	2.62091	1.96631	1.45954	0.98112	1.60801	-0.446797	1.77618	0.898794	1.03599	-0.305194	1.05602	1.45576	1.13251	1.8472	1.783	2.08391	1.15874
909718	SK-CO-1	-1.17733	NA	1.05987	1.43718	NA	NA	NA	1.83592	0.848318	1.03634	2.06353	1.7733	2.05915	NA	0.856674	1.36456	NA	0.895239	0.695225	0.466959	-0.669807	0.19727	0.109389	-1.98879	0.721249	1.66559	1.65838	1.88307	2.06353	0.67969	0.451067	2.82769	1.62948	1.61459	0.31263	0.566383	-0.336489	1.87316	0.470727	1.34973	-0.438589	1.44659	1.70609	-0.0575542	1.935	1.70592	1.43359	0.954659
684072	SK-ES-1	0.174367	0.792735	1.47431	1.39078	-1.60697	0.726705	1.95945	1.30478	0.45844	0.578073	1.72724	1.98453	2.17165	1.00805	1.62203	0.809057	0.389332	1.67208	0.412058	0.661558	-1.40202	-0.572112	-0.503194	0.554366	1.39627	0.958114	0.803561	1.77784	1.88898	1.65252	0.286528	2.87678	1.91055	0.878365	NA	NA	-0.43741	NA	NA	NA	NA	1.25688	0.504558	1.3674	1.84593	1.69747	NA	1.12153
1503364	SK-GT-2	-0.608649	1.16553	1.01796	1.69457	-1.82244	-2.02922	1.8759	1.4736	0.658633	1.08121	2.18528	1.67715	1.88293	NA	1.36384	1.48432	0.436479	1.03716	-0.133933	0.906156	-1.96106	0.213507	-0.0887076	-0.395229	1.88425	1.39343	1.24403	1.78021	1.39906	1.86709	1.57078	2.54958	1.73858	0.961769	0.463856	1.39072	-0.229563	1.77189	0.645427	1.0903	-0.883348	0.977825	1.88425	0.991169	1.86481	1.83098	1.71318	1.10783
1503365	SK-GT-4	-1.30658	1.49146	1.09024	1.85976	-2.70604	0.0962072	2.18704	1.08203	0.726157	0.847553	2.2898	1.24663	2.15356	NA	2.03014	1.15705	1.2946	1.19274	-0.247818	0.245333	-1.47754	-0.159539	-0.461614	-1.87735	1.42116	1.95888	1.69106	2.17631	1.98414	0.0374491	1.21414	1.97642	1.72021	1.01881	0.962331	1.73116	-0.252807	1.27539	1.05415	1.0663	-0.952309	1.03572	1.79891	1.35755	2.1794	1.74054	1.86099	1.08475
909719	SK-HEP-1	0.176638	1.33657	1.33512	1.82405	-0.426498	0.598996	2.03554	0.97516	0.487059	1.33657	1.97345	2.03531	2.0329	0.406838	0.540976	1.33146	0.581569	1.6414	1.18111	0.225721	-1.28092	1.61972	0.26854	-0.927141	1.0884	NA	1.07172	1.85043	1.69258	1.08519	1.11373	2.81124	1.69973	1.38519	NA	NA	0.0467067	NA	NA	NA	NA	1.14502	1.56597	-0.0533864	1.81337	1.69685	NA	-0.0624241
909720	SK-LMS-1	-0.198237	0.838571	0.39032	1.00102	-1.95217	0.598889	1.82415	1.36635	0.437756	0.482658	2.02003	0.722272	1.58623	0.469246	1.69302	1.32102	0.811575	1.46674	-0.159048	0.281037	-1.55515	-0.202724	-0.208131	-1.18507	1.719	1.62047	-0.152955	1.34718	1.83607	1.71189	0.615524	2.79093	1.4114	0.891415	0.388457	0.715305	-0.969797	1.20789	0.166792	0.899047	-1.4084	0.827093	1.46162	-0.0873547	1.6579	1.41905	1.57712	0.884948
909721	SK-LU-1	-1.3257	NA	0.761289	1.48943	NA	NA	NA	1.25033	0.670323	1.14616	1.18852	1.89163	1.27465	-0.12219	1.2517	0.73118	0.967169	1.13272	1.07816	-0.149388	-1.51055	0.42377	-0.422785	-0.729545	2.01998	0.124721	0.879052	2.08422	1.9079	1.15975	0.765921	3.02849	2.06694	1.53316	0.406868	0.983708	-0.175369	1.76623	0.959381	1.61374	-0.685898	1.20203	1.40235	0.546824	2.28016	1.66624	1.63485	1.28659
909723	SK-MEL-1	0.0845083	1.33071	1.27591	1.88127	0.270663	0.728653	1.71291	-0.0181616	0.999999	1.33071	1.89888	2.02967	1.92768	1.33051	1.51962	1.31899	1.36493	1.7016	1.63052	1.61778	-0.591734	1.61185	0.208409	-1.98439	0.580567	1.51587	1.59515	1.83945	1.57215	1.72353	1.60657	2.8247	1.6083	0.976291	1.04287	2.00636	0.604542	2.00559	1.1933	1.5709	0.481472	1.92152	1.28124	1.18304	1.51064	1.64926	2.0043	0.628606
905955	SK-MEL-2	-0.941003	1.38797	1.02424	1.85939	-1.73721	0.890444	2.01257	1.69906	0.680397	1.2321	1.92546	1.16079	1.34181	0.940126	2.04411	1.47065	1.01049	1.00197	0.642049	0.540489	-1.02475	0.579121	-0.0415508	-1.746	0.533131	1.56945	1.89044	2.01102	2.19147	1.64135	0.820035	2.54623	2.08065	0.969567	0.123309	1.148	-0.574535	1.03739	0.0273311	1.22442	-1.06199	1.19127	1.85844	0.925618	2.13055	1.83768	0.997248	1.10302
909725	SK-MEL-24	NA	1.51049	NA	NA	-1.76527	0.550674	2.18203	NA	NA	NA	NA	NA	NA	NA	NA	NA	NA	NA	NA	NA	NA	NA	NA	NA	NA	NA	NA	1.81997	1.5192	1.69785	0.97461	3.08191	2.09589	0.969332	NA	NA	-0.386169	NA	NA	NA	NA	1.92778	2.05626	0.880208	2.28749	1.76283	NA	1.28601
905954	SK-MEL-28	-0.945374	NA	0.998295	0.984615	NA	NA	NA	-0.100434	0.882369	0.618627	1.78073	2.05492	2.11604	0.591521	1.72651	0.804256	1.20299	1.77874	NA	NA	-1.0618	0.0524616	-0.319756	-2.10605	NA	NA	NA	1.46399	2.09267	1.69582	0.71931	2.61636	1.96559	0.948962	0.887881	1.58849	-0.00339309	1.4912	0.405591	1.12937	-0.753736	1.27057	1.72985	1.78459	2.06094	1.74781	1.99673	1.08249
909724	SK-MEL-3	0.0808034	1.37158	1.45974	2.14258	-0.163879	0.746086	2.24802	0.685835	1.865	1.5364	2.29086	1.79411	2.29003	1.43684	2.15862	1.61124	1.81668	1.90999	1.12913	0.932957	-0.615529	0.932095	0.274172	-1.30576	0.397722	-0.117777	1.27422	1.26927	1.03235	1.73637	0.698625	2.64094	2.29253	1.25334	1.09684	1.20834	0.087758	1.95854	0.530478	1.53596	-0.256811	1.96413	2.01669	1.9532	1.20851	1.93656	2.209	1.25423
909726	SK-MEL-30	-0.0926306	1.42997	0.69431	1.54546	-1.14995	0.735184	1.90741	1.52169	1.52378	0.737673	1.77511	1.7725	2.14867	0.456676	1.42743	0.868859	1.16865	1.82346	NA	NA	NA	NA	NA	NA	NA	NA	NA	1.85472	1.72951	1.75393	1.228	2.03487	2.07767	0.894104	1.14848	1.96702	-1.23091	1.2093	0.5066	0.926257	-0.851065	1.48085	1.82822	1.83534	2.13637	1.83534	2.13637	1.13637
909727	SK-MEL-31	0.521661	1.8247	1.02571	2.21827	-1.49876	1.14483	2.52811	1.6283	1.57715	1.39839	2.52811	1.43416	2.43971	1.76293	1.57891	1.82749	2.11883	1.79162	0.761458	1.91069	-0.356881	1.05884	0.730012	-1.03887	2.21365	2.12276	1.72902	2.34766	2.05476	1.9258	1.62303	3.2361	2.02443	1.25108	NA	NA	0.00413484	NA	NA	NA	NA	2.51203	2.22708	1.61642	2.44825	1.91886	NA	0.622989
905956	SK-MEL-5	-0.0517941	1.25117	1.18929	1.45411	-1.39735	0.903468	2.0338	0.29896	0.846252	1.15767	2.28023	1.86191	2.03973	1.43678	0.837075	1.60213	1.17611	1.91588	0.647963	0.593497	-1.09115	0.311899	-0.265375	-1.8784	0.266381	1.34908	0.808345	2.12034	1.43011	1.92156	1.13084	2.79993	1.58497	1.04506	0.890903	1.63461	-0.28025	1.79398	0.943404	1.25524	-0.480789	2.13819	2.05655	1.56287	1.82309	1.96496	2.06287	1.25353
909728	SK-MES-1	-1.38974	1.51459	1.41644	1.53491	-0.4723	-0.513216	1.98688	1.22989	0.514044	0.990387	1.84764	2.161	1.89252	0.323441	1.65276	1.20968	0.853591	1.13142	0.814575	0.197499	-1.2356	0.127105	-0.380441	-0.696155	1.74489	0.612472	0.593815	1.9906	1.64006	1.12847	1.28544	1.5195	1.69937	1.0234	1.3244	1.70431	0.0224271	1.83878	1.09387	1.50037	-0.52768	1.16025	1.15394	1.29237	1.69865	1.7452	1.69969	0.935624
909729	SK-MG-1	-0.938645	1.26755	0.963493	1.86852	-2.15	0.62222	2.12849	2.14548	0.256737	0.878041	2.14683	1.06288	1.90483	1.04922	1.99609	1.3478	0.815883	0.937241	0.304282	0.410996	-1.71062	-0.507852	-0.114073	-0.468001	1.2623	1.56338	0.640305	1.94068	1.68101	1.8458	1.35551	2.5069	2.10297	0.910004	0.903321	1.44954	-0.504018	1.85871	0.00598678	1.03035	-1.18824	1.45492	1.2517	1.04847	2.0509	1.7982	1.55615	0.697691
753612	SK-MM-2	0.941566	1.48198	1.52028	2.21702	0.0248531	0.918554	2.21912	2.17459	1.44837	1.39325	2.21262	2.20763	2.16349	1.50473	2.12273	1.52064	1.8217	1.90933	0.629339	1.39792	-0.622836	0.326322	-0.0999064	0.616607	1.91861	1.8217	1.3931	2.03919	2.21964	1.80415	0.0837095	NA	2.21964	1.45988	0.732866	0.626662	0.301856	1.18645	0.826737	1.00033	0.262034	2.21964	1.91861	1.25788	2.15367	1.86911	1.97428	1.17
724828	SK-N-AS	0.719866	1.44192	1.13718	1.76952	-1.2393	1.00142	2.29967	2.13655	0.744989	1.49076	2.0808	1.33261	2.03526	1.21129	2.1994	1.53524	1.03263	1.92922	1.14598	0.378837	-0.980003	0.98768	-0.0611498	-1.75813	1.35351	1.78619	1.69002	1.73219	1.63899	1.86661	1.22485	NA	1.72056	1.36787	0.473576	1.3375	-0.579824	2.23848	0.476456	1.2794	-0.407017	1.07554	1.6065	1.6356	2.23848	1.93745	2.13878	1.23848
688086	SK-N-DZ	NA	1.0427	NA	NA	-0.874959	0.797402	1.90637	NA	NA	NA	NA	NA	NA	NA	NA	NA	NA	NA	NA	NA	NA	NA	NA	NA	NA	NA	0.402247	1.63029	1.26631	1.56081	0.419101	2.10123	1.57685	0.583717	-0.198244	1.49785	-0.927066	0.747459	0.810745	0.956091	0.619837	0.89142	1.43034	0.388217	2.07676	1.23907	1.93455	0.699756
688087	SK-N-FI	0.382761	1.31817	0.878844	1.69293	-1.18714	0.623124	1.5744	2.19542	1.86199	0.993377	2.18741	1.41038	1.69363	0.586048	1.88427	1.47783	1.79748	0.862238	0.911378	0.710628	-0.887922	0.367065	0.163059	-0.765984	1.89439	0.809066	1.30468	1.9763	1.72116	1.08975	-0.00337538	2.57142	NA	NA	NA	NA	NA	NA	NA	NA	NA	NA	NA	1.0129	1.49654	1.45504	NA	0.832942
717431	SK-N-SH	0.723513	1.38269	0.549748	1.73566	-2.05444	0.804079	2.02407	2.03919	0.350305	0.987134	2.10649	1.68458	1.54786	0.53402	0.275694	1.07735	0.811028	0.749677	0.329254	0.36698	-1.06166	0.408281	0.120266	-0.253659	1.77424	1.10454	1.00078	1.61503	1.81753	1.31911	0.180663	2.5984	1.40388	1.02292	0.453707	0.368975	-0.781463	1.5602	1.55985	1.03174	0.901144	1.11783	1.76395	0.310065	1.69898	1.76088	1.77357	1.06191
909730	SK-NEP-1	0.264042	1.01822	1.25188	1.73824	-0.738226	0.533011	1.45395	1.30895	0.217896	0.817101	1.80775	1.70933	1.84592	0.778231	1.38976	0.9062	0.198029	1.64843	0.311903	0.104118	-1.43449	-0.696889	-0.556635	0.429294	1.42159	1.28573	0.846954	1.81504	1.35083	1.68245	-0.039205	2.81144	NA	1.09069	NA	NA	-0.259468	NA	NA	NA	NA	1.29232	1.17632	0.642114	1.53756	1.25958	NA	0.771489
905959	SK-OV-3	-0.434784	1.66468	0.928725	2.36431	-2.12405	-0.0316723	2.35478	2.18866	1.16697	1.56997	2.36076	2.03081	1.58871	0.985448	2.198	1.66314	1.41976	1.78437	0.257379	0.636435	-0.975185	0.118285	0.0340716	-0.347277	2.06328	1.86364	0.715527	2.18385	2.21721	2.06328	1.04936	3.01628	NA	1.47137	NA	NA	-0.328454	NA	NA	NA	NA	1.65615	2.06328	0.795993	2.263	1.76973	NA	0.878653
909731	SK-PN-DW	0.736671	0.459674	1.02086	1.3273	-1.16972	0.851338	0.993659	1.19214	0.171025	1.20236	1.77751	1.96381	1.98647	0.823763	1.14928	0.998063	0.382128	1.79806	0.159095	0.875759	-1.47417	0.19706	-0.566821	0.283657	1.36033	0.948136	0.906545	1.66385	1.69989	1.82696	0.661235	2.58372	NA	NA	0.468966	1.02779	NA	1.90505	0.504554	1.74422	-0.977734	NA	NA	0.84058	1.66703	1.11734	2.07657	0.910575
909732	SK-UT-1	-1.40886	1.13346	0.891553	1.27248	-1.81805	0.633306	1.96145	1.26666	0.369328	0.33293	1.98835	1.92889	1.81947	0.294724	1.56643	0.46783	0.266749	1.15509	NA	NA	NA	NA	NA	NA	NA	NA	0.922337	1.80824	1.49765	0.877786	1.21864	2.75524	1.75085	1.51347	NA	NA	-1.11101	NA	NA	NA	NA	0.65664	0.871008	0.727743	1.73844	1.53119	NA	0.747926
930298	SKG-IIIa	-1.18964	1.83133	1.75795	1.78658	-1.39009	0.203046	2.4382	2.02541	1.09169	1.24172	2.53908	2.43119	2.4889	1.06596	2.44217	1.84011	1.30696	0.885027	0.589233	2.13013	-0.815852	0.353354	0.198018	-0.949466	2.23805	2.11787	1.25516	1.92147	1.57464	2.10418	0.802252	2.88554	1.95205	1.12975	NA	NA	-0.217912	NA	NA	NA	NA	NA	2.1728	1.22994	2.25212	2.03764	NA	0.586142
909722	SKM-1	-0.698249	NA	1.48809	0.638914	NA	NA	NA	1.69293	-0.0158926	-0.0463123	0.885646	2.22103	2.11162	0.598322	0.840381	-0.0459529	0.0909567	1.11551	0.00354075	-0.323385	-1.46731	-0.760499	-0.229291	-2.42657	1.62532	0.181675	-0.132224	0.952672	1.0349	1.92174	-0.05335	2.94753	1.49847	0.502806	0.453788	0.521401	-0.466426	1.21218	0.141628	0.67275	-0.813866	1.06852	1.06439	1.19489	1.81339	1.26426	0.585911	1.06643
1240215	SKN	-1.647	1.36755	0.0121149	1.06895	-2.32292	0.574991	2.27524	1.19327	0.0587423	0.372499	2.13201	1.87169	1.59912	NA	1.60465	0.361913	0.472289	1.21131	0.242571	-0.298297	-1.50876	-0.122273	-0.262367	-0.706957	1.81591	1.33048	0.205222	1.98138	1.8344	2.00824	1.01502	2.98348	1.66073	1.11606	0.486115	1.93479	-0.770453	1.86909	0.387413	1.22648	-1.12093	1.15885	1.70273	0.552138	1.61727	1.33786	1.65808	0.788877
1299059	SKN-3	1.14255	0.613795	1.48786	1.34359	-0.952029	-0.373965	1.7419	1.43647	0.888808	0.579905	1.83254	2.16351	1.3777	NA	1.79999	0.662911	NA	1.12024	1.01824	0.476347	-0.762962	0.364294	0.202885	-0.77389	1.35952	1.62007	0.90018	1.12438	1.57569	1.34335	0.955915	2.9573	2.15352	0.988922	NA	NA	-0.369505	NA	NA	NA	NA	1.58795	1.29505	1.21878	1.7096	1.54274	NA	1.24642
1331032	SLVL	0.123987	1.1516	1.49353	1.85718	-0.739277	0.840874	2.04158	2.00827	1.57431	1.04322	1.91767	2.04956	2.19292	1.20158	1.19038	1.00353	1.58664	1.89156	1.35415	1.56715	-0.713879	0.64006	0.0293195	-0.383087	1.88584	1.60623	1.13869	2.01247	2.1835	1.8607	1.07986	2.8951	2.01145	1.25402	0.858673	1.4949	0.271224	1.32713	0.133958	1.70352	0.00484976	1.73209	1.78245	1.04344	1.86887	1.37771	1.45286	0.973454
905979	SN12C	NA	NA	NA	NA	NA	NA	NA	NA	NA	NA	NA	NA	NA	NA	NA	NA	NA	NA	NA	NA	NA	NA	NA	NA	NA	NA	0.657721	1.60523	1.41787	1.6228	1.32177	2.98113	1.99696	1.31973	NA	NA	-0.0470413	NA	NA	NA	NA	1.24204	0.970212	1.19649	2.00293	1.75171	NA	0.618451
905982	SNB75	-0.737465	1.87308	1.34377	2.10248	-0.891472	1.2554	2.5065	2.33891	1.03967	1.442	2.22108	2.25556	2.17518	1.69127	2.47133	1.47826	1.6832	2.10492	0.677965	2.13929	-1.25448	0.349453	0.33061	-0.00845742	2.07273	1.53361	1.86654	2.39159	2.51817	2.11626	1.61821	3.03264	2.56171	1.90081	0.938454	1.44794	-1.12687	1.98315	0.388977	1.05622	-0.904521	1.91847	2.22103	0.792551	1.68249	1.90263	1.34898	1.08721
909735	SNG-M	0.403057	1.0704	1.33891	1.79898	-1.00365	-0.013351	1.81405	0.825953	0.740747	0.954254	1.66131	1.42209	1.81066	0.227716	0.53608	1.24009	0.772937	1.49314	0.963027	0.886352	-1.09894	0.437874	0.0483845	0.380596	NA	1.16216	0.872721	1.559	1.79869	1.12667	0.421183	2.40543	1.54191	1.09628	0.15068	1.04559	-2.4063	0.636143	0.00923434	0.4545	-0.943048	0.662872	1.64156	0.0841136	1.90343	1.16911	0.245689	0.693425
1659823	SNU-1040	NA	NA	NA	NA	NA	NA	NA	NA	NA	NA	NA	NA	NA	NA	NA	NA	NA	NA	NA	NA	NA	NA	NA	NA	NA	NA	NA	NA	NA	NA	1.96087	2.58709	NA	NA	NA	NA	NA	NA	NA	NA	NA	NA	NA	1.44936	2.22595	1.96105	NA	0.782733
1240216	SNU-182	-0.115588	1.26721	0.711251	1.67371	-1.89521	0.157696	1.7851	1.72503	0.811	1.13781	NA	1.19149	1.19385	1.07096	2.02618	1.48055	NA	0.823014	0.142685	1.52476	-0.764146	0.268705	0.176875	-0.661337	1.87849	1.78158	1.32917	1.88361	2.0155	1.65413	0.718103	2.64977	2.17952	1.07135	NA	NA	-0.556335	NA	NA	NA	NA	NA	1.87616	0.680011	1.90478	1.53957	NA	0.213215
909736	SNU-387	0.333099	1.56766	1.10269	1.61594	-1.81387	0.941722	2.26663	1.86416	0.264591	0.929138	2.26663	1.36107	1.85349	1.30431	2.16928	1.56766	1.28582	1.2638	-0.0397823	0.458915	-1.29541	-0.0583363	-0.0526744	-1.67626	1.95712	1.76711	1.53463	2.08617	1.99715	1.9656	0.79488	NA	2.26663	1.13617	0.655444	0.59284	-0.593368	1.74438	0.445268	1.02854	-1.1435	NA	1.9651	1.58696	2.2028	1.90177	1.75839	1.2028
1240217	SNU-398	NA	NA	NA	NA	NA	NA	NA	NA	NA	NA	NA	NA	NA	NA	NA	NA	NA	NA	NA	NA	NA	NA	NA	NA	NA	NA	1.83977	1.95696	1.59746	1.22917	0.928835	2.83148	NA	NA	NA	NA	NA	NA	NA	NA	NA	NA	NA	0.423718	1.5677	1.60095	NA	0.193753
1660034	SNU-407	0.253517	1.59461	1.4477	1.8884	-1.55808	0.61393	2.29358	2.05341	0.581026	0.988642	2.16027	2.17713	1.81894	1.3303	0.907263	1.59461	0.410342	1.05752	0.426286	0.460607	-0.973419	0.152769	0.294266	-1.27832	1.99255	1.28013	0.690991	1.59329	1.1244	1.22	0.726758	2.50319	1.6969	1.73641	0.346627	1.24605	-0.294174	1.51188	0.468798	1.08665	-0.172576	1.28139	1.85637	-0.00619344	2.16363	1.92562	1.19558	1.15329
909737	SNU-423	0.860288	1.46389	0.719804	1.97838	-1.79154	0.983774	2.2516	2.25259	0.744757	1.13825	NA	1.46485	1.81074	1.48009	2.18678	1.5599	NA	1.35648	0.211762	1.08118	-1.1258	0.372345	-0.0375693	-0.809132	1.98377	1.88686	0.894679	2.10435	2.25798	1.628	1.24792	3.03516	2.2848	1.18787	NA	NA	-0.416657	NA	NA	NA	NA	NA	1.98377	0.23171	1.79516	1.36264	NA	-0.0113615
909738	SNU-449	1.05618	1.5431	1.55952	1.5113	-1.81002	0.271494	2.26735	1.55567	0.876244	0.824425	2.03923	2.19863	2.04794	1.35439	2.13838	1.34304	1.4747	1.75216	0.943541	0.738045	-1.06735	0.405647	0.056939	-0.715181	1.94845	1.86441	1.13036	1.79643	1.49321	1.96162	0.946633	3.0233	1.81114	1.1333	NA	NA	-0.399244	NA	NA	NA	NA	NA	1.94083	1.22889	2.20861	1.65551	NA	0.506648
909739	SNU-475	NA	NA	NA	NA	NA	NA	NA	NA	NA	NA	NA	NA	NA	NA	NA	NA	NA	NA	NA	NA	NA	NA	NA	NA	NA	NA	NA	NA	NA	NA	NA	NA	NA	NA	NA	NA	NA	NA	NA	NA	NA	NA	NA	NA	NA	NA	NA	NA
1660035	SNU-61	0.20705	1.86478	1.60247	2.58003	0.130434	0.682564	2.56819	2.50072	2.0838	1.88208	2.48008	2.56991	2.4011	1.74746	2.48414	1.80899	1.38284	1.93007	0.937776	1.57193	0.216826	1.29267	1.30162	-0.333815	2.19649	1.95761	1.72861	2.17272	1.67219	2.27053	1.9672	2.99926	1.44978	2.1693	NA	NA	1.24168	NA	NA	NA	NA	2.48492	2.27002	2.00969	2.31791	2.12408	NA	0.954416
1660036	SNU-81	0.210147	1.79331	1.79598	1.43339	-0.250374	1.15888	2.51639	2.17857	0.859521	0.769601	2.51347	2.49274	2.50203	1.81742	2.03028	1.6779	0.489911	1.5246	0.0433272	0.633125	-1.04748	-0.0256291	-0.267936	-0.882474	1.96754	1.28888	0.361322	2.24332	1.64204	1.94309	1.7854	3.02587	2.01215	1.61609	0.705595	1.29479	0.296332	2.11591	0.228755	1.87601	-0.44228	1.64801	1.75802	1.33392	2.4383	2.13727	1.25505	1.43307
910905	SNU-C1	-0.2061	1.69974	1.85897	1.57342	0.251424	1.10999	2.60857	1.51381	1.24957	0.759078	1.97893	2.50779	2.54102	1.42618	1.68384	1.24367	1.18146	2.21582	-0.021021	0.642111	-1.23222	-0.184773	-0.31263	-1.75576	2.30728	1.08054	1.19158	1.50171	1.48656	2.19445	0.201	2.88701	1.88599	1.57107	0.622678	0.708174	1.77865	1.4795	0.125517	1.5157	-1.05898	2.6114	2.18381	0.863264	2.17994	1.41128	NA	0.15809
909740	SNU-C2B	0.0801601	1.42444	1.63044	2.37203	-1.52814	0.0491742	2.13118	2.194	1.37811	1.4388	1.65084	2.28835	2.41225	0.875661	1.49759	1.59281	1.80132	2.10949	1.14818	1.59608	-0.818222	0.880175	0.376321	-0.624825	2.08597	0.830388	NA	NA	NA	NA	1.01523	2.96086	1.5661	0.771097	1.00046	1.73741	-0.5989	1.51856	1.16636	1.20188	-0.0181525	1.5807	1.89172	1.06545	2.3462	2.04517	2.3462	1.3462
1674021	SNU-C5	-0.62709	1.55787	1.3982	1.24742	-1.29596	0.320991	1.79987	1.2682	0.924003	0.624736	2.27296	1.71122	2.26868	0.984444	2.17425	1.5698	1.29442	1.6875	0.389967	0.669378	-0.592807	0.586602	0.353083	-1.41479	1.4517	1.87498	0.858071	2.08422	2.12828	1.70809	1.43079	3.02909	2.27296	1.78876	0.710046	1.26267	0.165246	1.89051	0.572614	1.28444	-0.480747	2.26983	1.97189	1.43288	2.21365	1.912	1.67132	1.21646
905965	SR	-1.12696	0.913059	1.21662	0.997453	-1.63354	0.612986	1.59903	NA	0.0605955	0.323272	NA	1.88731	1.74081	0.144861	0.146576	0.274699	0.248616	1.00514	0.599652	0.0834659	-1.57751	-0.117599	-0.619301	0.167092	0.83336	0.589535	0.559937	1.18289	1.13834	1.48893	0.322867	2.65445	1.13252	0.359626	-0.926508	-1.98959	-0.20746	0.77126	-0.0694831	0.527256	-1.04245	0.861025	0.754608	NA	1.32325	0.702874	0.723657	0.641923
910906	ST486	0.662301	1.16551	1.20162	1.40718	-0.321801	0.650227	1.54376	1.3504	0.715547	1.17159	1.80734	1.95162	1.93173	0.686266	1.64411	0.954847	0.74199	1.57744	1.28962	1.29872	-0.953875	1.11968	-0.168168	-0.226822	1.62465	0.867832	1.38252	1.55441	1.62868	1.65059	1.52026	2.73811	1.2502	1.42975	NA	NA	-0.420861	NA	NA	NA	NA	1.33393	1.40638	0.288672	1.73848	1.62119	NA	-0.145003
1299061	STS-0421	0.43558	1.5546	1.57089	2.23907	-0.736206	0.845356	2.23002	2.27462	0.509068	1.15575	2.27462	1.69596	1.31207	1.57565	0.714243	-0.948511	1.62981	1.96558	-0.00117079	1.28114	-0.95525	-0.170257	-0.243325	-0.647347	1.97262	1.80952	0.85868	2.09416	2.1368	1.05721	0.199385	2.62149	NA	0.851051	0.510006	1.22979	-0.284699	1.23072	0.131103	1.1617	-0.994075	1.14417	1.62467	0.861345	1.59446	1.65846	1.23541	1.1209
909742	SU-DHL-1	NA	NA	NA	NA	NA	NA	NA	NA	NA	NA	NA	NA	NA	NA	NA	NA	NA	NA	NA	NA	NA	NA	NA	NA	NA	NA	NA	NA	NA	NA	NA	NA	NA	NA	NA	NA	NA	NA	NA	NA	NA	NA	NA	NA	NA	NA	NA	NA
1331033	SU-DHL-10	-0.106112	NA	0.777565	0.945625	NA	NA	NA	1.14271	0.35974	0.367446	1.47657	1.37121	1.47655	0.777399	1.37926	0.726929	0.00332461	1.15068	-0.393159	-0.0263013	-1.73314	-0.401393	-0.781485	-0.125517	1.10834	0.721975	0.259065	1.24977	1.45479	1.16975	0.957249	2.29238	1.28001	0.80572	0.478698	1.3333	-0.380597	1.25797	0.454415	0.711566	0.45429	0.862599	1.07431	0.831143	1.33423	1.14567	1.07167	0.474408
1331034	SU-DHL-16	-0.405156	0.639045	0.850086	1.22629	-0.703585	0.223074	1.34394	1.38972	0.238983	0.713972	1.5274	1.54789	1.46231	0.60351	1.29082	0.793856	0.365594	1.22359	-0.348301	0.856004	-1.53948	-0.439707	-0.668632	-0.0911285	1.23675	1.08758	0.651139	1.05496	1.05322	1.2404	0.667705	2.28867	1.08032	1.2219	NA	NA	-0.621821	NA	NA	NA	NA	1.25202	1.02288	0.573102	1.32913	1.02966	NA	0.45828
1331035	SU-DHL-4	0.536086	0.839467	0.824456	1.53581	-0.174146	0.237438	1.53815	1.3887	0.655947	0.839227	1.46828	1.53845	1.49915	0.839486	1.43731	0.838141	1.14053	1.23744	0.0990817	1.14052	-0.687401	0.866124	0.107153	-0.0636229	1.23742	1.1372	0.806052	1.26733	1.24047	1.22184	1.13816	2.35429	1.25346	1.53844	NA	NA	-0.663285	NA	NA	NA	NA	1.5232	1.23741	1.23504	1.51072	1.23414	NA	0.536072
1331036	SU-DHL-5	0.226576	0.737846	0.914715	0.935634	-2.16146	0.138435	1.10113	1.56512	-0.0681265	0.199292	1.55587	NA	1.61369	0.611457	0.436989	0.791478	-0.12515	1.27128	-0.431824	0.318002	-2.11526	-0.951785	-0.994439	-0.383593	1.05898	1.08599	-0.340233	1.25743	1.32832	0.927908	0.159119	2.42335	1.22504	0.641578	NA	NA	-0.815053	NA	NA	NA	NA	0.802444	0.976412	-0.6927	1.05569	1.0419	NA	-0.455318
1331037	SU-DHL-6	0.568555	0.908101	0.908101	0.806864	-1.59018	0.0379978	1.18786	1.24524	0.112382	0.0711583	1.06496	1.60708	1.60707	0.428124	1.34782	0.873231	0.605971	0.433187	-0.878445	-0.80803	-1.89096	-1.48674	-1.23663	-0.370368	1.30604	1.20913	-0.451879	1.42669	1.034	1.02897	1.13973	2.36171	1.50778	0.79312	NA	NA	-0.813923	NA	NA	NA	NA	0.9503	1.30604	0.681861	1.5119	0.420868	NA	-0.112471
1331038	SU-DHL-8	0.788787	NA	1.29533	1.9945	NA	NA	NA	1.8691	1.49735	1.28841	1.99277	2.00394	2.00437	1.30547	1.89194	1.19002	0.714532	1.70686	1.58388	1.39537	-0.821676	1.19998	-0.00472334	0.359076	1.47749	1.43769	NA	NA	NA	NA	1.41874	2.79164	1.72392	1.99061	0.71627	1.60369	-0.0819719	1.57758	0.74247	0.953242	-0.251429	1.3961	1.70097	1.10548	1.81887	1.51458	1.15499	0.871987
1240218	SU8686	-0.899953	1.50306	1.60337	2.01993	-1.9961	0.234503	2.27714	2.21398	1.45026	1.06262	2.16174	1.35046	2.29144	1.05449	1.80082	0.429273	1.56339	1.84214	NA	NA	NA	NA	NA	NA	NA	NA	1.75898	1.90742	1.74978	1.96149	1.83798	1.84882	1.78831	1.45384	1.1378	1.08849	-0.0672056	1.6991	0.9701	0.962087	-0.362245	1.53173	1.68257	1.93217	2.24554	1.94175	1.4559	1.24554
1240219	SUIT-2	0.337084	1.39324	0.564997	2.1691	-1.59533	0.130081	2.0664	2.13454	0.840056	1.48129	1.70711	1.72996	1.84988	0.595457	0.986968	0.894809	1.2049	1.78473	0.808546	-0.278624	-1.25205	0.414488	-0.136255	-1.81202	1.7964	-0.486432	1.57015	1.84573	1.77398	1.62749	0.91497	2.4587	1.4724	1.14643	NA	NA	0.197335	NA	NA	NA	NA	2.08021	1.61075	1.05947	2.1387	1.83557	NA	1.1387
1247871	SUP-B15	0.89705	0.739787	1.28071	1.29839	-0.451153	0.677631	1.32333	1.6348	0.101405	0.495191	1.68557	1.89878	1.91478	1.19344	0.0751147	0.761456	0.331286	1.67865	0.397587	0.523545	-1.59166	-0.0043187	-1.02928	-0.469339	1.42735	1.39171	0.548127	1.78	1.29853	1.3813	NA	NA	1.35827	0.413751	NA	NA	-0.419313	NA	NA	NA	NA	1.63869	0.349275	NA	NA	NA	NA	NA
910209	SUP-B8	0.569909	1.45726	1.35686	1.33416	-1.19734	0.852358	1.89313	0.699964	0.397932	0.406969	2.15623	2.13088	2.15623	0.22153	1.84419	0.83229	0.719284	1.05559	0.334929	0.212946	-1.34832	0.129221	-0.711245	0.485542	1.8552	1.75829	0.693214	1.97578	1.32889	1.68164	1.67711	2.93167	1.85726	0.560978	NA	NA	0.379192	NA	NA	NA	NA	1.24953	1.8552	0.997565	1.96242	1.59884	NA	0.941219
1331039	SUP-HD1	-0.347571	0.845647	1.26752	1.20184	0.210992	0.508486	1.53713	1.67709	0.23758	0.617177	1.91385	2.04901	1.65129	0.832643	0.469057	0.922162	1.28822	1.57151	0.782116	0.751146	-1.11207	0.219547	-0.0638001	0.404057	1.65517	1.45242	1.099	1.71228	1.8399	0.991113	0.636398	2.82644	1.90941	1.55075	NA	NA	-0.511951	NA	NA	NA	NA	-0.658988	1.66368	1.52002	1.93683	1.51606	NA	0.986189
1331040	SUP-M2	-0.402139	0.970659	0.970608	0.83925	-1.53062	0.344748	1.17072	1.47211	0.00856416	0.672403	1.66963	1.66962	1.50457	0.907963	0.441481	0.961883	0.125991	0.755305	0.914764	0.919569	-1.31108	1.13464	-0.26312	0.0485137	1.36786	1.24779	1.31749	1.36485	1.53721	1.36015	-0.183248	2.47752	1.32313	0.870643	NA	NA	-0.676558	NA	NA	NA	NA	0.68823	0.857842	0.152087	1.20839	0.814237	NA	0.582242
909743	SUP-T1	0.405018	0.988535	1.22047	1.92369	-0.0093809	0.671419	1.51944	1.42742	0.893943	1.19641	1.86533	1.10823	1.86574	0.988896	1.58156	0.948887	0.981144	1.42492	0.515119	1.3912	-0.968815	0.0907547	-0.0475063	0.38708	1.55187	1.16045	1.35178	1.82532	1.35343	1.5186	1.34964	2.75396	1.39132	1.67024	NA	NA	0.157317	NA	NA	NA	NA	1.85676	1.6058	0.559464	1.602	1.5274	NA	0.120977
909745	SW1088	NA	NA	NA	NA	NA	NA	NA	NA	NA	NA	NA	NA	NA	NA	NA	NA	NA	NA	NA	NA	NA	NA	NA	NA	NA	NA	0.261382	2.22319	2.0371	1.99865	0.857208	3.1459	1.95084	0.464483	NA	NA	-0.246987	NA	NA	NA	NA	1.33091	2.08713	-0.104912	1.73182	1.1127	NA	0.822115
909746	SW1116	NA	NA	NA	NA	NA	NA	NA	NA	NA	NA	NA	NA	NA	NA	NA	NA	NA	NA	NA	NA	NA	NA	NA	NA	NA	NA	1.62556	2.45148	2.48379	1.36655	1.12922	1.7124	1.80475	2.42349	NA	NA	0.997495	NA	NA	NA	NA	1.7214	2.27662	1.56923	2.5333	2.29087	NA	1.58653
1299062	SW1271	0.845631	1.60441	1.59099	2.08785	-1.39246	1.00235	2.30338	1.47518	0.60512	1.43267	2.30338	2.0721	2.29804	NA	2.12752	1.2374	NA	1.63845	1.32046	1.36726	-0.45702	0.801762	0.157474	-1.30139	0.990635	1.74545	1.73431	2.12293	2.30338	1.58158	0.772111	2.35734	2.04337	1.45511	0.833843	2.20109	-0.0519734	2.1139	0.91824	1.47655	0.424936	1.64589	1.76135	0.890934	2.15114	1.91106	2.23992	0.728299
909744	SW13	0.425725	1.44466	1.02075	1.64332	-2.11762	-0.763276	1.75104	2.10787	1.23206	0.992564	1.4992	2.01609	2.15331	0.715915	1.76066	1.45282	1.45201	1.7802	NA	NA	-1.2069	0.83229	-0.0622067	0.110742	NA	NA	0.858025	1.8257	0.681589	1.86108	0.706196	2.85932	1.00598	0.925607	NA	NA	-0.882687	NA	NA	NA	NA	NA	1.38224	0.609359	1.12565	1.46305	NA	0.545669
909747	SW1417	0.196498	1.69537	0.971217	2.13479	-0.29474	0.428184	2.33392	1.43306	2.1068	1.44272	2.0983	1.90298	2.10419	1.55476	1.68679	1.70442	1.6139	1.9579	1.08754	1.35285	0.41688	1.44608	1.05936	-0.752755	1.65845	0.455491	1.18707	1.99172	1.84133	0.973082	1.00908	3.11949	2.163	1.71349	NA	NA	0.102197	NA	NA	NA	NA	1.4366	2.10637	1.55963	2.34475	2.04647	NA	0.170857
909748	SW1463	NA	NA	NA	NA	NA	NA	NA	NA	NA	NA	NA	NA	NA	NA	NA	NA	NA	NA	NA	NA	NA	NA	NA	NA	NA	NA	2.55096	2.15943	1.34518	2.50159	1.6972	2.32196	2.36982	2.07994	NA	NA	1.55858	NA	NA	NA	NA	2.86139	2.55365	1.4951	2.74879	2.4562	NA	1.62985
1240220	SW156	NA	NA	NA	NA	NA	NA	NA	NA	NA	NA	NA	NA	NA	NA	NA	NA	NA	NA	NA	NA	NA	NA	NA	NA	NA	NA	0.359069	1.85892	0.959862	1.83139	1.68602	1.82315	1.11469	0.467258	NA	NA	-0.463699	NA	NA	NA	NA	1.58549	1.24724	0.467279	1.3056	1.93371	NA	1.23481
724878	SW1573	-0.604085	1.31441	1.67609	2.09269	-1.91088	0.889175	2.02208	2.17083	1.10249	1.30339	2.36237	1.84899	2.08511	0.668932	1.34091	1.50015	1.05701	1.42878	1.10426	1.03572	-0.91366	0.462984	0.285783	0.12263	1.68642	1.32271	0.583036	1.87083	1.24154	1.91438	0.604032	2.58992	1.004	1.09657	0.569806	1.0878	-0.467584	2.13097	0.502937	1.48381	-0.668404	1.73152	0.924644	0.975397	2.02533	2.09131	1.71558	1.37645
909749	SW1710	-0.575814	1.38945	1.30748	1.19498	-2.17227	0.404448	1.89548	1.48338	0.451274	1.14336	1.64924	1.61855	1.78728	0.524765	1.92324	0.949398	0.60042	0.130513	0.313465	0.105868	-1.66902	-0.0137052	-0.156012	-0.539164	1.52691	0.444346	-0.0226284	1.41257	1.14351	1.23544	1.19862	2.47778	1.6975	0.893721	0.521415	1.64196	-0.357016	1.37478	0.231073	0.958215	-0.874809	1.34437	1.08648	0.0308072	1.15873	1.44831	0.689819	0.759235
909750	SW1783	-0.465457	1.30616	1.05095	1.8299	-0.810752	0.726826	2.02556	2.0063	0.616271	0.804384	1.78201	1.91698	1.92229	0.637299	1.91939	1.09943	1.35341	1.35598	0.834231	1.6288	-1.01268	0.457043	0.264959	0.29736	1.59701	1.57299	0.675322	1.52422	1.38683	1.63721	1.49447	NA	1.58187	0.93732	0.836697	1.7027	-0.633975	1.91964	0.791085	1.99234	-0.286441	0.986005	1.69761	0.624766	1.12342	1.60886	1.99898	0.997847
910907	SW1990	NA	1.61745	NA	NA	-2.32363	0.703259	2.36242	NA	NA	NA	NA	NA	NA	NA	NA	NA	NA	NA	NA	NA	NA	NA	NA	NA	NA	NA	1.82376	2.19245	2.03005	2.07188	1.33926	2.31316	2.37291	1.35992	NA	NA	0.216034	NA	NA	NA	NA	1.39904	2.07188	1.53507	1.98617	2.00511	NA	0.350042
910908	SW403	-0.0917096	0.630515	1.77199	2.31336	0.422278	0.0605854	2.2288	2.14939	1.48983	1.78675	2.29841	2.46011	2.47865	1.76929	2.36412	1.13606	0.439773	1.81141	0.834812	1.04985	-1.36292	0.693414	0.456971	-1.94217	2.16929	1.31593	1.83786	2.14527	2.32421	2.12403	-0.213385	2.91265	1.84385	1.82991	NA	NA	0.884736	NA	NA	NA	NA	2.39195	2.09077	1.21019	1.79231	1.85854	NA	0.805194
909751	SW48	-1.43186	1.23254	0.977124	1.50844	-0.899319	-0.564811	2.0489	2.06512	0.310947	1.24107	1.43603	1.96169	2.08657	0.604427	1.14224	1.13113	0.085779	1.53201	0.965673	0.865522	-0.816609	0.557079	-0.0578756	-0.346697	1.79767	1.05579	1.07237	1.90558	1.44171	1.01877	-0.139597	1.76461	1.98342	1.52482	-0.21101	0.423255	-0.59162	1.16445	0.54876	0.958442	-0.693334	0.726131	1.39134	-0.0914655	1.92557	1.66166	1.13921	0.976605
905962	SW620	-0.781622	1.0649	1.2565	1.95497	-1.80168	0.59152	1.95502	1.95547	0.657757	1.10447	1.95547	1.87419	1.87882	1.2565	1.85813	1.2565	0.899064	1.65088	1.40898	0.212736	-0.759357	1.48594	0.528453	-1.62069	1.65261	1.43539	1.10102	1.69008	1.62793	1.61145	0.833294	2.68207	1.69532	1.4202	0.285674	1.37784	-0.188703	1.77827	0.62069	0.921019	-0.132065	0.831855	1.1317	0.867794	1.59617	1.56136	1.79311	0.925265
909753	SW626	-0.470169	1.5496	1.05451	2.15954	-1.24959	0.627007	2.12547	2.2974	1.36716	1.2457	2.1716	2.29985	2.32242	NA	2.23002	1.62796	NA	1.98567	1.3353	1.10039	-0.801805	0.775461	0.605382	-1.73528	1.85652	1.89394	1.78515	2.14648	1.78262	1.24334	0.829871	2.81157	2.26389	1.43472	0.609726	1.3	-0.396703	1.6878	0.540485	1.20785	-0.415494	1.45987	2.0259	0.955055	1.51428	1.80563	1.84912	1.24787
909754	SW684	-1.14206	1.90748	1.98964	2.20079	0.184287	0.67757	2.03025	2.68252	1.3059	1.11535	2.61936	2.63374	2.53454	1.71964	2.54593	1.92983	2.2875	2.38729	1.87291	1.8134	-0.545404	0.586632	0.171795	0.532384	2.38758	1.72615	0.958435	1.91646	1.62003	1.01125	2.09209	2.9438	2.67618	NA	1.67073	2.39446	0.0793232	2.43118	1.12026	1.71773	-0.0593315	1.44491	1.96443	1.51779	2.60772	2.30669	2.28272	1.60772
724839	SW756	-0.366682	1.66415	0.501296	2.26122	-2.2967	0.561717	2.24929	2.36912	1.22308	1.42537	2.36912	0.871656	1.30489	NA	2.19427	1.62399	1.16872	0.921416	0.733951	1.769	-0.397727	0.752743	0.636049	-1.4281	1.99993	0.756736	NA	NA	NA	NA	1.29973	2.38025	1.7329	1.05984	NA	NA	-0.881268	NA	NA	NA	NA	1.20367	2.06809	0.865398	2.10912	2.00304	NA	0.531584
687457	SW780	-1.36279	1.55208	1.06343	1.8016	-1.51706	0.616769	2.25352	1.82582	0.56036	1.45065	2.05236	1.59623	1.65754	0.539534	0.433879	0.337713	0.478681	1.64507	0.837585	-0.0203196	-1.57732	0.57784	-0.182305	-1.05448	1.86166	-0.244146	0.735841	1.70082	1.71033	1.70447	0.620878	2.2666	1.86949	0.846451	NA	NA	0.788068	NA	NA	NA	NA	1.02744	1.94509	1.1827	2.19321	1.14799	NA	0.533506
909755	SW837	NA	NA	NA	NA	NA	NA	NA	NA	NA	NA	NA	NA	NA	NA	NA	NA	NA	NA	NA	NA	NA	NA	NA	NA	NA	NA	1.32346	2.31224	2.19201	2.0744	1.035	2.53411	1.73504	1.95076	NA	NA	0.188513	NA	NA	NA	NA	1.9337	2.02858	2.04454	2.13245	1.81552	NA	1.3586
909756	SW872	NA	NA	NA	NA	NA	NA	NA	NA	NA	NA	NA	NA	NA	NA	NA	NA	NA	NA	NA	NA	NA	NA	NA	NA	NA	NA	0.342596	1.63813	1.40876	1.67099	0.535418	2.1393	1.26971	1.05476	0.591147	0.96845	-0.904354	1.16539	1.26853	0.698635	-0.208855	1.01367	1.58728	-0.120295	1.67653	1.3772	1.83129	0.925475
724879	SW900	-0.14616	NA	1.25471	2.07159	NA	NA	NA	1.33038	0.945003	1.2032	1.62612	2.23925	1.93753	0.623794	0.828959	1.02953	1.13878	1.42701	NA	NA	-0.904194	1.13566	0.0691718	0.357622	1.98457	NA	1.10935	2.05692	2.24841	1.8947	0.856074	2.93875	1.71746	0.345858	NA	NA	0.435603	NA	NA	NA	NA	1.75767	1.28238	1.04791	2.24665	1.71907	NA	1.19052
909757	SW948	0.995793	1.9797	1.97322	2.679	0.931712	1.3721	2.63405	2.50907	1.53722	1.98003	1.88136	2.40071	2.64629	1.97564	2.4116	0.921185	1.77102	2.09109	1.47555	1.94988	0.410294	2.22385	1.82953	-0.484182	1.12792	1.46404	2.06242	2.48813	2.23549	1.97405	1.45647	3.17019	2.65422	2.21985	0.870743	2.33352	1.46182	2.59641	2.59641	2.59641	0.868906	2.67849	2.37797	2.20941	2.59641	2.29178	2.59641	1.56938
924247	SW954	-0.49645	1.30959	0.982576	1.50703	-1.74864	-0.42794	1.67366	1.71641	0.595808	1.27375	1.68387	1.30464	1.27577	-0.606025	0.522866	0.698344	-0.0511757	0.831989	0.524033	-0.182991	-0.699754	0.569181	0.288686	-0.67341	1.68635	-0.0660433	1.52777	1.81397	1.65523	0.81354	NA	2.79147	1.80356	0.85025	NA	NA	-0.325948	NA	NA	NA	NA	0.666591	0.696393	NA	NA	NA	NA	NA
909758	SW962	-1.34565	1.47927	0.779539	1.53124	-1.30809	0.37006	2.04345	2.30499	0.391659	0.321765	1.77727	2.14343	2.18548	1.5783	1.77382	-0.207984	1.05856	1.71123	0.642502	-0.21122	-1.79006	0.15712	-0.285492	-0.48374	2.04936	0.451879	-0.0423824	2.01167	2.31677	1.41458	0.735133	2.68263	2.08063	1.4499	NA	NA	-0.475501	NA	NA	NA	NA	1.05215	1.41848	0.315112	1.59313	1.03467	NA	0.519904
909759	SW982	-1.40972	1.14217	1.41573	1.34598	-2.04314	0.813671	1.62996	0.687502	-0.00241261	0.642069	1.87875	1.91302	1.84376	0.943612	0.579566	1.32842	0.675308	1.8045	1.57804	0.3523	-1.29085	0.473969	-0.245738	-0.397713	0.796595	0.571467	0.316763	1.75767	1.98571	1.36542	0.737098	2.68646	1.50128	0.757187	0.240906	1.0702	-0.841251	1.29712	0.105439	0.819252	-0.899267	1.14451	0.804131	-0.405513	1.28832	1.43689	0.539514	0.664724
724812	T-24	NA	NA	NA	NA	NA	NA	NA	NA	NA	NA	NA	NA	NA	NA	NA	NA	NA	NA	NA	NA	NA	NA	NA	NA	NA	NA	0.709349	1.24942	1.10338	1.1026	1.35121	2.46871	1.63923	1.14024	0.760221	1.41298	-0.439439	1.99358	0.896788	0.913654	-0.361074	0.818618	1.25171	0.432878	0.97112	1.73064	NA	1.03332
1299064	T-T	-1.19115	1.36373	1.21522	1.11864	-1.89801	-0.74517	1.88149	1.08797	0.550937	0.594388	1.65665	1.09015	1.63019	0.480999	1.95583	1.40242	0.654835	1.55955	0.529706	0.447605	-0.967542	0.0213123	0.0488527	-0.544221	1.36638	1.28794	0.428296	1.50876	1.2405	1.08115	0.634314	2.0263	1.64918	1.00764	NA	NA	-0.53148	NA	NA	NA	NA	1.26644	1.80347	0.655448	1.02489	1.75664	NA	1.02833
905945	T47D	1.10657	1.68801	1.53987	1.96064	-1.77802	0.293342	2.49494	2.61261	1.87024	1.28922	2.56605	2.23014	2.39415	1.83296	1.78196	1.9029	1.33424	1.77848	-0.516755	0.0814317	-1.12569	-0.246219	-0.544462	0.904744	2.31158	1.92214	0.0272523	1.29672	1.36648	1.39335	1.00263	3.26869	1.39363	1.10275	NA	NA	-0.141591	NA	NA	NA	NA	1.59147	1.31742	0.749177	1.39722	0.42981	NA	0.645467
909761	T84	0.713816	1.52774	1.4727	2.15927	-0.175909	0.562856	2.22671	2.19257	1.92568	1.49222	2.17677	2.20745	2.02298	1.46434	2.1298	1.52774	1.74848	1.92128	1.81816	1.82877	0.127891	1.82707	1.39308	0.480227	1.92556	1.63766	1.26572	1.92754	1.86535	1.19792	0.723086	NA	1.40052	1.99963	0.773709	1.03369	0.838046	2.17166	1.73259	1.49986	0.619469	1.40597	1.75653	0.878947	1.70533	1.87959	2.18289	1.16501
687586	T98G	-1.28731	1.34	1.03451	1.86826	-1.49707	0.620064	1.95751	1.23944	0.390327	1.12243	2.03288	2.01735	1.91908	0.476127	1.64205	0.89959	0.598756	0.156991	0.469789	0.146654	-1.51762	0.167803	-0.0388536	0.07296	1.7349	0.989761	0.716456	1.64243	1.75671	1.71497	0.544298	2.46392	1.66029	0.764616	NA	NA	-0.157465	NA	NA	NA	NA	0.991149	1.26758	0.458326	2.00487	1.70384	NA	1.00487
1299066	Takigawa	-1.67092	1.53638	1.28406	1.81199	-2.31666	-1.45231	1.70452	1.72827	0.574911	1.39948	2.23678	1.94586	1.99835	0.617012	1.70241	1.5347	0.830894	1.26322	-0.0882895	0.751598	-1.04671	0.237025	-0.240265	-0.694265	1.84872	1.26086	1.4654	2.05632	1.2881	1.65621	NA	NA	1.57974	0.861671	NA	NA	-0.965892	NA	NA	NA	NA	0.549766	1.36155	NA	NA	NA	NA	NA
909762	TALL-1	NA	NA	NA	NA	NA	NA	NA	NA	NA	NA	NA	NA	NA	NA	NA	NA	NA	NA	NA	NA	NA	NA	NA	NA	NA	NA	NA	NA	NA	NA	NA	NA	NA	NA	NA	NA	NA	NA	NA	NA	NA	NA	NA	NA	NA	NA	NA	NA
1299067	TASK1	0.177553	0.980925	1.09378	1.18489	-1.6145	0.586481	1.3533	1.16066	0.677879	0.591094	1.64735	1.6208	1.85086	NA	1.49379	0.859969	NA	1.03863	0.848957	0.445651	-0.962973	0.365435	-0.103251	0.261188	0.996929	1.21402	0.852666	1.57928	1.50227	1.4677	0.787914	2.51782	1.68641	1.33434	0.334588	1.68101	-0.946283	1.4422	0.294242	1.0942	-0.637427	1.26488	1.36643	1.09652	1.58989	1.51024	0.900365	0.786205
1240221	TC-71	-0.550211	NA	1.11931	1.58054	NA	NA	NA	1.27743	0.251464	0.87028	1.64852	1.25516	1.8644	1.16543	1.76598	1.06136	0.170196	1.48864	0.971052	0.795543	-1.16889	0.374015	-0.116663	0.149932	1.43969	1.46465	1.30585	1.65133	1.10424	1.54631	0.241262	2.51522	NA	0.91542	0.447421	0.366143	-0.581045	1.38567	0.0130828	0.77576	-1.08429	0.949438	0.920983	0.707261	1.3712	1.15382	0.182201	0.78317
946357	TC-YIK	-0.0486333	1.18457	1.15819	1.53687	-1.05785	0.0656147	1.61173	1.49329	0.322785	0.798627	1.92354	1.64099	1.84415	1.11223	1.83283	0.978089	0.0385431	1.54112	1.07843	1.53157	-0.779155	0.533851	-0.141237	-0.192082	1.56493	1.53156	1.25741	1.45875	1.06999	1.06886	0.36762	2.72032	1.11664	1.17206	NA	NA	-0.393867	NA	NA	NA	NA	1.18416	1.62359	-0.172582	0.411601	1.25141	NA	-0.861278
687459	TCCSUP	-1.18691	NA	1.15379	1.8508	NA	NA	NA	1.49562	0.886786	1.25031	1.70506	2.29383	2.28426	0.802677	1.86189	1.02539	0.94494	1.94754	1.29638	0.980336	-1.24657	0.586764	0.305694	0.26049	1.98825	1.58101	1.02224	1.7102	1.82456	1.7642	1.23422	2.19615	1.64989	0.773928	NA	NA	-0.548166	NA	NA	NA	NA	1.21662	1.65265	0.964147	1.87343	1.90111	NA	1.10939
753621	TE-1	-0.940174	1.48194	1.69739	2.15633	-1.28354	-0.439536	2.1332	2.05115	1.08446	1.41604	2.21354	2.39255	1.64911	0.802922	2.28586	1.69789	1.19583	1.09748	1.35824	1.9984	-0.564173	0.702238	0.498579	-0.0829524	2.09583	1.21828	0.802471	1.7808	1.16752	1.13986	0.680328	2.11269	1.47599	1.69196	0.506489	0.466498	-0.0600018	1.77073	0.561825	1.27329	-0.168849	1.03369	1.00184	1.11051	2.06353	1.6969	1.49886	0.91303
753622	TE-10	-0.44374	NA	1.39373	1.94245	NA	NA	NA	2.09382	0.972038	0.922379	1.83463	2.09382	2.09382	0.713122	1.88555	1.39161	0.966358	1.73923	1.3013	0.756998	-0.4893	1.0901	0.78761	-0.0216663	1.79034	0.92938	0.895503	1.86138	2.05623	1.78985	0.913375	2.26799	1.44386	1.16884	0.347106	1.32123	0.0413406	1.32029	0.327695	0.992166	-0.677855	1.22592	1.02021	0.49077	1.65748	1.27108	1.26401	0.990816
946354	TE-11	-1.02213	1.27457	1.31545	1.37658	-0.895999	0.0115452	1.91997	1.20567	0.23392	1.06588	2.02068	1.77113	1.88336	0.477151	1.38235	1.25111	0.284415	1.04213	1.41171	0.640777	-1.09351	0.626759	0.428621	-0.361805	1.71752	0.566125	0.873875	1.64387	1.41531	0.538701	0.272827	2.72827	1.81218	1.13166	NA	NA	-0.44406	NA	NA	NA	NA	0.934716	1.14489	0.568258	1.46362	1.39209	NA	0.987015
946356	TE-12	-0.622091	1.49974	1.43731	1.74736	-1.86579	-0.620311	1.45696	1.38514	1.23048	1.03259	2.22957	1.89	2.04463	0.850084	2.21721	1.50502	1.25773	1.92935	1.2588	1.43716	-1.07254	-0.0818827	0.00224218	-0.891135	2.04351	0.226493	1.37565	2.0355	1.97393	1.66655	0.340365	2.68027	1.76862	1.34043	0.686857	1.1174	-0.596862	2.20789	0.377631	1.73341	-0.442445	1.12901	1.88914	1.34269	2.05646	1.82472	2.10236	1.27441
753614	TE-15	-0.884573	1.56102	1.48551	1.38259	-0.278075	-0.980005	2.2729	1.3284	0.785009	1.16535	2.09021	2.26124	2.10159	0.82158	1.98215	1.03061	0.950376	1.87541	0.460357	0.618667	-0.914722	-0.249523	-0.0992796	-1.84453	1.71826	1.42314	1.20524	1.36481	2.00144	1.29759	1.71918	2.59918	1.18793	1.41962	NA	NA	-0.0943993	NA	NA	NA	NA	1.06439	1.73654	1.73848	2.17392	1.57953	NA	0.949112
1503371	TE-4	-1.71192	1.25472	1.04787	1.3251	-1.84429	-2.19919	1.81024	1.9861	0.817638	0.641787	2.09308	1.48113	1.97622	NA	1.98944	NA	0.605795	1.12539	0.231561	0.831742	-1.16241	0.239256	0.267057	-0.564731	1.63709	1.72456	1.73395	1.18337	1.72685	1.81291	1.03357	2.89019	1.79332	1.04813	0.457551	1.38235	-0.543127	1.92818	0.111916	2.06805	-0.735158	0.817649	1.82147	0.828366	1.50297	1.18301	2.07175	0.970025
924248	TE-441-T	NA	NA	NA	NA	NA	NA	NA	NA	NA	NA	NA	NA	NA	NA	NA	NA	NA	NA	NA	NA	NA	NA	NA	NA	NA	NA	NA	NA	NA	NA	NA	NA	NA	NA	NA	NA	NA	NA	NA	NA	NA	NA	NA	NA	NA	NA	NA	NA
735784	TE-5	0.288546	1.59494	1.43619	1.91179	-1.81935	0.243435	1.80052	2.16711	1.23842	1.06475	2.13468	2.2358	2.17054	1.45771	1.90139	1.42324	1.39449	1.7119	0.533148	0.643224	-1.32062	0.956774	-0.128322	-0.194095	1.63469	0.87238	1.12581	1.42908	1.9494	1.92389	1.79807	2.01305	1.98227	1.37454	0.954933	1.12751	0.032967	1.86188	0.396024	1.13698	-1.37592	1.84374	1.33571	1.43548	1.72014	1.73657	1.423	1.18479
946355	TE-6	-0.61708	1.69809	1.2149	2.01671	-0.980102	-0.551055	2.37351	2.3863	0.926733	1.26625	2.33731	1.82072	2.34708	1.24808	1.93952	0.467063	1.64221	0.921999	0.710334	0.835537	-0.547744	0.605861	0.252088	-0.573493	1.68507	1.50099	0.940434	1.38132	1.48117	0.633072	1.65683	2.6263	1.46041	1.23728	NA	NA	0.989246	NA	NA	NA	NA	1.40538	1.90531	1.43809	2.3376	1.86194	NA	1.3376
753623	TE-8	-0.859324	1.45543	1.46483	1.61896	-2.0193	-0.136504	1.65689	1.55007	0.34281	1.18772	2.04197	2.0708	2.1708	0.681693	1.93207	1.11502	0.500484	1.35347	0.958387	0.0271844	-1.1613	0.428079	0.137291	-0.710665	1.86924	0.564377	0.796123	1.87963	1.60977	0.970481	0.416481	2.94093	1.03475	0.880387	0.445218	2.11604	-0.738762	1.60786	0.309988	1.39267	-0.403041	1.02376	0.903845	0.537249	1.11215	1.76549	1.15337	0.841783
946353	TE-9	-0.605954	1.49482	1.46262	1.8693	-1.01524	-0.0391226	1.91336	1.94649	0.659349	0.94599	1.68101	1.73818	1.90217	0.637231	1.88293	0.901112	0.489436	1.40495	1.72546	1.29653	-0.367284	1.47333	0.748305	0.0577594	0.980189	1.51921	0.865156	1.9143	1.3801	1.87162	0.880331	2.57973	1.25523	0.914041	0.552398	1.14223	-0.580095	1.97056	0.655419	1.35156	-0.557126	0.932525	1.08653	1.05029	1.85927	1.63506	2.1225	1.14356
1331043	Tera-1	NA	NA	NA	NA	NA	NA	NA	NA	NA	NA	NA	NA	NA	NA	NA	NA	NA	NA	NA	NA	NA	NA	NA	NA	NA	NA	NA	NA	NA	NA	NA	NA	NA	NA	NA	NA	NA	NA	NA	NA	NA	NA	NA	NA	NA	NA	NA	NA
1331044	TF-1	NA	NA	NA	NA	NA	NA	NA	NA	NA	NA	NA	NA	NA	NA	NA	NA	NA	NA	NA	NA	NA	NA	NA	NA	NA	NA	NA	NA	NA	NA	NA	NA	NA	NA	NA	NA	NA	NA	NA	NA	NA	NA	NA	NA	NA	NA	NA	NA
909770	TGBC11TKB	-0.762207	1.32498	1.2287	1.43747	-0.206926	0.629465	1.89884	1.88235	0.867903	1.04291	1.78796	2.03247	1.89794	1.29715	1.92968	1.25775	1.11032	1.71583	1.63431	1.62958	-0.609528	0.830864	0.230618	-0.944251	1.71289	1.63102	1.7026	1.47287	1.71834	1.61567	1.29485	2.55328	1.26637	1.52577	NA	NA	0.398068	NA	NA	NA	NA	1.45468	1.55723	1.1314	1.49904	1.35546	NA	0.573101
909769	TGBC1TKB	-1.26144	1.36775	1.13557	1.5992	-1.41308	0.775515	2.04469	1.89805	1.15493	1.11564	2.0107	2.05553	1.89592	0.949532	1.95867	1.46964	1.18505	1.29254	0.922821	0.552124	-1.62522	0.465171	0.0108451	0.00611167	1.85751	0.945031	-0.141722	1.62054	1.82415	1.8649	0.608447	2.70814	NA	1.42028	0.310288	1.38445	0.0425401	2.11689	0.672615	1.60397	-0.883685	1.66248	1.6155	1.06109	1.69046	1.82603	2.08112	1.12706
910695	TGBC24TKB	NA	NA	NA	NA	NA	NA	NA	NA	NA	NA	NA	NA	NA	NA	NA	NA	NA	NA	NA	NA	NA	NA	NA	NA	NA	NA	0.817252	1.85243	1.39652	1.08957	0.0562939	2.09308	1.89794	0.996649	NA	NA	-0.439077	NA	NA	NA	NA	1.22464	1.2318	1.51314	1.41786	1.73225	NA	0.933496
910780	TGW	0.905507	1.18884	1.13971	1.39517	-1.73838	0.624728	1.48336	1.80118	0.204555	0.9704	1.94111	1.9092	1.88974	0.552735	1.58714	1.24479	0.526603	1.12466	0.557439	0.00649542	-1.19865	0.0671372	0.0115114	-0.327082	1.64659	1.44017	1.08624	1.76434	1.85932	1.62484	0.548383	2.49838	1.85874	1.15152	0.630714	0.928059	-0.311207	1.91431	1.92011	1.53357	0.984589	1.12992	1.28128	0.239287	1.58435	1.57964	1.80304	0.650635
909771	THP-1	0.199206	1.31993	1.30721	1.64699	0.0552449	0.731316	1.93387	1.65504	1.72814	0.736185	2.03224	1.97823	1.93598	1.30395	1.93283	1.33335	1.63433	1.72966	0.603092	1.11515	-0.695893	0.193812	-0.186695	-0.346886	1.72883	1.63441	0.837384	1.85189	1.28096	1.7313	1.14946	2.8201	1.23207	1.6495	NA	NA	0.145483	NA	NA	NA	NA	1.65583	1.72295	1.18365	1.82357	1.68058	NA	1.00187
910696	TI-73	-1.64797	0.516664	1.30349	2.10288	-1.80685	-1.1717	1.59733	0.723071	0.342476	0.697089	2.04095	1.8094	2.17016	0.652883	2.04957	1.29952	0.663211	1.421	0.667337	0.478893	-1.54204	0.631752	-0.276453	0.331095	1.2369	1.02424	NA	NA	NA	NA	NA	NA	NA	NA	NA	NA	NA	NA	NA	NA	NA	NA	NA	NA	NA	NA	NA	NA
1331045	TK	0.762367	1.15587	1.31948	2.01845	-1.12232	0.683943	1.94122	1.46441	1.58332	1.31948	1.99766	0.78628	2.01845	0.819787	1.92154	1.31948	1.15117	1.38536	0.491115	1.62051	-0.977083	0.169367	-0.409743	0.416235	1.71742	1.6159	1.03092	1.82883	2.01845	1.55045	1.00583	2.52581	1.16463	1.08081	0.542178	1.3124	-0.234088	1.86605	0.729257	1.56837	0.0427593	1.22416	1.71742	1.078	1.70416	1.62224	1.04934	0.806636
905980	TK10	-0.913759	1.42631	1.56957	1.71307	-1.32251	-0.82955	1.82073	1.55617	0.834602	0.906292	1.74097	2.27267	2.09527	0.958236	1.87868	1.06348	1.30793	1.72507	0.836731	0.370382	-0.952883	0.201495	0.106522	-0.493278	1.97294	0.658581	0.77046	2.03331	1.23658	1.54999	1.07626	1.36002	1.9012	0.849378	0.635334	1.63607	-0.2855	1.61038	0.518481	1.08418	-0.416041	1.39033	1.82314	0.980305	1.77482	1.78107	0.759838	1.25212
1299069	TMK-1	-1.21642	0.952536	1.14311	1.34257	-1.59335	-0.0763724	1.45367	2.19183	0.785523	0.576068	2.19183	1.85572	2.18114	1.47169	2.0947	1.49228	1.07161	1.55846	0.259001	0.720933	-0.933831	-0.339304	-0.38651	-1.71559	1.8908	1.79059	0.355052	0.802721	1.86059	1.8908	0.286928	NA	1.9354	0.927834	0.531496	1.44533	-0.495288	1.51516	0.604378	1.34094	-1.03924	1.22904	1.22186	0.954407	2.13765	1.83662	1.22567	1.13765
1331046	Toledo	NA	NA	NA	NA	NA	NA	NA	NA	NA	NA	NA	NA	NA	NA	NA	NA	NA	NA	NA	NA	NA	NA	NA	NA	NA	NA	NA	NA	NA	NA	NA	NA	NA	NA	NA	NA	NA	NA	NA	NA	NA	NA	NA	NA	NA	NA	NA	NA
1299070	TOV-112D	-0.813439	1.02958	1.32954	1.16745	-1.69393	-0.012688	1.79235	1.60599	0.378249	0.330905	1.76409	2.06393	1.80667	NA	1.56448	0.599882	NA	1.12538	1.17317	0.388496	-1.34607	0.339204	-0.46761	-0.374421	1.15411	1.39715	0.991081	1.5746	0.892849	1.69593	0.674917	2.71762	1.17365	0.915741	0.433561	1.57936	-0.676655	1.2057	0.391244	1.0556	-0.921829	1.1392	1.32098	0.701308	0.853678	1.00988	1.55901	0.352898
1240222	TOV-21G	-2.11161	0.863352	1.35902	1.7232	-2.07445	-0.119154	1.48219	0.670706	-0.166695	1.1725	2.14524	2.14328	1.64937	NA	0.346873	0.989123	0.165096	1.04311	0.992222	0.226912	-2.40525	0.450123	-0.185602	-0.704982	1.43707	1.12678	0.704554	1.35999	0.972151	1.26929	0.990229	2.42301	1.45405	1.19134	0.274278	2.14966	-0.974463	2.06707	0.297292	1.24272	-1.20491	1.34131	1.22154	0.638023	1.97873	1.55992	0.831451	1.1445
930299	TT	1.24077	1.73588	0.677538	2.318	-1.31011	0.986009	2.59516	1.98563	1.28916	1.53135	2.54444	1.05626	2.33099	1.37545	1.09164	1.78473	0.944431	2.15291	NA	NA	0.869616	1.81588	0.060086	0.799732	2.03089	NA	1.93811	2.4147	1.98122	1.93268	0.56127	3.32945	1.91676	1.04869	1.00853	2.40282	-0.087967	2.51215	1.47286	1.89519	0.770861	1.56432	1.79446	1.57764	2.03459	2.21558	2.1786	1.50489
1240223	TT2609-C02	-1.53038	1.04188	0.970862	1.57655	-1.4941	0.380754	2.03633	1.04986	0.13607	0.851443	2.22107	1.61999	1.93619	NA	1.72648	0.991125	0.0391934	1.26727	0.816098	-0.338018	-1.634	0.311355	-0.365914	-2.06334	0.984824	-0.908373	1.34234	1.66855	1.50039	1.91996	1.60058	2.80873	2.08374	0.858981	0.640274	2.17577	-0.516468	2.16464	0.976243	1.6877	0.279128	1.30679	1.10987	1.07648	1.83562	1.87474	2.17577	1.17577
909773	TUR	-1.22022	0.847868	1.29025	1.3252	-1.15245	0.594678	1.54378	1.14529	-0.0334065	1.25155	1.98417	1.98527	1.94159	0.378752	1.74936	1.15762	0.225638	1.62959	-0.570404	-0.368995	-1.69031	-0.534946	-0.840638	-0.0641448	1.66581	0.897491	0.763237	1.43371	1.24184	1.69495	0.681846	2.72191	1.34153	1.06381	-0.0803765	1.15985	-0.471696	1.49966	-0.139211	1.35571	-1.52831	0.672924	1.4493	0.243316	1.75252	0.911046	0.635689	0.526507
909774	TYK-nu	-1.28114	1.15885	1.2293	1.29727	-1.85751	0.884631	1.64097	0.98578	0.528806	0.573341	1.79999	2.02466	1.73175	NA	1.82423	0.921541	NA	1.41717	0.423364	-0.15578	-1.92132	0.177704	-0.462292	-1.76939	0.314483	1.04235	1.04888	1.96676	1.69355	1.77295	1.70452	2.84561	1.31988	0.749176	0.609064	1.47505	-0.443636	1.378	0.470208	1.39371	-1.1021	1.21969	1.31919	0.77229	1.27435	1.57489	2.1344	0.863209
687588	U-118-MG	-0.526815	1.65228	1.24761	1.89047	-0.0403122	0.981513	2.24814	2.34893	0.815281	1.05796	1.99335	2.29043	2.26285	1.26376	2.06879	1.64302	1.07419	1.98328	1.47599	0.57237	-0.961803	0.865098	0.397453	-0.276909	2.05112	1.07569	0.337419	1.6535	0.80915	2.02339	1.56409	2.96627	1.9184	0.403594	NA	NA	-0.609706	NA	NA	NA	NA	0.71197	0.478786	0.601557	1.73857	1.98436	NA	0.440124
909776	U-2-OS	NA	0.998473	NA	NA	-1.73701	0.71397	1.99425	NA	NA	NA	NA	NA	NA	NA	NA	NA	NA	NA	NA	NA	NA	NA	NA	NA	NA	NA	0.761955	1.89402	1.49825	1.57016	0.843666	2.38018	1.62771	0.530034	0.305704	1.32822	-0.311128	1.9714	0.604162	1.50819	-0.153335	1.01043	0.994659	0.775949	1.75473	1.87199	1.05248	1.16997
753615	U-266	0.862663	1.52018	1.74841	2.52421	-1.70524	0.770048	1.84288	2.08894	1.36458	1.85012	2.31611	1.82977	2.45081	0.491056	1.9518	1.57856	0.302426	1.93386	1.63214	0.874886	-0.664129	1.82028	0.424622	-0.436825	1.59541	-0.299792	NA	NA	NA	NA	1.17054	3.2904	NA	NA	NA	NA	NA	NA	NA	NA	NA	NA	NA	1.43237	2.17589	1.34691	NA	1.35793
909777	U-698-M	0.318568	1.2853	1.34844	1.27888	-1.96627	0.824822	1.5065	1.37386	0.949557	1.03665	2.13303	1.6702	2.13092	0.452516	1.5199	1.39172	1.45119	1.23465	0.640353	1.07059	-1.73338	0.365498	-0.592621	0.495407	1.82203	1.73363	1.52665	1.95249	1.12895	1.76041	1.45168	2.90512	1.66761	0.969944	NA	NA	-0.418342	NA	NA	NA	NA	0.831021	1.832	0.73947	1.09085	1.26235	NA	0.972335
687590	U-87-MG	-1.0023	1.45962	1.18282	2.35563	-0.620676	0.135123	2.29032	2.22679	1.06729	1.2805	1.92995	2.35028	1.94839	0.684367	2.17556	1.6568	1.10904	1.92822	1.70383	0.963546	-0.448149	0.85295	0.907125	0.0247719	1.97769	0.996031	NA	1.65767	1.41313	1.28126	0.821836	1.78228	1.80694	0.943763	NA	NA	-0.808202	NA	NA	NA	NA	1.75709	2.00861	1.3363	2.28019	1.90208	NA	0.12261
905981	U031	-0.665206	NA	1.40261	1.23311	NA	NA	NA	1.24663	1.09439	0.409643	1.77733	2.11902	1.85628	0.705751	1.2481	0.834264	0.743747	1.10115	NA	NA	-1.06418	1.11932	0.357611	0.688603	1.71747	NA	-0.735079	1.46292	1.04559	0.994575	1.06475	2.24947	1.30139	0.632217	NA	NA	-0.811995	NA	NA	NA	NA	0.758163	1.18085	-0.173162	2.06489	1.75919	NA	0.452741
905983	U251	NA	1.29282	NA	NA	-1.9829	0.584102	1.585	NA	NA	NA	NA	NA	NA	NA	NA	NA	NA	NA	NA	NA	NA	NA	NA	NA	NA	NA	0.965685	1.71082	1.23581	1.65903	1.48045	2.63448	1.34636	0.94445	NA	NA	-0.604669	NA	NA	NA	NA	0.721966	0.529358	0.812386	0.63289	1.15981	NA	0.239646
905977	UACC-257	-0.217822	1.57171	1.3348	2.13042	-1.66896	1.01891	2.37157	0.198898	1.37805	NA	2.27908	1.84979	2.0115	1.65829	1.08579	1.6686	1.54392	1.97911	1.06799	1.06785	-0.55885	1.73462	0.549447	-1.77297	0.043197	-0.484231	1.09529	1.21652	0.990762	0.689631	1.01929	3.04441	0.991513	0.82999	NA	NA	-0.201011	NA	NA	NA	NA	2.10312	0.963774	0.788163	1.14048	1.76094	NA	0.929177
905976	UACC-62	-0.498355	1.42951	1.24667	2.09301	-1.66232	0.341513	2.13065	1.91023	0.944747	1.15463	1.78806	1.67569	1.83917	0.333002	1.01113	1.3564	0.945816	1.21623	1.141	1.22225	-0.762905	1.17202	0.473705	-0.074927	1.67875	1.47342	0.152218	1.84574	1.85241	0.869395	1.14654	2.59589	1.75575	1.18793	0.731424	1.65231	-1.03875	1.20557	0.344945	0.718739	-0.683274	1.35139	1.09313	0.938163	1.86057	1.38818	1.82958	0.598421
910910	UACC-812	NA	NA	NA	NA	NA	NA	NA	NA	NA	NA	NA	NA	NA	NA	NA	NA	NA	NA	NA	NA	NA	NA	NA	NA	NA	NA	NA	NA	NA	NA	NA	NA	NA	NA	NA	NA	NA	NA	NA	NA	NA	NA	NA	NA	NA	NA	NA	NA
909778	UACC-893	-0.356751	1.79232	1.63046	1.95215	-0.461049	-0.970575	2.32791	2.41316	2.07738	1.78811	2.52365	1.8575	2.25126	1.45567	1.74727	1.44733	1.42892	2.09395	NA	NA	-0.375163	1.00516	-0.0724891	0.643789	NA	NA	0.156483	1.49881	0.823739	2.20232	1.90249	3.05603	0.627379	0.991291	1.87966	2.44657	0.173049	2.37603	1.41667	2.36513	-0.953309	1.77739	2.00748	0.872666	2.44657	2.12016	2.44657	1.44625
1299073	UDSCC2	-0.33961	1.88288	NA	2.13482	0.332309	0.156404	2.58255	2.17204	2.28293	1.16622	1.72785	1.92916	2.55202	1.4777	2.47349	1.50809	1.82659	2.06193	1.33821	2.14637	0.170364	1.77855	0.977412	0.342959	2.20314	2.13663	2.2917	2.41228	2.30276	2.16022	1.95405	2.94757	2.57439	2.09486	1.79469	2.51111	0.638165	2.46035	1.0011	2.21473	0.275792	2.35657	2.27247	1.80046	2.51111	2.21008	2.51111	1.51111
1299074	UISO-MCC-1	NA	NA	NA	NA	NA	NA	NA	NA	NA	NA	NA	NA	NA	NA	NA	NA	NA	NA	NA	NA	NA	NA	NA	NA	NA	NA	NA	NA	NA	NA	NA	NA	NA	NA	NA	NA	NA	NA	NA	NA	NA	NA	NA	NA	NA	NA	NA	NA
724838	UM-UC-3	NA	1.29616	NA	NA	-1.52014	0.666361	2.02501	NA	NA	NA	NA	NA	NA	NA	NA	NA	NA	NA	NA	NA	NA	NA	NA	NA	NA	NA	0.678434	1.47241	1.21768	1.63192	1.58544	2.74405	1.43439	0.827614	NA	NA	-0.78511	NA	NA	NA	NA	0.792412	1.34233	0.687948	1.49568	1.62115	NA	0.91792
909779	UMC-11	NA	0.941188	NA	NA	-0.110421	0.598518	2.01207	NA	NA	NA	NA	NA	NA	NA	NA	NA	NA	NA	NA	NA	NA	NA	NA	NA	NA	NA	1.62423	1.7142	1.05955	1.43841	1.58522	2.69436	1.36907	0.98042	NA	NA	0.158001	NA	NA	NA	NA	1.41292	1.58956	-0.763319	1.92246	1.65868	NA	0.912733
1480374	UWB1.289	1.22835	1.93413	1.60423	1.79115	-1.10005	-0.208483	2.52475	2.08908	1.43867	1.43061	2.60938	2.53183	2.22753	NA	2.40702	1.72348	NA	1.90807	0.778036	2.10637	-0.692647	0.411547	0.499674	-0.307523	2.31349	1.8624	1.18912	2.10241	2.14369	2.17887	1.77337	1.92622	2.42892	1.64999	1.19698	1.90444	0.141132	2.36495	0.706261	1.41189	-0.193297	2.19132	2.05082	2.18797	2.18517	2.23937	1.95439	1.44433
688121	VA-ES-BJ	-1.32488	1.09402	1.02417	1.70914	-2.1111	0.828984	1.77494	0.989302	0.038855	0.620596	1.75727	2.01218	1.772	0.339006	0.43062	1.38667	0.502273	1.35853	-0.151067	-0.219036	-1.70454	0.173113	-0.425296	-0.519688	1.4959	0.800735	0.818082	1.83996	1.33605	1.60409	1.72419	2.82037	1.48477	0.968246	0.940743	2.12093	-0.89764	2.12117	0.437423	1.95389	-0.88397	1.24812	1.31686	0.926246	0.0572878	1.28833	2.1014	0.239506
1331048	VAL	1.09984	0.753066	1.4101	1.69961	-1.36483	0.614653	1.95912	2.04118	0.661234	1.00089	2.10905	1.51413	2.10907	0.684678	0.755079	1.13918	0.641018	1.60761	0.839865	0.955573	-1.61304	0.154823	-0.583385	0.492377	1.78884	1.69369	0.645705	1.8914	1.94763	1.63792	1.08999	NA	2.01548	1.12586	0.647865	1.98111	-0.603561	1.43977	0.606327	1.1927	-0.127713	1.46059	1.58649	1.00885	1.71854	1.66723	1.85149	1.05125
1299075	VCaP	0.470887	1.49748	1.3899	1.62942	-1.54631	0.698519	2.19188	2.20008	0.972428	1.26565	2.10715	1.89434	2.18071	1.47031	2.0138	1.10861	1.39149	1.5767	0.796385	0.861676	-0.359959	1.05	0.565751	0.0556534	1.35904	1.80214	NA	2.01962	2.10611	1.89815	0.489383	2.18869	2.20008	0.457919	0.765501	0.959484	0.0935843	2.15067	0.805629	1.04909	0.20971	2.15027	1.87687	1.76089	2.14108	1.8465	2.14977	0.940936
909780	VM-CUB-1	-1.37758	NA	0.638977	1.05968	NA	NA	NA	1.39065	0.353428	0.645622	1.20754	1.48727	1.36859	0.533552	0.939144	1.27647	0.312676	0.880352	0.16529	0.386936	-1.49074	0.799247	-0.335828	-0.597703	1.47415	0.228369	1.24183	1.91491	2.03638	1.79425	1.65626	NA	1.97602	1.30003	NA	NA	-2.05409	NA	NA	NA	NA	0.757561	1.72675	0.190437	2.05307	1.64327	NA	0.873859
713869	VMRC-LCD	0.00564744	1.20938	1.20744	1.8534	-1.47327	0.607368	1.9084	1.9084	0.228022	0.946528	1.9084	1.76758	1.9084	1.02386	1.80623	1.19743	0.546187	0.932901	1.34213	0.856438	-0.958827	1.03221	0.0785615	-0.0592891	1.51311	1.50314	1.60737	1.72794	1.00714	1.41733	1.03972	2.6731	1.30576	1.14816	0.223905	1.75143	-0.762161	1.4443	0.347354	1.2243	-0.225378	1.13702	1.57408	0.317682	1.88728	1.39163	1.69922	0.887278
930301	VMRC-MELG	NA	1.52619	NA	NA	-0.659531	0.942132	2.27899	NA	NA	NA	NA	NA	NA	NA	NA	NA	NA	NA	NA	NA	NA	NA	NA	NA	NA	NA	0.567107	2.09665	1.94218	1.71167	0.917446	NA	2.22463	1.58012	1.26934	1.57678	-0.412714	2.23303	1.45191	1.38691	0.481449	1.9283	1.96573	1.932	2.23303	1.932	1.9092	1.23153
1240224	VMRC-RCW	NA	0.867789	NA	NA	-1.21395	0.259657	1.77188	NA	NA	NA	NA	NA	NA	NA	NA	NA	NA	NA	NA	NA	NA	NA	NA	NA	NA	NA	NA	NA	NA	NA	NA	NA	NA	NA	NA	NA	NA	NA	NA	NA	NA	NA	NA	NA	NA	NA	NA	NA
909781	VMRC-RCZ	-0.745032	1.01642	1.60165	1.84838	-0.888591	0.00534371	1.86241	2.21765	0.596846	0.697956	2.21061	2.23263	2.30226	1.10086	2.00953	1.05446	1.8574	1.71336	0.586138	0.157104	-1.66329	0.794509	0.00332086	0.00941985	1.9994	1.06777	0.378262	1.15579	1.29732	1.04164	1.28291	2.26817	1.33722	1.28401	0.849104	2.09058	0.79505	2.1864	0.631349	1.52034	-0.386206	1.7476	1.15124	0.505415	2.19297	1.8585	1.56256	0.999887
1331049	WIL2-NS	-0.0294056	0.726695	1.11423	1.80625	-1.0965	0.232453	1.6331	1.80751	1.50556	1.11161	1.78533	1.81321	1.81319	1.09732	1.49489	1.06185	1.41067	1.35044	1.41401	1.32261	-0.913217	0.910713	0.26619	0.211154	1.33943	1.2638	1.39983	1.52705	1.53618	1.51218	0.904011	NA	1.75028	1.57856	0.693517	1.76821	0.159897	1.16291	0.446246	0.8253	-1.29861	1.29875	1.46002	0.962211	1.76969	1.19986	0.75378	0.599061
909784	WM-115	-1.37153	1.07185	1.51844	1.84714	-1.53284	0.614943	1.42186	-0.04708	0.590387	0.780362	1.91314	2.33591	2.24911	1.5551	0.746982	0.947938	1.37608	1.53458	0.938117	1.01928	-1.2107	-0.0155529	-0.199299	-1.3719	-0.127181	-0.557559	0.792471	2.15232	2.19955	1.44317	1.87598	2.03451	1.53613	1.68853	1.35368	1.92454	-0.001051	2.03807	1.08085	1.44203	-0.32585	1.51595	1.37627	1.32528	2.06558	1.97718	1.45276	0.892032
1299077	WM1158	NA	1.15991	NA	NA	-2.21304	0.570006	1.38748	NA	NA	NA	NA	NA	NA	NA	NA	NA	NA	NA	NA	NA	NA	NA	NA	NA	NA	NA	0.279492	1.52729	NA	1.53694	0.587555	NA	1.78242	0.860926	0.319114	1.25262	-0.72759	1.34635	0.93039	0.841599	-1.55436	0.903046	1.41295	0.205447	1.80953	1.03739	NA	NA
1299078	WM1552C	-0.385476	1.44901	1.38616	1.5664	-0.670162	0.671292	2.09023	0.739843	0.851436	0.581079	1.72072	1.89788	2.094	1.02126	1.25479	1.44919	1.099	1.84827	1.18894	1.55743	-1.17436	0.64615	NA	-0.672513	1.06786	0.7872	NA	1.95218	1.88068	1.59499	0.818705	2.56704	2.1493	1.28651	0.741817	1.72981	0.0189724	1.29373	1.11682	1.41576	-0.262607	1.55524	1.74063	1.60935	2.10285	1.80182	2.09873	1.10285
1240225	WM239A	-1.40193	NA	0.77287	1.71616	NA	NA	NA	0.485378	0.733642	1.11036	1.92383	1.32785	2.0304	0.826511	0.773347	1.3535	0.991956	1.26107	0.811219	0.279515	-0.726227	0.458599	0.229939	-2.02785	0.235635	1.65234	1.08117	1.87312	1.6547	1.69158	NA	NA	1.68862	1.50975	NA	NA	-0.685222	NA	NA	NA	NA	1.14395	1.67172	NA	NA	NA	NA	NA
1240226	WM278	NA	1.49059	NA	NA	-1.65681	0.771705	1.83842	NA	NA	NA	NA	NA	NA	NA	NA	NA	NA	NA	NA	NA	NA	NA	NA	NA	NA	NA	0.802446	1.66145	1.99193	1.52821	0.696517	2.56544	2.14374	1.18054	0.765977	1.20748	-0.285413	1.50295	0.295928	1.3826	-0.623011	1.00565	0.915743	0.894899	2.11303	1.76807	2.02425	1.0879
1299080	WM35	-0.298472	1.13521	1.35531	1.60164	-2.37092	-1.61243	1.00466	1.9963	0.531671	0.397655	1.92324	1.6507	1.91321	0.0363942	0.396026	1.34081	0.492833	0.747251	0.717477	0.255094	-1.72003	0.117183	-0.318299	-1.47775	0.425285	-0.373327	NA	1.51965	1.49843	1.55601	0.260306	2.1205	2.0974	1.0111	0.778964	1.065	-0.649133	1.33963	0.41598	0.785408	-0.307545	1.86732	1.80902	1.71076	2.06268	1.52195	2.06176	0.941707
1299081	WM793B	-1.53779	1.52074	1.52304	2.19466	-2.27527	0.296406	1.46354	1.03499	0.725583	1.13358	2.0883	2.21229	2.18728	0.778688	0.666196	1.51223	0.720845	1.77073	1.70352	1.00035	-1.5753	1.24732	0.139046	-0.563538	0.799543	0.554139	0.323343	2.01702	2.11687	1.90845	1.76293	2.67862	0.685264	0.952194	NA	NA	-0.465791	NA	NA	NA	NA	1.18461	1.38063	0.75923	2.03321	1.82513	NA	1.15912
1240227	WM902B	NA	NA	NA	NA	NA	NA	NA	NA	NA	NA	NA	NA	NA	NA	NA	NA	NA	NA	NA	NA	NA	NA	NA	NA	NA	NA	NA	NA	NA	NA	NA	NA	NA	NA	NA	NA	NA	NA	NA	NA	NA	NA	NA	NA	NA	NA	NA	NA
1331050	WSU-DLCL2	0.130685	0.981293	1.18277	0.989969	-1.63069	0.583218	1.42641	1.6198	0.305771	0.341289	1.80465	1.78873	1.76386	0.932776	1.70494	1.17694	0.912183	1.50039	-0.437916	0.903064	-1.54601	-0.278644	-0.60703	0.282256	1.58225	1.29575	0.51771	1.27144	1.68056	1.46043	-0.0577337	2.56709	1.38995	1.23299	1.32136	-0.414392	-0.449276	1.69501	1.86349	1.85188	-1.08146	1.09499	1.5335	1.5253	1.2485	-0.330669	-0.306305	-0.548386
909785	WSU-NHL	0.256077	0.768665	1.24778	0.929597	-1.99927	0.195967	1.14791	1.21115	0.412	0.0257222	1.94644	1.46427	1.94662	0.968999	1.31466	0.838595	0.241846	1.43898	-0.679812	0.212251	-1.71941	-1.23405	-1.18866	0.198473	1.34231	1.32717	-0.140141	1.61093	1.36472	1.0545	1.11829	2.73548	NA	0.798419	NA	NA	-0.829595	NA	NA	NA	NA	0.7538	1.3017	1.06669	1.66076	1.45679	NA	0.91578
909904	YAPC	-0.383516	1.5382	1.76243	2.42882	-1.14631	0.349733	2.42429	2.16404	1.06385	1.68302	2.37906	2.27498	2.37822	1.28017	2.27364	1.72666	1.27979	2.07506	1.42088	1.00502	-0.417233	1.02432	0.462411	0.78951	2.07012	1.4147	1.91318	1.96714	2.1361	1.60556	0.408009	3.14513	1.92125	1.08338	NA	NA	-0.174632	NA	NA	NA	NA	1.67999	1.85641	1.73986	2.30635	1.8075	NA	1.31088
909905	YH-13	-1.20323	1.39381	0.247689	1.25667	-1.58555	0.899426	1.83819	1.85533	-0.172126	0.6095	2.04443	2.02092	1.61493	0.595805	1.73172	0.816469	0.685851	0.760298	0.159522	-0.048308	-1.60835	-0.459916	-0.229644	-0.501305	1.90097	1.381	0.221546	1.99437	1.6181	1.85553	1.42948	NA	1.53037	1.10491	0.690989	1.20287	-0.821018	1.58543	0.311184	0.984653	-0.911471	1.28953	1.54011	-0.0322528	1.50676	1.66717	1.55903	1.14994
687592	YKG-1	-1.1997	1.4315	1.41395	1.40819	-1.8581	-0.0693594	1.6098	0.925274	0.31309	0.999115	1.34958	1.86898	1.68595	0.384057	1.66225	0.895456	0.52675	1.12437	0.88831	0.113586	-1.28979	0.421897	0.260034	-0.388103	1.53242	0.545729	0.834917	1.55836	1.93081	1.64118	1.12933	2.52554	1.40788	0.890315	NA	NA	-0.919364	NA	NA	NA	NA	0.789393	1.32579	0.298944	1.97076	1.63948	NA	1.08422
1303911	YMB-1-E	NA	NA	NA	NA	NA	NA	NA	NA	NA	NA	NA	NA	NA	NA	NA	NA	NA	NA	NA	NA	NA	NA	NA	NA	NA	NA	NA	NA	NA	NA	NA	NA	NA	NA	NA	NA	NA	NA	NA	NA	NA	NA	NA	NA	NA	NA	NA	NA
946358	YT	-0.335376	0.610378	0.748883	0.819288	-1.85021	0.154029	1.21921	0.726045	-0.00576821	-0.242538	1.34252	1.6266	1.40281	1.20412	0.734291	0.662639	0.510239	1.20734	-0.522794	0.579629	-1.68601	-1.28295	-1.47123	-1.09061	1.62236	1.03152	-0.756945	1.48558	1.58884	0.889571	1.01228	2.71803	1.31564	1.25146	NA	NA	-0.311907	NA	NA	NA	NA	1.32032	1.62236	1.17974	1.87291	1.49737	NA	0.880683
909907	ZR-75-30	-0.300887	2.07923	1.3215	2.51221	-2.14393	-0.819386	2.7782	2.7782	2.47717	1.99346	2.74774	1.87897	2.54177	2.07923	2.46226	2.07923	2.38026	2.02565	0.556863	2.38026	-0.0603588	0.542606	0.883368	0.0756678	2.47717	2.38026	NA	2.28484	1.68683	2.43178	1.45805	NA	2.0895	2.03325	1.53864	2.31217	0.242069	2.41623	1.10155	2.1363	0.483593	1.70174	2.47717	1.61798	2.69718	2.39615	2.69718	1.69718
[truncated: 217 more columns]

## Sheet: AUC Values
Area under the curve (AUC) values that serve as input data for segmentation. The first column indicates the COSMIC ID of a particular cancer cell line. The second column indicates the cell line name. The subsequent columns represent the response (AUC value) of each cell line towards each anti-cancer drug. NA values indicates cases where testing of the drug was not performed on the cell line.
COSMIC ID	Cell line	17-AAG	VX-702	AMG-706	KU-55933	Elesclomol	Afatinib	GDC0449	PLX4720-1	BX-795	NU-7441	SL 0101-1	BIRB 0796	JNK Inhibitor VIII	681640	Nutlin-3a (-)	PD-173074	ZM-447439	RO-3306	MK-2206	PD-0332991	BEZ235	GDC0941-1	AZD8055	PD-0325901	SB590885	selumetinib-1	AZD6482-1	CCT007093	EHT 1864	BMS-708163	BMS-536924	Cetuximab	PF-4708671	JNJ-26854165	HG-5-113-01	HG-5-88-01	TW 37	XMD11-85h	ZG-10	XMD8-92	QL-VIII-58	CCT018159	AG-014699	GSK269962A	SB 505124	Tamoxifen	QL-XII-61	JQ1
906800	697	0.93718	0.96601	0.982736	0.882875	0.36018	0.977098	0.961785	0.816162	0.663493	0.881092	0.981501	0.931724	0.979292	0.875268	0.747305	0.880485	0.661817	0.959818	0.561429	0.258501	0.551632	0.399103	0.448016	0.962891	0.969387	0.989789	0.84457	0.989182	0.905391	0.991323	0.915322	0.991095	0.938848	0.818963	NA	NA	0.345343	NA	NA	NA	NA	0.886658	0.773376	0.51129	0.98561	0.983119	NA	0.989221
687452	5637	0.491746	0.989474	0.971338	0.953506	0.653078	0.901464	0.982454	0.935503	0.839667	0.976139	0.987289	0.988021	0.976663	0.923259	0.987546	0.989155	0.801683	0.850484	0.934111	0.988128	0.755418	0.834877	0.881143	0.983675	0.978342	0.981829	0.96175	0.98229	0.93033	0.986172	0.977318	0.9589	0.974099	0.793366	NA	NA	0.600779	NA	NA	NA	NA	0.862102	0.939526	0.840388	0.973811	0.978674	NA	0.972348
1287381	201T	0.648764	0.94967	0.967053	0.951538	0.648279	0.919492	0.981203	0.962449	0.897644	0.934075	0.980724	0.960924	0.974365	0.962001	0.976932	0.97503	0.937743	0.961706	0.837082	0.811537	0.73021	0.665916	0.743167	0.880451	0.98016	0.973725	0.926949	0.973742	0.981352	0.934239	NA	NA	0.956424	0.951519	NA	NA	0.657336	NA	NA	NA	NA	0.959865	0.98077	NA	NA	NA	NA	NA
924100	22RV1	0.89941	0.957206	0.973893	0.977844	0.50818	0.980851	0.96292	0.981012	0.920466	0.977474	0.981649	0.953272	0.976989	0.957936	0.871689	0.978327	0.963809	0.969241	0.879958	0.684496	0.664976	0.756718	0.744057	0.947645	0.959567	0.92862	0.928937	0.94644	0.933746	0.880548	0.892772	0.974969	0.928802	0.887041	0.784113	0.884465	0.687096	0.913367	0.842056	0.967407	0.248985	0.922414	0.926849	0.907732	0.948695	0.957715	0.967284	0.945301
910924	23132-87	0.578449	0.986384	0.944337	0.945657	0.741762	0.98159	0.986384	0.986384	0.94251	0.960827	0.986384	0.970217	0.984606	0.968253	0.93051	0.986384	0.9722	0.986372	0.626139	0.93885	0.81836	0.671514	0.727383	0.882509	0.986351	0.98602	0.709453	0.981882	0.964725	0.959669	0.898026	0.979806	0.943241	0.887107	NA	NA	0.593233	NA	NA	NA	NA	0.891287	0.986384	0.909665	0.984814	0.978686	NA	0.984797
687561	42-MG-BA	0.541577	0.984648	0.89363	0.962533	0.438713	0.984402	0.983128	0.984875	0.783025	0.92699	0.976421	0.968396	0.966424	0.947649	0.977107	0.940201	0.865528	0.702045	0.833611	0.968908	0.538533	0.745924	0.750481	0.944248	0.966504	0.911143	0.781699	0.955436	0.889198	0.963408	0.897814	0.978355	0.938843	0.801914	NA	NA	0.55232	NA	NA	NA	NA	0.875984	0.920469	0.896216	0.967318	0.980129	NA	0.976384
1287706	451Lu	0.496446	0.953382	0.936246	0.955184	0.747642	0.988836	0.944014	0.281146	0.934948	0.957839	0.97676	0.980343	0.982858	NA	0.966593	0.948335	NA	0.967716	0.987731	0.856158	0.693815	0.923105	0.719792	0.23966	0.320193	0.975713	0.900071	0.945677	0.918453	0.984418	0.983451	0.918166	0.92052	0.842484	0.901565	0.983427	0.369356	0.974151	0.818841	0.864047	0.360488	0.851972	0.977005	0.987724	0.987724	0.987724	0.974709	0.987724
906798	639-V	0.710311	0.980736	0.944968	0.865326	0.385811	0.96186	0.955737	0.991116	0.925418	0.852598	0.975889	0.983585	0.883682	0.98886	0.949948	0.915731	0.97225	0.89118	0.87101	0.943462	0.68331	0.651055	0.887281	0.423043	0.991623	0.969266	0.876539	0.985345	0.979366	0.991623	0.967322	0.971513	0.967654	0.881859	0.829027	0.987887	0.61547	0.958093	0.806865	0.919929	0.484225	0.886827	0.991623	0.919584	0.843081	0.99036	0.855936	0.910866
[truncated: 1,066 more rows]
[truncated: 217 more columns]
